# Supplementary material for: Integrative genomic deconvolution of rheumatoid arthritis GWAS loci into gene and cell type associations
Source: Genome Biol. 2016 Apr 30;17:79. doi: 10.1186/s13059-016-0948-6 (PMC4853861; doi:10.1186/s13059-016-0948-6)
Supplement: Additional file 2: — Contains the list of all SNPs tested in the eQTL mapping. (TXT 67993 kb) [file 13059_2016_948_MOESM2_ESM.txt]

rs58108140
rs201725126
rs200579949
rs201696125
rs201327123
rs78588380
rs200736374
rs199652822
rs201833382
rs200978805
rs200046632
rs71262675
rs199684330
rs200677948
rs200943160
rs62637812
rs146477069
rs141149254
rs200480940
rs199609147
rs140128481
rs114420996
rs76735897
rs77573425
rs28402963
rs202181220
rs202004563
rs116440577
rs201582574
rs62639105
rs200278895
rs201904388
rs78385339
rs201241312
rs202154923
rs201754587
rs201612880
rs200369601
rs199656470
rs200952831
rs200930721
rs141344361
rs201422725
rs200015162
rs200298631
rs201637762
rs201240785
rs79073610
rs200678306
rs147538909
rs146756510
rs148209574
rs141523926
rs147502335
rs147252685
rs143399298
rs144169752
rs200827137
rs200905204
rs201813011
rs115354837
rs201432159
rs201125094
rs200000439
rs112327644
rs192405071
rs199648226
rs201938964
rs201015357
rs200278264
rs202059662
rs200373933
rs182870673
rs201616765
rs200050842
rs28863004
rs111822079
rs60791385
rs58575848
rs200679741
rs6680723
rs74490954
rs145971835
rs188376087
rs80197286
rs6683466
rs201186565
rs139752812
rs6694742
rs199685895
rs202032341
rs201044673
rs201679166
rs201698244
rs80246094
rs139562592
rs3121180
rs76880380
rs140182652
rs202061432
rs78894760
rs150334593
rs137905425
rs7416152
rs9283151
rs6421780
rs78032279
rs76167418
rs78639846
rs75654607
rs78918217
rs148329687
rs8179289
rs201431636
rs201560377
rs199759040
rs201868087
rs201504669
rs114979547
rs140845213
rs202064409
rs114496243
rs199959440
rs202070913
rs61769339
rs142727405
rs201641961
rs201764515
rs61769343
rs61769344
rs200033373
rs200435600
rs201574407
rs146067153
rs139961686
rs200877292
rs201222573
rs61769350
rs189800799
rs199691567
rs142559957
rs72631875
rs55727773
rs201689204
rs115229562
rs200531508
rs28457007
rs114983708
rs141232927
rs12028261
rs149887893
rs12184278
rs12184267
rs12184277
rs149301622
rs12184279
rs184458587
rs187772768
rs116801199
rs79676503
rs12565286
rs189147642
rs116030099
rs143583930
rs28659788
rs28375378
rs11804171
rs2977670
rs28641938
rs116587930
rs76984760
rs116720794
rs4951859
rs148120343
rs200404069
rs201777009
rs142557973
rs201407906
rs12131618
rs141242758
rs192840627
rs12564807
rs139489325
rs138174321
rs12405651
rs79010578
rs10454457
rs4040696
rs10454458
rs145807359
rs2905050
rs141443091
rs3094317
rs193160839
rs202009397
rs3964475
rs201920982
rs200611127
rs138351431
rs144595511
rs2427893
rs143214544
rs199789068
rs12184340
rs12184341
rs61770171
rs202152658
rs141709959
rs143225517
rs146277091
rs3094315
rs3131972
rs148649543
rs3131971
rs2073813
rs12184312
rs12184325
rs12184335
rs12184336
rs3131969
rs3131968
rs12184313
rs3131967
rs3115859
rs10454459
rs10454460
rs10454461
rs10454454
rs3131966
rs10454455
rs10454456
rs10454462
rs150361407
rs3131965
rs3115858
rs3115857
rs200129875
rs12567639
rs61768170
rs61768171
rs4951862
rs114525117
rs147648542
rs149110718
rs143049663
rs60744420
rs114111569
rs145098582
rs1048488
rs148828841
rs3115850
rs185226446
rs181895706
rs186300092
rs2286139
rs1057213
rs115523412
rs145493205
rs148989274
rs71507461
rs71507462
rs71507463
rs61768173
rs189703925
rs7515915
rs61768174
rs2977608
rs12562034
rs60320384
rs7518545
rs142008205
rs6666560
rs59066358
rs2905039
rs28769076
rs61768182
rs2905035
rs12124819
rs2980319
rs112618790
rs1055606
rs4040617
rs2977612
rs61768199
rs6594026
rs6686696
rs2905062
rs2980300
rs59319764
rs61768202
rs12077234
rs2519065
rs56327836
rs56108613
rs2905055
rs3863622
rs2905054
rs2905053
rs2980306
rs10157303
rs10159337
rs61768207
rs111818025
rs6684487
rs1044922
rs200896772
rs202159772
rs200956863
rs202099173
rs59380221
rs202068449
rs115637794
rs75932129
rs10900604
rs11240777
rs147634896
rs143609865
rs4951931
rs145665953
rs61768212
rs7553084
rs7553096
rs12744328
rs10157494
rs7526310
rs72631880
rs61768215
rs4951933
rs113532475
rs11240779
rs57181708
rs28410559
rs58686784
rs6605064
rs147031628
rs4246499
rs4970388
rs28717372
rs4268301
rs199586103
rs77375061
rs76825053
rs75451409
rs74495033
rs74819719
rs4970339
rs199810860
rs201221335
rs78374308
rs116709925
rs75568959
rs75468428
rs112557229
rs72888864
rs74223849
rs79985620
rs79191944
rs80168886
rs200095637
rs61768245
rs76868378
rs35660652
rs7538305
rs75237239
rs61768258
rs13303179
rs75968608
rs13303117
rs55745762
rs28444699
rs4970385
rs9697642
rs9697725
rs4500250
rs4553118
rs28765502
rs13303211
rs28752186
rs28594623
rs28522102
rs28416910
rs28484835
rs28593608
rs28385272
rs4411088
rs4411087
rs4422949
rs28570054
rs4422948
rs28731045
rs28705752
rs72890788
rs57494724
rs4970384
rs4970383
rs7523690
rs28562941
rs4970382
rs1574243
rs7419119
rs28540380
rs11516185
rs112856858
rs117086422
rs57760052
rs28612348
rs4970334
rs58781670
rs4970333
rs4475691
rs950122
rs3905286
rs28407778
rs4246505
rs4626817
rs11507767
rs3829741
rs13303222
rs28723578
rs28622257
rs6664536
rs6679046
rs6657440
rs28609852
rs28552953
rs4970465
rs4970463
rs28436996
rs7518702
rs28605311
rs4970462
rs13303369
rs4970461
rs4970380
rs3748591
rs1806509
rs7537756
rs72902552
rs13303019
rs13303057
rs6673914
rs61769717
rs28534711
rs28742275
rs7414599
rs4040605
rs28409649
rs4970460
rs4970459
rs7418179
rs2879816
rs13302982
rs13303291
rs13303101
rs6680268
rs6693546
rs3892970
rs4040604
rs7410984
rs28626846
rs147534364
rs7410998
rs61769724
rs112468011
rs28403979
rs28569249
rs28739566
rs7417994
rs35485427
rs35599603
rs35854196
rs1806501
rs2340589
rs2340588
rs78370858
rs75551395
rs2880024
rs74047407
rs76964081
rs28546443
rs13303037
rs113171913
rs28576697
rs1806780
rs1110051
rs1110052
rs145881258
rs4372192
rs114982608
rs142558220
rs6605067
rs2839
rs3748592
rs2272757
rs35471880
rs2272756
rs2340582
rs4246503
rs10465242
rs3748595
rs3828047
rs3748596
rs3748597
rs56262069
rs13302945
rs3828049
rs13303206
rs13303051
rs28631199
rs13302957
rs13303065
rs13303106
rs13303227
rs4970371
rs4970445
rs13303010
rs4970441
rs13303229
rs6696971
rs6605071
rs41285808
rs4970435
rs4970434
rs28705211
rs3935066
rs9697711
rs13303351
rs13303160
rs13302996
rs2879815
rs113967711
rs80125161
rs7524174
rs6696281
rs28690976
rs6669800
rs6696609
rs28507236
rs59928984
rs28542142
rs28504611
rs28687780
rs3892467
rs3829740
rs3829739
rs3829738
rs28548431
rs28477686
rs28536514
rs28561399
rs2340592
rs7417106
rs74045046
rs74045047
rs2340596
rs2340595
rs13302979
rs13303368
rs13303033
rs6660139
rs28566954
rs56028034
rs6694632
rs7547878
rs28434575
rs41285816
rs6659460
rs13303118
rs2341354
rs4970418
rs28469033
rs6605059
rs4970414
rs142966470
rs151047827
rs28896913
rs28869591
rs55692389
rs78164078
rs6703008
rs13303278
rs6693747
rs114583033
rs28447224
rs34712273
rs140144962
rs6665587
rs79271194
rs111754459
rs144071868
rs3128108
rs3128109
rs3128110
rs3121574
rs3128111
rs2799059
rs2710882
rs2710880
rs2799060
rs74718486
rs2799062
rs1891910
rs2488989
rs9697384
rs116904365
rs3128114
rs3121570
rs3121569
rs61766282
rs28615823
rs2710868
rs2799056
rs4503294
rs35940137
rs3128116
rs57683598
rs9778087
rs2465140
rs2488992
rs13303313
rs3128117
rs189318670
rs9723307
rs2465125
rs1921
rs8997
rs1891906
rs9331223
rs9442363
rs9442388
rs2465141
rs3128118
rs9442611
rs139816136
rs142441326
rs9442612
rs139007766
rs3109210
rs61766299
rs111893801
rs9777931
rs3121553
rs2799064
rs2001744
rs2341363
rs2710890
rs2710889
rs3845291
rs3845292
rs4039721
rs28591569
rs2710888
rs4970392
rs3121555
rs3128125
rs3121556
rs3128126
rs4970393
rs28670633
rs4970394
rs9442389
rs2710870
rs4970343
rs4970344
rs4970349
rs3121560
rs2710884
rs2799055
rs3121575
rs4970350
rs2488993
rs2465129
rs2465130
rs2488994
rs3121577
rs2465131
rs2488995
rs2488996
rs2488997
rs2465132
rs2465133
rs2465134
rs3121578
rs3121579
rs2710876
rs2710875
rs2710873
rs2465128
rs3128099
rs76264143
rs3128102
rs10267
rs9442391
rs2275812
rs56255212
rs2275811
rs9803031
rs2799071
rs2710871
rs72900467
rs4275402
rs3121561
rs2465136
rs2710872
rs2799072
rs2799073
rs8014
rs3121562
rs4970400
rs3121564
rs2710886
rs2799074
rs2245754
rs9331226
rs13303240
rs2488991
rs9442393
rs28479311
rs7526076
rs3813193
rs3813194
rs79750022
rs4970401
rs6665667
rs74048003
rs11260596
rs4246502
rs4074992
rs4075116
rs3934834
rs55918415
rs9442394
rs4326571
rs4633229
rs71628928
rs9442366
rs75479766
rs9442367
rs12752391
rs9442368
rs11810785
rs12401605
rs12411041
rs36027499
rs9442369
rs9442370
rs61290587
rs12746483
rs4970352
rs3766193
rs3766192
rs1133647
rs3766191
rs9442395
rs9442371
rs77980035
rs9442372
rs2298215
rs9442396
rs9442397
rs10907177
rs3737728
rs10907178
rs9442398
rs6701114
rs115057577
rs114326054
rs3737727
rs11260589
rs12132100
rs72631896
rs9442400
rs4074137
rs4562563
rs115662838
rs11260590
rs74048006
rs76994018
rs12077244
rs6689308
rs12731175
rs6687776
rs6678318
rs7545952
rs9651273
rs9651270
rs9651271
rs9651272
rs71628929
rs6699750
rs6604964
rs6604965
rs6604966
rs6604967
rs6698368
rs4970353
rs77977351
rs79211741
rs199810052
rs201332138
rs111531431
rs113840254
rs111511613
rs113289547
rs74048009
rs12753878
rs12731408
rs12759295
rs61766341
rs11579922
rs11578997
rs11579015
rs11260592
rs11260593
rs11260594
rs111750668
rs66622470
rs12040819
rs9329410
rs11581598
rs6671356
rs6664124
rs6687681
rs6656379
rs6702072
rs6604968
rs6604969
rs12754457
rs12733365
rs12729537
rs57879151
rs4970354
rs4970355
rs4970356
rs6697678
rs6666617
rs12751333
rs36030198
rs57107904
rs11586034
rs11590188
rs6666280
rs34820586
rs12723165
rs12743678
rs11584392
rs7518814
rs7534657
rs4970405
rs4970406
rs4970407
rs12726255
rs12755848
rs4970408
rs4970409
rs4970410
rs4970411
rs1105065
rs12567697
rs4970412
rs34808604
rs76744376
rs74865318
rs71628940
rs66868065
rs7538862
rs12726341
rs74977732
rs75135491
rs74535970
rs35704567
rs34658689
rs34895099
rs115348170
rs112557070
rs11586617
rs11587937
rs7548798
rs7556082
rs12567855
rs17160824
rs17160826
rs12748370
rs11807848
rs12757754
rs12736814
rs34381538
rs34530354
rs35207507
rs35823915
rs9329411
rs35300397
rs9442373
rs7545801
rs4970413
rs6682475
rs7547403
rs2298216
rs2298217
rs4072537
rs11580120
rs12145826
rs61766345
rs4072496
rs10907181
rs10907182
rs7513404
rs7513405
rs7516160
rs7554175
rs11589263
rs9442358
rs61766346
rs6699173
rs6665076
rs113854344
rs112054464
rs9442375
rs61766347
rs9442376
rs61766348
rs9442377
rs113355263
rs74048017
rs71628941
rs9442378
rs9442379
rs10907183
rs6604971
rs11581141
rs7521551
rs61766350
rs113923786
rs75012418
rs78283573
rs79774558
rs75790777
rs75969607
rs4970357
rs55750860
rs12737205
rs11260602
rs11260603
rs11260604
rs1539638
rs77866920
rs75299276
rs111341881
rs11579425
rs61766352
rs9442380
rs11583992
rs72631897
rs9442361
rs113657720
rs7551688
rs4970360
rs4970361
rs4970362
rs7538773
rs61768477
rs6604973
rs9442381
rs9442382
rs1539636
rs1539635
rs1539634
rs9442384
rs61768478
rs9442385
rs4379629
rs9660710
rs11584885
rs1891904
rs7549819
rs61768480
rs7518873
rs7521584
rs9442362
rs77277598
rs6656236
rs4970420
rs4442317
rs11260535
rs12136529
rs11260536
rs4970421
rs12041521
rs5010608
rs5010607
rs5010606
rs5010605
rs5010604
rs12141369
rs11260537
rs11260538
rs72894004
rs11260539
rs11260540
rs11260541
rs11260542
rs61768483
rs11260543
rs11260544
rs11260545
rs9442387
rs9724957
rs28613513
rs6671609
rs12092254
rs12058450
rs11260546
rs11260547
rs13374146
rs72631898
rs12097586
rs13376670
rs10907171
rs61733845
rs111290899
rs12097131
rs4560982
rs1320565
rs3813204
rs4297230
rs80057011
rs12063663
rs4081334
rs11260548
rs4081333
rs11260549
rs4314833
rs4634847
rs12064046
rs7415847
rs11260550
rs61768484
rs7545694
rs11260551
rs12063897
rs28595293
rs28460227
rs28648687
rs12401472
rs12066716
rs10907172
rs10907173
rs6684820
rs6702156
rs6694487
rs61768485
rs12124436
rs12065129
rs12029885
rs10907174
rs4578157
rs4449971
rs2094830
rs9659458
rs12062271
rs11260552
rs12061357
rs11260553
rs12021582
rs12024296
rs61768486
rs111755061
rs200883596
rs201730762
rs61768487
rs61766176
rs61766177
rs61766178
rs28657564
rs9659213
rs11260554
rs11260555
rs12060374
rs12060422
rs12026524
rs11260556
rs9659772
rs9727211
rs10907175
rs9727857
rs10907176
rs12066103
rs12062042
rs9660873
rs12403745
rs9329409
rs2274789
rs12026794
rs12031928
rs12405246
rs35009659
rs11260558
rs9727747
rs9729550
rs74508499
rs3819001
rs1815606
rs3753347
rs78021605
rs111842318
rs36057244
rs35916760
rs34279802
rs2298211
rs2298212
rs17568
rs9661697
rs35659545
rs35339498
rs34115518
rs3813201
rs78113662
rs75972122
rs11721
rs12036216
rs9659553
rs12134035
rs79501625
rs4970422
rs11809575
rs2887286
rs944369
rs75998592
rs79361728
rs56013947
rs55683245
rs79118541
rs75124586
rs74374908
rs79875872
rs79281810
rs79339398
rs79561057
rs78596995
rs76502131
rs74350546
rs76056412
rs74930764
rs112678550
rs114330234
rs3813199
rs3813198
rs76888271
rs6603781
rs75967767
rs79367599
rs74808088
rs113206287
rs77472198
rs79028173
rs114919826
rs75700266
rs112733189
rs111452679
rs79242155
rs75165450
rs6671424
rs3753343
rs3753342
rs111698464
rs12087719
rs78913203
rs78107697
rs3766189
rs3766188
rs3766187
rs3766186
rs58937376
rs112819941
rs112328659
rs55701216
rs56070543
rs56378990
rs7515488
rs80229541
rs75188282
rs76024681
rs77819818
rs11260563
rs113792230
rs77696650
rs79493008
rs55893507
rs55717744
rs56316126
rs78379068
rs60252802
rs77994686
rs12089192
rs7528416
rs7536250
rs6603782
rs7536568
rs6697886
rs80242057
rs4970364
rs6687563
rs115765087
rs113143549
rs114105718
rs12096091
rs6675798
rs77550145
rs79361800
rs2297863
rs2297864
rs11260566
rs78555129
rs12093154
rs111673713
rs113164957
rs76342560
rs55812745
rs72631899
rs6603783
rs75668831
rs78446752
rs117412088
rs4567233
rs115270700
rs142609243
rs6603785
rs201918057
rs113679913
rs74491544
rs112905538
rs6603786
rs6603787
rs41307035
rs3818646
rs12070338
rs12072310
rs77131666
rs11804831
rs12563338
rs4018608
rs3737722
rs11260575
rs11260576
rs74046660
rs11260577
rs56673092
rs6689813
rs6685064
rs4970430
rs59225223
rs56210437
rs7549601
rs6665791
rs34258594
rs74046664
rs74046665
rs1268339
rs55834051
rs1262894
rs1262895
rs1262896
rs6603788
rs115834287
rs2144440
rs6662635
rs2064600
rs12751100
rs11260578
rs13306647
rs910556
rs2228579
rs78481580
rs112572774
rs201609365
rs2748384
rs2273276
rs586965
rs6690013
rs609805
rs2239609
rs621668
rs3737721
rs1749953
rs1272959
rs12041067
rs1749952
rs74810910
rs619608
rs139600717
rs604618
rs2297234
rs2297233
rs1739855
rs640712
rs2477782
rs2296476
rs2296475
rs12408158
rs34272775
rs11260584
rs12410087
rs10399878
rs3766182
rs1536167
rs1536168
rs3737720
rs3737719
rs3737718
rs2274264
rs2274263
rs2274262
rs35031478
rs4970432
rs1886773
rs1886772
rs10907179
rs112653110
rs76947392
rs1810745
rs3845293
rs307346
rs3813208
rs307348
rs2296472
rs307349
rs307350
rs4970433
rs139510351
rs307354
rs35744813
rs3813210
rs35424002
rs307371
rs307370
rs307368
rs111883533
rs3855955
rs3855956
rs307365
rs307364
rs3889966
rs307359
rs113543280
rs307357
rs113231348
rs34380086
rs307380
rs3766185
rs3766183
rs3845295
rs2296471
rs141676214
rs35694341
rs35993679
rs4970438
rs12731385
rs34782209
rs34389364
rs34876581
rs35705386
rs35056373
rs2765023
rs2649610
rs2765021
rs2765020
rs4970439
rs4596826
rs2477784
rs112431693
rs35742679
rs36087904
rs28821228
rs34734423
rs34639471
rs2313198
rs34522599
rs35955667
rs35642451
rs28890279
rs28503348
rs2936661
rs71628956
rs76662808
rs201851490
rs201501699
rs72896260
rs76085262
rs75051470
rs113375648
rs113127973
rs78275249
rs72896264
rs34316807
rs35125219
rs35027148
rs75064234
rs77752170
rs35045511
rs79471774
rs34567656
rs36066545
rs35710126
rs35459109
rs34487973
rs35435148
rs4498744
rs34561762
rs34883051
rs34953014
rs34828044
rs34372380
rs2649599
rs17160669
rs111421264
rs113429154
rs143644995
rs35194784
rs35566806
rs34457386
rs2649597
rs12408046
rs74984084
rs35745967
rs2765035
rs2649594
rs2649593
rs2649592
rs2477776
rs2649591
rs2649590
rs2649589
rs2765031
rs2649588
rs2477777
rs2454653
rs2313135
rs2260423
rs2260424
rs2368566
rs2454652
rs2649587
rs34429643
rs2765030
rs2765029
rs2649585
rs4970370
rs66559562
rs12746510
rs28876135
rs4970444
rs146564472
rs113617566
rs144707149
rs35035339
rs113548627
rs1240743
rs35242196
rs1240707
rs111876693
rs113869112
rs112501033
rs1171
rs112491004
rs17363048
rs35299041
rs4970446
rs28418680
rs1240712
rs112301494
rs1240713
rs28756423
rs1240716
rs1240717
rs1240719
rs141714940
rs1240720
rs34872099
rs112401380
rs146584313
rs141289858
rs112581014
rs146864254
rs12354306
rs111772342
rs4970372
rs11488462
rs4970447
rs4970448
rs4970449
rs904589
rs3766165
rs12089560
rs1781134
rs3737716
rs1695857
rs1695855
rs1781135
rs1695854
rs1695853
rs142557804
rs1695852
rs148094917
rs1695851
rs1695850
rs1781136
rs145451682
rs112030392
rs138985554
rs145035575
rs74047250
rs1695848
rs12022947
rs11800029
rs1781137
rs114943237
rs1695826
rs1695825
rs148583732
rs1695824
rs143000156
rs873926
rs2291888
rs2291887
rs2291885
rs1240701
rs76731745
rs1240700
rs3843248
rs3845296
rs4590
rs112270823
rs711180
rs146236747
rs1240588
rs34301361
rs34568062
rs3845297
rs3845298
rs1781143
rs9793066
rs9793256
rs1625156
rs1695860
rs79705309
rs4970374
rs74314585
rs113156348
rs113727072
rs1623400
rs1695866
rs1781147
rs1695873
rs12090088
rs78377693
rs79835757
rs2936660
rs1695871
rs35334427
rs1781149
rs77814176
rs2649604
rs11488465
rs11488466
rs1751470
rs1751469
rs34719940
rs75201061
rs78193071
rs2649603
rs2649602
rs150487455
rs2489823
rs78757391
rs2801372
rs72896283
rs76815729
rs72896285
rs111356400
rs1240725
rs1240726
rs1240727
rs75395365
rs146537972
rs149123833
rs12089719
rs1240730
rs1240731
rs1240732
rs74572329
rs1240733
rs1240734
rs1240737
rs143656588
rs78712159
rs148111935
rs80311590
rs1151487
rs115166644
rs1153096
rs705580
rs819970
rs819971
rs819972
rs819975
rs35275877
rs3736372
rs4970453
rs113537492
rs112314200
rs819976
rs77085485
rs146336885
rs79881454
rs860213
rs819977
rs77172447
rs819978
rs61744101
rs41285828
rs2649578
rs2649579
rs2242394
rs2242395
rs819980
rs149187984
rs819981
rs819982
rs79607068
rs112806684
rs113215852
rs904586
rs4012770
rs3851851
rs4436325
rs3851852
rs819984
rs28394081
rs139902189
rs8241
rs819985
rs34621879
rs111691241
rs4970454
rs111923050
rs186758134
rs150487231
rs9439434
rs6691246
rs186143160
rs12143546
rs113458856
rs6690515
rs28627708
rs9439456
rs144094893
rs56037581
rs6669795
rs112465899
rs9439458
rs76717221
rs9439460
rs2801369
rs7531221
rs10159033
rs10159041
rs114928482
rs2015388
rs2015387
rs1077906
rs9439441
rs3118507
rs6675874
rs3813215
rs3813216
rs74508282
rs6603789
rs9329412
rs10796394
rs3128345
rs6684212
rs9439462
rs11260608
rs12032637
rs9439444
rs57442627
rs6670992
rs6683520
rs112386508
rs6688404
rs1987191
rs6694994
rs6695186
rs6677993
rs6694773
rs6690064
rs2889625
rs148947529
rs6698376
rs60473728
rs6681228
rs28370384
rs3128344
rs9439464
rs61425951
rs35611435
rs17161064
rs4994703
rs3118505
rs1571148
rs4259576
rs1571149
rs1571150
rs9439465
rs7290
rs3766180
rs3766179
rs3766178
rs6665973
rs145399149
rs7533
rs116703397
rs9329413
rs3766177
rs7517401
rs74864943
rs147320830
rs77658544
rs150014561
rs61594194
rs7515814
rs7516190
rs35093489
rs2031709
rs2031708
rs3128342
rs3766176
rs59009700
rs1887284
rs12408062
rs3930748
rs11590038
rs11588893
rs7531530
rs142063993
rs12408695
rs7366884
rs7366635
rs3753332
rs3753331
rs3820075
rs3753330
rs12048706
rs4320726
rs880051
rs6667347
rs12410854
rs3766170
rs3766169
rs2296716
rs9439468
rs6603791
rs79225965
rs7543799
rs7367692
rs7364711
rs11578409
rs7550471
rs7552586
rs80216842
rs6603792
rs6603793
rs7548959
rs7540231
rs9439469
rs61774865
rs9439473
rs114925670
rs7520996
rs7518083
rs77661767
rs7519837
rs7556282
rs4590622
rs4618908
rs75315239
rs79429982
rs9331750
rs9331751
rs140201179
rs75989426
rs6687029
rs28502603
rs9442406
rs78721465
rs28788874
rs75111672
rs6666084
rs6680124
rs6679999
rs6604983
rs4648786
rs4648787
rs4648612
rs4648613
rs61774868
rs28809773
rs146852187
rs4366263
rs28778974
rs61774869
rs9725077
rs9442423
rs72634809
rs9442403
rs112512195
rs6681422
rs6659376
rs6681330
rs12735276
rs10157140
rs113212351
rs141916687
rs144586134
rs139743360
rs12725297
rs12725449
rs28566709
rs28662991
rs28503881
rs4648788
rs72634811
rs28689700
rs4648789
rs4648790
rs200599667
rs11488585
rs115121675
rs186373851
rs28569178
rs35051391
rs11552172
rs4075469
rs7554569
rs72634813
rs72634814
rs6656591
rs6691649
rs4075275
rs78689470
rs147075790
rs74573006
rs114809321
rs116362500
rs9442420
rs28703654
rs61774903
rs113072236
rs35206724
rs147410092
rs28657953
rs6671612
rs11492279
rs4369171
rs111610668
rs9442431
rs9442430
rs34501155
rs12066
rs72634815
rs4648611
rs7418389
rs6604985
rs28546565
rs28623434
rs9442410
rs9442425
rs9329576
rs12725787
rs7543265
rs34983251
rs28710339
rs72634816
rs12755088
rs28617190
rs12748433
rs28441650
rs28635343
rs72634817
rs66599757
rs28510084
rs11544452
rs74892851
rs3935032
rs61774907
rs61774908
rs28456011
rs28688376
rs144744578
rs115727373
rs9727735
rs28401288
rs148104233
rs200227742
rs142965371
rs147314384
rs28576122
rs74866374
rs3765907
rs3765908
rs142548808
rs117719933
rs61774916
rs79942991
rs115373564
rs4648754
rs61774920
rs61774921
rs61774949
rs61774950
rs28525262
rs4648756
rs4648606
rs4648607
rs4648757
rs12749364
rs12738319
rs12753686
rs12753729
rs4648758
rs4648760
rs4648761
rs7531938
rs3936009
rs7414316
rs11486023
rs4648762
rs12731916
rs61774957
rs111946117
rs7547516
rs79113395
rs9329573
rs9661285
rs9661500
rs200965692
rs145892638
rs148316460
rs145403487
rs4648771
rs115866895
rs4648774
rs1061902
rs141732428
rs6700227
rs4443835
rs1109644
rs1109645
rs72634819
rs4074020
rs72634820
rs6604981
rs6662227
rs12725286
rs12729295
rs2072923
rs72634822
rs147261530
rs72634824
rs72634825
rs72634826
rs4648609
rs4233029
rs7532034
rs11523819
rs6699975
rs4648779
rs36048328
rs12736155
rs28678861
rs61776786
rs143080014
rs76994981
rs12724172
rs12757736
rs114806341
rs28377214
rs7544851
rs6697550
rs6700884
rs146819166
rs6695303
rs4074196
rs4074197
rs28669173
rs4074198
rs4076580
rs7520934
rs28774670
rs28435953
rs28464677
rs61776792
rs28736713
rs28367203
rs28463291
rs28366981
rs28561498
rs28541555
rs7524863
rs28487995
rs9442411
rs61776794
rs71509485
rs193281994
rs201253749
rs148864238
rs3737622
rs3737623
rs3737624
rs200516358
rs201870169
rs145412885
rs146978299
rs35947799
rs150155577
rs138271907
rs601141
rs74530310
rs61776802
rs61776804
rs199566210
rs201757267
rs1059811
rs1136978
rs11488590
rs11486026
rs11488591
rs2076329
rs55880629
rs2072922
rs1534950
rs1534951
rs4288535
rs2179381
rs2377226
rs112328991
rs112830236
rs145714822
rs113642628
rs17162876
rs140227771
rs148326250
rs200982240
rs141165289
rs144779393
rs199941510
rs115815404
rs138665669
rs141565668
rs35642458
rs61073446
rs4437818
rs760928
rs760929
rs760930
rs760931
rs115980964
rs909823
rs72909014
rs1883424
rs77394327
rs74429813
rs76519969
rs77107184
rs79409185
rs61776857
rs61776858
rs28722732
rs28669101
rs76041778
rs78581301
rs201373830
rs113677371
rs61777461
rs76116113
rs61777464
rs28635530
rs36135823
rs34963151
rs36137888
rs61777469
rs61777470
rs1969650
rs1967676
rs1967677
rs12137617
rs11260627
rs12135951
rs12044811
rs12044814
rs4648768
rs4648772
rs4648773
rs4648775
rs4648776
rs4648777
rs139939809
rs36039898
rs16825265
rs35548050
rs2206307
rs2206308
rs61777493
rs2056977
rs147711921
rs142552274
rs34113660
rs28649027
rs9439500
rs4648783
rs4648784
rs9439501
rs11576302
rs11589282
rs4648785
rs1546881
rs1801781
rs2377221
rs2377220
rs28662997
rs1061883
rs1972183
rs1546882
rs61777505
rs2281171
rs61777506
rs61777507
rs34298494
rs35158882
rs66653340
rs3817856
rs2294486
rs2294487
rs2294488
rs2294489
rs79125954
rs61777508
rs4648764
rs2281175
rs2281176
rs2281177
rs77655487
rs2072924
rs76084492
rs2076325
rs2076326
rs1474648
rs78368772
rs1474649
rs2377208
rs2377206
rs28718827
rs2889577
rs28537345
rs200672606
rs201524780
rs11485870
rs80140081
rs115554296
rs199714077
rs140794675
rs200465053
rs113051634
rs4648793
rs7364986
rs76268422
rs76703526
rs144096377
rs35790103
rs35678883
rs114645031
rs36050429
rs72634839
rs11486028
rs71511314
rs115029489
rs138974039
rs143820282
rs77355240
rs79755274
rs4648620
rs1014988
rs79556030
rs35812637
rs35301881
rs201783439
rs201856423
rs200195786
rs200953991
rs8841
rs17162846
rs1062090
rs7796
rs7407
rs2072926
rs2072927
rs2072928
rs4751
rs2072929
rs2076327
rs4648815
rs2076328
rs34306661
rs2281173
rs79052177
rs4648623
rs4648624
rs2235536
rs2235537
rs2235538
rs35672141
rs76601697
rs1107910
rs111366931
rs17162854
rs2011384
rs4648629
rs876029
rs63093560
rs34166899
rs75906779
rs78339347
rs66701417
rs35086222
rs4648826
rs4648827
rs12040325
rs7529918
rs12038111
rs12038134
rs61774982
rs72634845
rs72634846
rs12040826
rs61774983
rs6603809
rs6603810
rs11260629
rs6603811
rs7531583
rs34238514
rs59555069
rs72909062
rs12041925
rs12044597
rs10907194
rs77787690
rs10907195
rs7534617
rs56693667
rs77335922
rs742359
rs2272908
rs3737627
rs3737628
rs9660180
rs34645159
rs7545812
rs9970652
rs6690956
rs6603794
rs12034740
rs58795053
rs12130589
rs10907185
rs12077553
rs12134783
rs11260613
rs77354509
rs17363334
rs11585349
rs7546498
rs10907186
rs12407008
rs35577086
rs139039756
rs4648725
rs75304780
rs16825336
rs12408690
rs12742323
rs2180311
rs6664664
rs11260615
rs4648726
rs12141314
rs2144688
rs9786963
rs10907187
rs9786942
rs11590108
rs12568603
rs1999704
rs11260616
rs7553640
rs6603796
rs34849348
rs11589067
rs6603797
rs6663586
rs6603798
rs61422524
rs10752417
rs11260617
rs10907188
rs6603799
rs6665287
rs6603800
rs10907189
rs11260618
rs11260619
rs11260620
rs61025842
rs11260621
rs10907190
rs138413706
rs10907191
rs11260622
rs4648727
rs200854920
rs12126768
rs6687065
rs6692959
rs6603801
rs6681938
rs6664578
rs12066667
rs12402876
rs7526236
rs12125178
rs12125422
rs111982373
rs915292
rs1889678
rs12076620
rs10907192
rs7511905
rs6660452
rs6697311
rs6698147
rs12134553
rs6670246
rs9660106
rs7516995
rs56044478
rs4648592
rs6666068
rs35511469
rs3855951
rs10907193
rs147105313
rs10399762
rs12567685
rs11260624
rs7525092
rs35386522
rs12133865
rs59911761
rs12729990
rs36072213
rs6603802
rs6603803
rs6670776
rs33976483
rs35349711
rs12138152
rs10796396
rs16824526
rs6688470
rs6603804
rs28608797
rs6603805
rs3806168
rs6688000
rs12045595
rs6603807
rs745910
rs71511317
rs71630945
rs7542410
rs941531
rs4648730
rs7548509
rs10454464
rs9662595
rs112283380
rs35460394
rs4648731
rs34954577
rs11260625
rs11260626
rs2748989
rs2803290
rs4648732
rs28691882
rs2377037
rs28672079
rs2474461
rs941529
rs34560386
rs71630946
rs35991586
rs4648594
rs2474460
rs190235920
rs111616474
rs28842562
rs2474459
rs2803299
rs2803298
rs2748988
rs41306992
rs2748987
rs2247560
rs28710181
rs2803297
rs2748986
rs28581776
rs2803296
rs28634421
rs28640257
rs4459050
rs1884455
rs72634869
rs2295364
rs28544952
rs113425481
rs113934974
rs28706999
rs2474458
rs2490548
rs28508199
rs2803349
rs2748985
rs1884454
rs28622894
rs2144687
rs2144686
rs28680721
rs28692556
rs2803348
rs2250833
rs28633659
rs745630
rs2295362
rs28423370
rs752965
rs752966
rs752967
rs2092920
rs2092921
rs2092922
rs2092923
rs2092924
rs56383717
rs41315326
rs78807865
rs941530
rs4648734
rs45489198
rs2748984
rs28670388
rs2748983
rs28531873
rs28685049
rs60609500
rs59997390
rs55825112
rs2748967
rs58976884
rs74595907
rs2803295
rs28637822
rs4648595
rs58087899
rs60147457
rs59452033
rs3121830
rs59878453
rs2803316
rs2748969
rs2803320
rs2803321
rs2803322
rs28658236
rs2748970
rs2474453
rs2748971
rs28592294
rs2803323
rs77307711
rs16824543
rs2803324
rs2748982
rs2803325
rs2748981
rs2803326
rs2803327
rs12758705
rs2748980
rs2748979
rs2803328
rs34916760
rs2803329
rs2803330
rs143503247
rs72634877
rs2803331
rs2262190
rs79391687
rs2803332
rs2803333
rs2803334
rs2803335
rs2803336
rs2803337
rs2803338
rs35778258
rs2261279
rs2748978
rs2803339
rs2490544
rs2474457
rs2803340
rs2803341
rs76133100
rs2490543
rs28573337
rs28635329
rs28671104
rs2490542
rs2474456
rs79297580
rs4648737
rs4648596
rs72894725
rs4648597
rs28571194
rs2490540
rs78814286
rs2490539
rs79051250
rs28754760
rs2490564
rs2490563
rs28505085
rs61123457
rs2490562
rs2748977
rs28368268
rs57642219
rs2474455
rs28624830
rs72894746
rs4648738
rs2803287
rs2803286
rs3795290
rs28548017
rs28575980
rs3820011
rs28535696
rs2803285
rs28549710
rs28499066
rs2748974
rs941533
rs59192373
rs2803284
rs2748973
rs78927713
rs28446828
rs2474454
rs2748972
rs2803292
rs2803291
rs9777849
rs4648739
rs13303002
rs28592733
rs28548673
rs9697615
rs35817970
rs7523728
rs28561741
rs13302978
rs13303324
rs13303202
rs16824585
rs28625839
rs16824586
rs28523363
rs4648599
rs4648600
rs28712827
rs28414188
rs28629936
rs17715950
rs34506333
rs35698161
rs34824947
rs34586002
rs35031992
rs35186797
rs13303138
rs34940616
rs17778128
rs61775058
rs61775059
rs4648601
rs13303292
rs35269416
rs16824588
rs55709963
rs56126097
rs61776965
rs6681749
rs28707401
rs13303126
rs137927575
rs7367171
rs7367879
rs35519326
rs28626697
rs4648603
rs13303329
rs13303201
rs114557479
rs56313717
rs16824603
rs17777942
rs16824605
rs7528894
rs7536087
rs28588807
rs4388640
rs7551350
rs28410799
rs28789409
rs13303203
rs28545809
rs4233027
rs35953639
rs61776976
rs55863117
rs28716654
rs28680595
rs28613404
rs28491083
rs28433557
rs28448395
rs28539219
rs28468541
rs28588737
rs28645949
rs28651716
rs28642304
rs28645431
rs4648740
rs4648741
rs77942583
rs35209771
rs35032062
rs4648742
rs34957887
rs34699657
rs13302917
rs60873894
rs58434854
rs55879512
rs35662093
rs4648745
rs4648746
rs28737396
rs61776990
rs4648747
rs13303091
rs13302998
rs13302999
rs3795284
rs3795283
rs3795280
rs34331632
rs34567059
rs13303173
rs13302992
rs13302993
rs4648748
rs4648750
rs75821626
rs4233028
rs4350140
rs4535948
rs4603072
rs4466593
rs72896710
rs13303020
rs116692827
rs13303156
rs13303195
rs13303233
rs6605075
rs13303315
rs7529662
rs6605076
rs6662056
rs6605077
rs7537591
rs6605078
rs13303140
rs6675865
rs35822535
rs28674034
rs79660579
rs58504758
rs57460771
rs5021356
rs5021357
rs77427382
rs78486921
rs74995408
rs74635161
rs75074275
rs75390756
rs76375849
rs141806207
rs190843391
rs181952917
rs2377036
rs111643081
rs28407647
rs2889540
rs6691182
rs6661597
rs6675751
rs6667687
rs13302991
rs28827857
rs28770275
rs6672175
rs7532409
rs7532529
rs7527169
rs7520124
rs7542825
rs6605079
rs6605080
rs55780084
rs6605081
rs6605082
rs13303035
rs13303352
rs13303031
rs56316921
rs6685055
rs6679335
rs28575389
rs28588769
rs2376808
rs2376807
rs6682175
rs56233006
rs56300813
rs56351829
rs72636339
rs13303219
rs112892345
rs78668760
rs6691322
rs6663186
rs149352443
rs28550169
rs28634676
rs28421659
rs4648751
rs28584852
rs6605072
rs13303071
rs199857968
rs76020376
rs2889473
rs6656398
rs13303124
rs10436728
rs6672254
rs6605073
rs13303016
rs4648752
rs2376804
rs13303344
rs72636349
rs4481796
rs3121818
rs72911372
rs3121819
rs28502222
rs28407473
rs3128318
rs3128320
rs3128321
rs28595482
rs4648614
rs141315001
rs3128322
rs3128323
rs4648791
rs2889475
rs2376805
rs2229110
rs3820007
rs28574670
rs28409373
rs28408173
rs28581504
rs28431879
rs16824627
rs16824628
rs34893555
rs13302932
rs34849122
rs17715203
rs16824630
rs72636359
rs72636360
rs55833012
rs3128310
rs3128311
rs79314779
rs2376803
rs9442614
rs13303086
rs3121820
rs3128313
rs3121821
rs3121822
rs3128314
rs3121823
rs3121824
rs4648794
rs28394674
rs3121825
rs3128315
rs76775611
rs3128316
rs79727450
rs3128317
rs6683042
rs3795277
rs28709994
rs13303254
rs6693374
rs28703783
rs13303022
rs4648795
rs28671574
rs3128319
rs116911074
rs3121826
rs3121827
rs35020387
rs13303289
rs13302968
rs2803304
rs147165091
rs2271797
rs3737631
rs2803309
rs12184
rs3820005
rs2678952
rs13303113
rs75494970
rs1878745
rs1878746
rs1878747
rs2247923
rs1105100
rs1105099
rs2247908
rs13302944
rs6691398
rs13303273
rs6605074
rs17777295
rs13303064
rs13303346
rs28888081
rs79468860
rs2803289
rs13303038
rs2678938
rs2803293
rs2803294
rs75227206
rs2803300
rs13303087
rs77496767
rs28403969
rs2459985
rs28523801
rs28479788
rs13303005
rs2678939
rs2678941
rs2803302
rs13303084
rs2803303
rs6663158
rs2678942
rs2459986
rs28694018
rs2254669
rs16824697
rs13303230
rs2678943
rs16824712
rs2803307
rs2490549
rs2490550
rs13302948
rs28652946
rs2490552
rs68185203
rs28470807
rs28414284
rs28523336
rs2803343
rs34314914
rs16824727
rs28475011
rs13303213
rs2803345
rs13303153
rs2803346
rs2678945
rs13303049
rs2490553
rs28436686
rs13302928
rs3121829
rs2678947
rs2678948
rs2678949
rs2803312
rs2459988
rs16824749
rs16824752
rs2803310
rs7537615
rs2459989
rs13303193
rs6678163
rs13303130
rs2459990
rs1108262
rs6693908
rs6701689
rs6694101
rs6684574
rs6684579
rs13303198
rs13303134
rs6699586
rs2490556
rs2490557
rs2459991
rs2459992
rs13303220
rs17481997
rs2490559
rs13303312
rs2490560
rs17232167
rs2490561
rs2249670
rs2459993
rs2292861
rs2459994
rs2459995
rs9729600
rs3107129
rs12732952
rs3128324
rs12026498
rs61775405
rs35994109
rs12755035
rs3128326
rs884080
rs12743672
rs6603814
rs7513222
rs12028718
rs3107136
rs3128328
rs3128329
rs61775408
rs867308
rs2376802
rs3128330
rs908742
rs3107137
rs3107138
rs7556569
rs10910029
rs10910030
rs10752741
rs10752742
rs10797413
rs3128332
rs4648619
rs4648799
rs3128333
rs148611022
rs144236779
rs4648801
rs7364595
rs12749493
rs7349071
rs7349084
rs12133181
rs7514664
rs3753241
rs12745694
rs3128334
rs12410859
rs908743
rs908744
rs1040231
rs16824792
rs1878752
rs6666117
rs6683011
rs59362943
rs4648805
rs4648806
rs6674878
rs4648807
rs4648808
rs10910046
rs12059660
rs17372341
rs11584491
rs3128336
rs6603813
rs7546523
rs3107141
rs925905
rs925906
rs3107142
rs1467217
rs3107143
rs61775448
rs3107144
rs78395918
rs3128337
rs78609670
rs3128338
rs3128339
rs3128340
rs3107145
rs3107146
rs3107147
rs3128290
rs3107148
rs3107149
rs56317795
rs3107151
rs3107152
rs78665901
rs61775450
rs61775451
rs61775452
rs71511328
rs201929535
rs143481699
rs56260599
rs3107154
rs3128291
rs12401379
rs55826501
rs28719902
rs3107155
rs3107156
rs10797427
rs6603815
rs3107157
rs1401138
rs2222217
rs61776567
rs34415348
rs3128293
rs3128294
rs74877653
rs77665022
rs3128295
rs56383911
rs3128296
rs425277
rs3753242
rs3128297
rs411021
rs424079
rs436045
rs3128298
rs364677
rs2945573
rs3128299
rs3123596
rs12026349
rs451061
rs2503706
rs427811
rs377283
rs3128303
rs384726
rs2503705
rs383968
rs421992
rs9442616
rs385039
rs2257684
rs809912
rs196128
rs262676
rs196127
rs262672
rs262671
rs3107126
rs262670
rs262669
rs9442619
rs2257182
rs262668
rs262667
rs34944978
rs262665
rs262664
rs2503704
rs262663
rs262662
rs2459984
rs262660
rs3123592
rs381664
rs262657
rs262656
rs3107124
rs262654
rs262652
rs262651
rs12094159
rs262650
rs262649
rs262648
rs169037
rs262647
rs3128304
rs3128305
rs3128306
rs3052
rs3123594
rs3128307
rs3128308
rs262644
rs3737633
rs414777
rs262642
rs262641
rs3128309
rs9442615
rs262639
rs626479
rs11587831
rs2460001
rs2480711
rs882785
rs262692
rs262691
rs882786
rs262689
rs262688
rs74912021
rs262687
rs3123595
rs262685
rs262684
rs2503699
rs2460002
rs2503700
rs2503701
rs115906375
rs1058411
rs2503711
rs262659
rs12036736
rs12036767
rs74817143
rs12036774
rs2480709
rs384812
rs530680
rs429136
rs2503712
rs2459999
rs12041259
rs2459998
rs2503713
rs146605230
rs6665593
rs410161
rs400132
rs1105270
rs1105269
rs380190
rs2480708
rs171904
rs143314458
rs262694
rs2503715
rs262695
rs2480714
rs3795276
rs78281307
rs78265569
rs77699439
rs7512482
rs2459997
rs6605083
rs12047666
rs35347369
rs10910028
rs6656309
rs2503716
rs67385126
rs12060249
rs12049002
rs55845109
rs9661611
rs183072420
rs188060308
rs57497799
rs262683
rs2460000
rs2480712
rs1692580
rs3765930
rs7536233
rs590367
rs10910031
rs263533
rs263532
rs377599
rs11577042
rs263531
rs12061341
rs61776614
rs263530
rs76875252
rs262680
rs867635
rs58949163
rs696094
rs262679
rs12067359
rs698696
rs56765029
rs10797414
rs10797415
rs1692584
rs1692585
rs263527
rs10910033
rs263526
rs142451335
rs150121003
rs10910034
rs11582968
rs1713712
rs116374150
rs4648817
rs150842446
rs11580750
rs263535
rs74444023
rs4648818
rs260513
rs75086328
rs11584896
rs56054221
rs10797416
rs260512
rs16824937
rs11581132
rs10910036
rs10910037
rs260511
rs10910038
rs12385717
rs55642209
rs260510
rs77780976
rs12038607
rs16824948
rs260509
rs260508
rs7414828
rs7546430
rs12136830
rs12138597
rs12084736
rs79012979
rs10797417
rs260507
rs12040414
rs12565796
rs260505
rs7547453
rs140988776
rs11588312
rs903910
rs4648626
rs4648627
rs12043185
rs10910043
rs77409011
rs35797206
rs60635488
rs6673129
rs903909
rs903908
rs4648628
rs7553178
rs4648819
rs10910045
rs12047069
rs12045693
rs72642130
rs10797418
rs78598687
rs6671815
rs11590235
rs12725264
rs115236209
rs12562901
rs10910047
rs10910048
rs186058331
rs12057498
rs6677807
rs77026071
rs6668309
rs6678142
rs6682916
rs6678490
rs6686375
rs2645078
rs2643913
rs4648821
rs6689315
rs2971436
rs61759158
rs12119470
rs59476564
rs61065210
rs57176637
rs12120270
rs10910049
rs59514430
rs58212916
rs6691983
rs6682474
rs61759159
rs56051051
rs1971304
rs17372827
rs4648823
rs2643884
rs1039065
rs2017143
rs187232787
rs2643885
rs2843166
rs903924
rs903923
rs903922
rs878093
rs903921
rs72643474
rs12731820
rs36043745
rs903920
rs903919
rs2172900
rs2132303
rs884941
rs884940
rs903617
rs72643475
rs2643886
rs2645091
rs12743493
rs10910050
rs6702400
rs2889408
rs1532385
rs12024136
rs903918
rs2971438
rs2843163
rs56117572
rs12562729
rs17364349
rs7515207
rs2643888
rs12562937
rs2843161
rs72642137
rs10797419
rs903916
rs1809823
rs1809822
rs55710545
rs113713853
rs72643476
rs903618
rs11576356
rs1496555
rs2279702
rs2256178
rs4648631
rs11577387
rs2645073
rs2843159
rs4648825
rs60363208
rs2643904
rs2843158
rs11580302
rs2230008
rs2173049
rs2843157
rs61762077
rs2843156
rs2843155
rs2843154
rs2843153
rs2643902
rs2843152
rs2843151
rs61762078
rs2643903
rs2645076
rs2643905
rs61762080
rs60565777
rs12035836
rs2645077
rs12081179
rs12082516
rs74046969
rs12080256
rs2643907
rs11806567
rs72920928
rs36096196
rs12406976
rs140397680
rs35513983
rs61762082
rs2843149
rs113025570
rs2645075
rs3737639
rs2645074
rs2843148
rs76805690
rs72642143
rs116485075
rs113820358
rs148067235
rs113883910
rs72642144
rs72642145
rs2643892
rs10910051
rs2643893
rs2645092
rs72642149
rs2645093
rs2643894
rs72642152
rs2645063
rs2645064
rs7525332
rs35273536
rs2645065
rs61762085
rs61762086
rs75379543
rs116579103
rs12758880
rs12752072
rs75273719
rs903904
rs1809821
rs2645066
rs80107522
rs2643897
rs2645067
rs2643898
rs7546567
rs2843147
rs2843146
rs2643899
rs61762088
rs2643900
rs2645068
rs10910052
rs903905
rs35447812
rs12091632
rs12085675
rs28394874
rs35986070
rs2645069
rs2645070
rs2843145
rs2036084
rs2036085
rs2843143
rs12734736
rs2843142
rs61762091
rs77340980
rs12757417
rs2645071
rs2843141
rs12730276
rs12730391
rs35355649
rs1472318
rs12730719
rs2843140
rs12745300
rs2843139
rs12730050
rs2843138
rs77880816
rs75504095
rs1472319
rs7542519
rs61288374
rs1496554
rs4648828
rs4648829
rs4648830
rs34901910
rs2643909
rs77981827
rs113406729
rs11589063
rs11590175
rs61762092
rs2843135
rs72642160
rs72642161
rs2843134
rs12409523
rs2132595
rs2843133
rs2173048
rs2643910
rs2643911
rs56030548
rs61762094
rs35941092
rs2843131
rs2645072
rs2055204
rs7527871
rs1039063
rs1039064
rs10910053
rs72642166
rs2254895
rs61762095
rs2279704
rs2254874
rs2036082
rs4648831
rs2840525
rs2840526
rs2843130
rs2643912
rs2840528
rs2645082
rs3795272
rs12049067
rs2840529
rs2036083
rs2843129
rs2840530
rs11576390
rs4648832
rs2840531
rs1039100
rs1039101
rs2645083
rs11577374
rs2645084
rs2645085
rs16825067
rs2643890
rs2645087
rs903912
rs903913
rs903914
rs903915
rs870207
rs2840545
rs2840544
rs2645088
rs2840543
rs2645089
rs6424093
rs2840542
rs2840541
rs2643891
rs2645090
rs6674705
rs2840540
rs2250799
rs56380007
rs10797420
rs55873848
rs7530501
rs57840322
rs139129722
rs6682346
rs10910055
rs12026746
rs113416298
rs6685453
rs2840539
rs7539098
rs7539099
rs201284055
rs202034166
rs199965341
rs10910057
rs4571912
rs10910058
rs10910059
rs4648834
rs55960350
rs10453826
rs201467116
rs28792725
rs6704200
rs12069579
rs12069588
rs12071572
rs7545940
rs2840538
rs7546224
rs12070927
rs7514750
rs56117848
rs7542190
rs7554609
rs2840536
rs2840535
rs6665546
rs2453567
rs2453566
rs10910060
rs2840534
rs12031614
rs2279703
rs7519807
rs2843165
rs12070746
rs2843162
rs2843160
rs12032766
rs903901
rs903902
rs61760819
rs34814137
rs34337365
rs12566416
rs114821924
rs2643908
rs77454251
rs12033172
rs2843132
rs77250843
rs2643901
rs12742461
rs76432159
rs12035227
rs12724614
rs2645060
rs2843128
rs2843127
rs2843126
rs12565955
rs16825089
rs3736331
rs903903
rs4648633
rs74366400
rs71630976
rs77804600
rs2840533
rs68103143
rs3820010
rs11804135
rs16825102
rs1123571
rs903911
rs10910063
rs3736330
rs2840532
rs2645081
rs6698680
rs3001344
rs6698978
rs6685829
rs6693447
rs55912310
rs12037485
rs59940476
rs3001337
rs3001336
rs72642191
rs1129333
rs12085089
rs1129332
rs1129171
rs11586985
rs2494426
rs3795269
rs2494427
rs6671420
rs2494428
rs2494599
rs6671730
rs2494429
rs4648634
rs2494598
rs1143016
rs12092052
rs61760854
rs72642198
rs2494597
rs2494595
rs9424320
rs7556447
rs4648839
rs10910065
rs10910066
rs12746918
rs10910067
rs67658905
rs12184328
rs115326979
rs10910068
rs2494432
rs2494592
rs61760855
rs10910070
rs11577147
rs112972257
rs11590507
rs3935659
rs3935660
rs12731309
rs2494591
rs10910071
rs12143389
rs111732473
rs61760856
rs61760857
rs9424314
rs35799953
rs34574702
rs12022832
rs12096965
rs12097032
rs10797421
rs12118145
rs67532508
rs10797422
rs35562673
rs57941503
rs2494590
rs12561849
rs4648840
rs2494433
rs12023660
rs2494588
rs60433957
rs58195653
rs2494587
rs12116913
rs10797423
rs10910072
rs2494435
rs10910073
rs2494436
rs7515934
rs12022929
rs78513244
rs11578875
rs11578895
rs10910075
rs2494642
rs2494437
rs60149985
rs36110721
rs79979005
rs4531246
rs10797424
rs2494641
rs2494640
rs11577570
rs55663320
rs4648841
rs4648843
rs200338293
rs61763906
rs77488960
rs75631842
rs115481475
rs4233033
rs2494439
rs2494639
rs80047719
rs59220895
rs4592207
rs35226271
rs12756220
rs12033966
rs58946679
rs6688934
rs2494425
rs74049259
rs6673661
rs6659405
rs6673880
rs6669420
rs7517795
rs12563838
rs71511345
rs4648844
rs12032473
rs12754473
rs12736125
rs6687012
rs74943598
rs10449222
rs12727176
rs4443836
rs4582732
rs34241773
rs78792823
rs11581548
rs12406068
rs12406076
rs942820
rs35266170
rs71630977
rs12406368
rs113383952
rs1555789
rs867810
rs867809
rs10752743
rs79970356
rs942819
rs10797425
rs12078607
rs10797426
rs78282920
rs12756157
rs12725489
rs34211380
rs34506253
rs78128505
rs35608674
rs34672163
rs4648845
rs61763911
rs12037821
rs12734526
rs12742224
rs34488412
rs71630978
rs12078416
rs4648846
rs749719
rs749720
rs35037470
rs34400680
rs10910077
rs10910078
rs74049262
rs28508164
rs111483677
rs71511346
rs71511347
rs16824398
rs16824399
rs35886181
rs34732885
rs1952062
rs2477686
rs34495964
rs114344245
rs115072175
rs4648635
rs4648636
rs10910079
rs12728528
rs2494635
rs12040359
rs2477689
rs2477690
rs72845400
rs2494634
rs1998760
rs1998759
rs2985849
rs76627757
rs80153752
rs72845402
rs2477692
rs59660650
rs12042427
rs2477693
rs2494633
rs34349643
rs2494632
rs2494631
rs72848508
rs2494630
rs2477695
rs3118347
rs55780582
rs4648637
rs2494627
rs10910080
rs2494626
rs75509160
rs10910081
rs13376356
rs1536155
rs11588930
rs12049628
rs59417818
rs12742193
rs12727342
rs11799501
rs10797428
rs4648638
rs12731186
rs942817
rs4995304
rs114808058
rs190972382
rs185459535
rs190119998
rs139827366
rs76224752
rs112353831
rs61763948
rs4648639
rs4648640
rs7512269
rs10910082
rs12753298
rs10752744
rs6668720
rs2477699
rs3001349
rs17373634
rs2477701
rs2477702
rs2477703
rs2182177
rs12022393
rs3001347
rs3762442
rs3762443
rs3762444
rs2477706
rs2296442
rs2477707
rs4648641
rs2477708
rs12096577
rs4648642
rs3814298
rs12219
rs3001346
rs12025298
rs12744097
rs6686306
rs6686404
rs58974156
rs12725663
rs72848535
rs1107686
rs1107685
rs2494621
rs4648559
rs3791180
rs2494620
rs2494619
rs7543665
rs2236397
rs2236396
rs733307
rs744112
rs7535528
rs2281853
rs2247308
rs2477713
rs2236395
rs2236394
rs3791181
rs3791182
rs72848539
rs2494596
rs2246732
rs2494636
rs4648643
rs2985862
rs4648644
rs3001351
rs34683021
rs2494625
rs2494624
rs3122923
rs1980789
rs3122922
rs72644658
rs2494603
rs10910087
rs11583602
rs4648645
rs6694195
rs12406506
rs11585747
rs9803764
rs11584295
rs72848552
rs4648561
rs3001339
rs6661956
rs2985860
rs2494606
rs12042279
rs1886731
rs4487972
rs942824
rs58652890
rs78547790
rs10797429
rs55929178
rs12097268
rs2477678
rs1974044
rs2147905
rs3748825
rs2985858
rs2258734
rs146090614
rs3762438
rs2227312
rs2227313
rs4870
rs1886730
rs2495366
rs2257763
rs2281852
rs2234161
rs11573988
rs2234167
rs8725
rs10910090
rs7544646
rs7515633
rs7550231
rs11577783
rs2495365
rs61054170
rs10910089
rs1555791
rs2182176
rs138680782
rs143280171
rs150913279
rs4648647
rs140287099
rs10797431
rs10797432
rs10910092
rs10797433
rs6667605
rs6672381
rs6671426
rs28734787
rs10910093
rs55658746
rs10910094
rs10752745
rs200553981
rs10910095
rs10797434
rs12129508
rs4648648
rs4648649
rs10910096
rs4486391
rs735000
rs734999
rs2016175
rs2016366
rs2094074
rs60733400
rs6667564
rs6701238
rs6670198
rs10910097
rs881640
rs2296443
rs876938
rs867435
rs867436
rs745368
rs745367
rs1555790
rs12564460
rs10752747
rs3828154
rs3748819
rs3748818
rs3748817
rs56305550
rs3748816
rs2260976
rs2843401
rs12133956
rs2843402
rs72644684
rs2764845
rs2843403
rs2764842
rs2764841
rs2764840
rs2843404
rs2764848
rs2985855
rs6689711
rs6681973
rs6682043
rs114934862
rs77157427
rs2985859
rs3001837
rs2985857
rs6424092
rs10910098
rs10910099
rs60520190
rs11585048
rs72644701
rs10797435
rs6664969
rs35642779
rs4648562
rs4648652
rs4648653
rs4648563
rs72646003
rs78506337
rs4074789
rs41300092
rs10910105
rs10797436
rs12138909
rs10910106
rs10797437
rs10910107
rs4445406
rs10910108
rs4278312
rs4422947
rs60687045
rs4073285
rs4073286
rs10797438
rs10797439
rs10797440
rs11589185
rs10910111
rs10752748
rs6684865
rs75596555
rs10752749
rs10910112
rs10797441
rs12117343
rs11590198
rs6673993
rs4648654
rs3890745
rs74466775
rs4474198
rs61765771
rs10797442
rs12146058
rs72646016
rs28568531
rs7368072
rs7368105
rs7364820
rs7523364
rs6422657
rs6668149
rs12748729
rs12730932
rs4648658
rs4648659
rs28532547
rs12749591
rs11486042
rs6698817
rs12752515
rs12723864
rs12741533
rs66705332
rs61765774
rs12756665
rs12739597
rs6666788
rs4648661
rs4648565
rs28690427
rs4648662
rs4648663
rs12726651
rs9970196
rs12744876
rs12732266
rs58842912
rs147451570
rs143142336
rs4648714
rs149229258
rs202049748
rs61763525
rs200882859
rs143034919
rs55713073
rs56294415
rs28704604
rs61765740
rs61765743
rs145320257
rs4648682
rs61765754
rs28446773
rs28569449
rs55801140
rs61766477
rs12741311
rs4648687
rs12742092
rs187708054
rs12746691
rs12746841
rs61766505
rs11516514
rs12743419
rs28647750
rs12751643
rs12752340
rs199858693
rs200991785
rs79031158
rs76055539
rs199671872
rs148814198
rs140534095
rs200235035
rs201713974
rs111997621
rs142042178
rs201062007
rs10909957
rs6424062
rs4648448
rs144142039
rs11590361
rs4648459
rs6666430
rs4648499
rs4648502
rs4648390
rs1456462
rs6657596
rs12748553
rs55972083
rs7526311
rs57572926
rs10909839
rs4648356
rs12044475
rs12024170
rs6687680
rs67373773
rs11810740
rs12731995
rs2377041
rs10909851
rs184721604
rs145203785
rs148030759
rs897628
rs751358
rs60389769
rs897627
rs897626
rs12725202
rs897625
rs897624
rs2100574
rs897623
rs56406535
rs6692145
rs4648450
rs4648360
rs7537581
rs7538063
rs17387572
rs10909879
rs10909880
rs2290583
rs61766528
rs11584658
rs12025517
rs76486565
rs12747919
rs4609377
rs1001620
rs10797389
rs4648481
rs4648482
rs1563471
rs72646052
rs75404797
rs7511879
rs10797390
rs34583461
rs12031493
rs11803074
rs2377040
rs6691019
rs729045
rs6680471
rs7541827
rs4648382
rs4648383
rs4648384
rs7516014
rs7548023
rs4648495
rs76045791
rs36040910
rs79448447
rs78229530
rs71503043
rs61766530
rs34464542
rs12739189
rs35401657
rs34262355
rs34202711
rs1456461
rs12740180
rs2889541
rs12037615
rs12047690
rs35042002
rs12049543
rs1840738
rs1840737
rs1840736
rs1456460
rs61763660
rs6424080
rs6424081
rs10909950
rs6424082
rs34133714
rs34352177
rs4991849
rs76062413
rs4648513
rs59048447
rs6665646
rs67868939
rs12743952
rs12743965
rs34161193
rs35134901
rs35767265
rs35313744
rs6694484
rs6675221
rs12727394
rs12729596
rs6660680
rs6660759
rs7529000
rs12567869
rs72629408
rs76244841
rs72851273
rs897617
rs897618
rs897619
rs34376289
rs61763689
rs114800103
rs12757327
rs10909992
rs12409918
rs12409348
rs78057964
rs7542593
rs79544310
rs729178
rs729177
rs12119163
rs4648403
rs10737194
rs12043725
rs7543609
rs12752112
rs897636
rs7546616
rs4648548
rs4648549
rs1563469
rs1563470
rs897615
rs56273341
rs10910019
rs6670414
rs55849938
rs55740077
rs55927204
rs5023660
rs2168531
rs6698010
rs10910023
rs12131393
rs12131450
rs6658584
rs6668620
rs10909793
rs6679954
rs10797342
rs2124662
rs1563473
rs1563474
rs4373707
rs2377038
rs11580768
rs61763695
rs2045333
rs78592587
rs80273827
rs12127835
rs12124890
rs7552943
rs72629424
rs2377039
rs3001794
rs11581885
rs12122321
rs10909827
rs3100865
rs10909831
rs61763696
rs10909832
rs10797358
rs2445620
rs1456465
rs1456466
rs10909834
rs116320789
rs1456467
rs2842910
rs2168532
rs2842911
rs79316815
rs2842913
rs17384388
rs2842914
rs2606405
rs2842915
rs2606406
rs2842916
rs12091184
rs750786
rs12035436
rs897630
rs17384422
rs880725
rs880724
rs897631
rs897632
rs34114281
rs12738063
rs2842918
rs2842919
rs1869970
rs10797359
rs10797360
rs2606408
rs1563475
rs11590100
rs3001796
rs2889494
rs1869971
rs7339944
rs7340016
rs2124663
rs1563466
rs11587665
rs1563468
rs11809099
rs2842926
rs897633
rs897634
rs2606409
rs2606410
rs12046025
rs55855166
rs4997491
rs2889493
rs4997490
rs936251
rs2889492
rs936252
rs2889491
rs4997489
rs34200109
rs936253
rs79784461
rs35262314
rs35781964
rs77183805
rs78183199
rs12022036
rs12045117
rs10797362
rs4648432
rs4648350
rs115331661
rs4648433
rs1078464
rs1078463
rs4648434
rs4648435
rs4648351
rs4648352
rs4648353
rs12402192
rs12062218
rs12062269
rs9782931
rs9783083
rs9782915
rs9783085
rs2045331
rs2045332
rs34512080
rs10797363
rs12063994
rs12097673
rs202107452
rs28444230
rs28589445
rs28376504
rs28580433
rs4648436
rs4648437
rs10752728
rs10752729
rs10752730
rs10752731
rs10797364
rs10797365
rs4648354
rs10797367
rs897635
rs2606411
rs16823193
rs4648438
rs35880479
rs12403214
rs10909840
rs10909841
rs4648440
rs4648441
rs1869972
rs1473386
rs10797369
rs12030820
rs16823228
rs61385567
rs16823230
rs6675965
rs12120163
rs78069355
rs12029140
rs79561271
rs2842909
rs2925499
rs7539511
rs3947964
rs12035456
rs4648442
rs10909843
rs12028979
rs115541492
rs2606413
rs2842929
rs2606414
rs2606415
rs2606416
rs2842930
rs2606417
rs2842931
rs2842932
rs2842933
rs2842906
rs2606418
rs2606419
rs1456468
rs1890339
rs10909845
rs11583804
rs878201
rs74596937
rs3001799
rs3001800
rs2993505
rs10909847
rs10909848
rs2485944
rs2485945
rs2993506
rs2788090
rs2842923
rs2842924
rs2842925
rs78232041
rs12752801
rs1104934
rs4072769
rs12731895
rs12727338
rs4648443
rs12042165
rs75742273
rs10797371
rs10797372
rs7527392
rs56619891
rs74405447
rs12044030
rs4648445
rs4648446
rs35060945
rs9661752
rs9660910
rs12046122
rs12046158
rs12096719
rs67049738
rs12134902
rs56877975
rs63721360
rs34183832
rs12746525
rs12731464
rs12746985
rs77497600
rs12747179
rs7519674
rs7533362
rs10909849
rs2788088
rs3001801
rs2495272
rs71503049
rs113000345
rs61763639
rs61763640
rs35490531
rs35529252
rs56335850
rs6681331
rs6681741
rs12041042
rs12043738
rs12046140
rs11586705
rs1572657
rs16823303
rs4350139
rs10797373
rs10909852
rs7546695
rs12411019
rs58882615
rs10909854
rs10909855
rs72629452
rs16823315
rs4335321
rs144639744
rs113654429
rs72629455
rs57720952
rs58538272
rs60017523
rs58445466
rs12022594
rs12059864
rs10909856
rs12401989
rs60435231
rs59407673
rs74325799
rs75973015
rs72855032
rs34909435
rs34453862
rs67308414
rs67789667
rs12049173
rs12046411
rs12023273
rs12049274
rs72629460
rs12239064
rs12240128
rs67927838
rs59653178
rs67142023
rs72629462
rs16823325
rs57711454
rs10909857
rs12025260
rs10797374
rs10797375
rs10797376
rs10909859
rs56008028
rs12562237
rs3924055
rs16823330
rs66758088
rs112941336
rs114085227
rs116432453
rs66464555
rs67014609
rs67778026
rs7524813
rs72629465
rs7520336
rs6424067
rs12025062
rs12022429
rs12025167
rs12022456
rs16823332
rs12066017
rs72629470
rs72629471
rs16823335
rs12028094
rs10797377
rs12063869
rs2889476
rs946175
rs946176
rs946177
rs2027262
rs2027263
rs2027264
rs111412502
rs11802804
rs111668563
rs112539394
rs12028439
rs12024879
rs12027818
rs12027883
rs7534897
rs6681651
rs6691208
rs4357486
rs4486390
rs59869348
rs59041920
rs72629480
rs6680573
rs12564456
rs55949537
rs55784203
rs56091202
rs10909862
rs67758087
rs12033927
rs12034794
rs4576609
rs3795262
rs3795263
rs55873718
rs56176404
rs7412983
rs58265521
rs60287244
rs12033336
rs12034766
rs12033401
rs2142569
rs57893585
rs12035292
rs6693975
rs6693982
rs12038530
rs12037307
rs12039548
rs12034573
rs10909864
rs1890338
rs12039132
rs7514166
rs34408665
rs58052947
rs56398543
rs6661908
rs41334845
rs6679678
rs12042403
rs12041583
rs12041634
rs12040299
rs10489589
rs72629493
rs72629494
rs12408197
rs67025412
rs10489588
rs67630839
rs1005471
rs9660819
rs9661525
rs72629496
rs16823392
rs74048148
rs77415878
rs113272167
rs112690788
rs72856433
rs72629497
rs67872056
rs72629498
rs67289919
rs67919793
rs67908307
rs12036378
rs55863899
rs66693767
rs10909865
rs72856440
rs2993510
rs12567620
rs12409277
rs12044162
rs6692292
rs12045368
rs10909866
rs12046233
rs12044848
rs72630906
rs56088946
rs10909867
rs12410455
rs10909868
rs12048975
rs7339938
rs28546253
rs12044831
rs2993479
rs72630909
rs77840846
rs717795
rs10909869
rs56069604
rs2981857
rs12024636
rs2981856
rs2993480
rs2993481
rs1109251
rs72630911
rs1125017
rs2376821
rs55775305
rs1138513
rs2075969
rs2072732
rs72630915
rs6665853
rs2788091
rs2297828
rs2297829
rs2742690
rs909510
rs2981890
rs1572656
rs35397508
rs2981889
rs2993486
rs4648358
rs7518164
rs2981888
rs4648359
rs2788092
rs4648451
rs2993488
rs2742689
rs7515436
rs2788093
rs7525173
rs4648452
rs1569420
rs1569419
rs2788094
rs12745140
rs2742687
rs2742686
rs10909873
rs11578424
rs2981886
rs2742685
rs2742684
rs760570
rs11580403
rs11581212
rs6674036
rs6683976
rs760569
rs760568
rs760567
rs6695131
rs2788095
rs6690540
rs2742682
rs2742681
rs2742679
rs2742678
rs2742677
rs2742676
rs11801109
rs2493213
rs2981883
rs2981882
rs2981881
rs2981880
rs2981879
rs2981878
rs6676479
rs34884268
rs34782467
rs926246
rs926245
rs926244
rs926243
rs55932943
rs12745331
rs2817165
rs34300623
rs2788096
rs6693385
rs2376820
rs7543737
rs760565
rs4648361
rs734373
rs734372
rs734374
rs2981874
rs2981873
rs10449220
rs10449221
rs2993491
rs12135325
rs4648362
rs6666748
rs2788097
rs6702771
rs12130877
rs2817167
rs2817168
rs12130048
rs2817169
rs2817170
rs2981872
rs2142573
rs2142572
rs2142570
rs2376813
rs1474562
rs55650075
rs10909874
rs2981870
rs55674255
rs55784774
rs75724617
rs79191971
rs2981869
rs72630937
rs2993492
rs12740402
rs12131890
rs56029998
rs2993493
rs2993494
rs34368404
rs111391722
rs71634313
rs12133978
rs11808136
rs7519904
rs2993495
rs2993496
rs2993497
rs56363358
rs2993498
rs6667850
rs1890336
rs2993499
rs2993500
rs4648453
rs12137954
rs2993501
rs12135664
rs2981868
rs59909070
rs75691533
rs2993502
rs66492337
rs68018581
rs11808946
rs2993503
rs2072733
rs10909875
rs12136745
rs58968988
rs12408126
rs2981867
rs58016631
rs6687292
rs34699619
rs2981866
rs10909876
rs10909877
rs72630950
rs2981865
rs10909878
rs12141827
rs6690373
rs2981864
rs12409836
rs2472822
rs112696946
rs876740
rs6704012
rs2742672
rs2817171
rs2742671
rs2981863
rs2012731
rs2817172
rs2817173
rs2472820
rs114890269
rs2817174
rs35529420
rs35951269
rs2742670
rs2817175
rs2817176
rs2742669
rs2817177
rs35625823
rs35201154
rs2788086
rs2817178
rs10797378
rs2788087
rs10909881
rs2742668
rs2817179
rs2817180
rs2050703
rs35360783
rs12024620
rs12021948
rs12740389
rs35999894
rs12022170
rs12028027
rs12027117
rs10909883
rs12120879
rs35848773
rs12731315
rs12028226
rs12724921
rs909509
rs12725529
rs7535865
rs4648363
rs4648364
rs35794895
rs12741594
rs2235176
rs12022644
rs10797379
rs78369601
rs10797380
rs57522453
rs12060265
rs7354964
rs12739776
rs35965914
rs7538096
rs78471435
rs12729276
rs10909884
rs2742666
rs2742665
rs2817183
rs2817184
rs12120884
rs12123885
rs12120940
rs12120941
rs12123995
rs36012988
rs12739934
rs6684093
rs12563417
rs12757205
rs12750175
rs12737832
rs1875449
rs12722983
rs12723134
rs12738379
rs12750690
rs35602399
rs2817185
rs78117789
rs2651910
rs2817186
rs12029725
rs1622545
rs10909885
rs2817187
rs79155405
rs56813547
rs78274103
rs61759161
rs10909886
rs2742661
rs207195
rs2742659
rs2742658
rs75437995
rs10797381
rs731031
rs207200
rs881142
rs2651902
rs2742657
rs10218452
rs207199
rs2651901
rs1624023
rs12036098
rs2742674
rs2742673
rs79135020
rs1798246
rs1736522
rs2651900
rs2075968
rs1627080
rs61759163
rs61759164
rs2817126
rs2651899
rs2742667
rs55658104
rs2742662
rs56304645
rs35796968
rs77846248
rs2651934
rs7518255
rs2651935
rs114535327
rs116607856
rs71503050
rs71503051
rs71634324
rs10909887
rs34456377
rs112341660
rs78526618
rs2651936
rs2817129
rs80114626
rs77141019
rs79551700
rs35019643
rs34503920
rs34030409
rs36014570
rs34478711
rs71634325
rs35122869
rs17390062
rs3819971
rs3795268
rs3795267
rs78580116
rs114106344
rs115766302
rs114054273
rs36020329
rs35599586
rs61759167
rs34384830
rs61759168
rs116514394
rs115669025
rs80190252
rs2817131
rs12745073
rs12737500
rs17390167
rs35483085
rs71503052
rs2376495
rs12750165
rs12727713
rs34715337
rs113723056
rs868718
rs2817132
rs75969074
rs11587518
rs28594467
rs12733843
rs72630981
rs28576654
rs74932712
rs36042320
rs61759173
rs111568452
rs74766941
rs2651932
rs2817134
rs74753072
rs2651931
rs2817135
rs1393065
rs1393064
rs950200
rs1553287
rs2651929
rs2651928
rs9660914
rs2651927
rs2651926
rs2651925
rs12135062
rs4233024
rs10752733
rs116525159
rs2817136
rs2817137
rs2817138
rs2651919
rs2651918
rs2817139
rs7530075
rs7545798
rs7545871
rs2651916
rs2817140
rs2817141
rs1875451
rs12142172
rs12139196
rs60330317
rs10737190
rs6685614
rs7539775
rs77970146
rs2651912
rs67620903
rs113960476
rs113208842
rs12094678
rs10797382
rs10909892
rs61759180
rs10797383
rs7520732
rs10909895
rs10909896
rs72630991
rs10909897
rs950449
rs9659513
rs905133
rs72846890
rs7410915
rs2651922
rs12095716
rs12060022
rs58819932
rs11577655
rs4308918
rs7521730
rs10909898
rs10909899
rs4648368
rs6663835
rs12028814
rs58322762
rs1009129
rs7521987
rs13328662
rs58429922
rs60118785
rs4648455
rs4648456
rs58581483
rs60425253
rs10492941
rs3753758
rs6424068
rs77386799
rs4648369
rs4648370
rs4648457
rs11803063
rs60892783
rs12072073
rs10909900
rs10909901
rs56090715
rs2817144
rs2817145
rs2817146
rs1875448
rs12124147
rs6681876
rs2817147
rs7544555
rs34313490
rs2817150
rs2651890
rs4648458
rs4648371
rs7520225
rs114911428
rs2651888
rs10158583
rs2173914
rs1553289
rs1553288
rs72630999
rs72631000
rs2253344
rs72631001
rs7516069
rs10157102
rs10157420
rs2651887
rs2817155
rs2651886
rs7518852
rs6424069
rs2817156
rs2651924
rs6424070
rs6424071
rs72632103
rs10797384
rs905132
rs10909905
rs905131
rs2651920
rs905130
rs2455116
rs2817158
rs2817159
rs2817160
rs76667772
rs12036784
rs57854542
rs7515772
rs2455110
rs56788035
rs2455109
rs11807062
rs60951434
rs4648372
rs4648373
rs10909907
rs2249336
rs2249319
rs2249318
rs2455112
rs2455113
rs905138
rs2500254
rs2500253
rs2455145
rs2500252
rs2455118
rs2937391
rs115939244
rs74050806
rs1105111
rs60443258
rs35272378
rs11589327
rs61759183
rs55987640
rs10909910
rs10797386
rs12143201
rs12409278
rs7539489
rs12409637
rs12410677
rs7513217
rs79779151
rs7513410
rs28583104
rs7513768
rs56015432
rs2376494
rs77927956
rs28883366
rs4325088
rs4648464
rs4308919
rs4648465
rs7515365
rs75004064
rs17398063
rs59227786
rs6699624
rs1971330
rs10909912
rs2455101
rs3002685
rs3002686
rs2455103
rs76544063
rs34474195
rs2455104
rs67204236
rs2500251
rs6656462
rs2455105
rs2455106
rs2455107
rs2455108
rs2455102
rs2455099
rs2500250
rs10909913
rs2500249
rs2500248
rs2455097
rs2500247
rs2455096
rs2455094
rs2244876
rs2455093
rs2455119
rs2455120
rs1472598
rs2455121
rs2500309
rs36020806
rs34534631
rs79443419
rs35838176
rs3002687
rs2500308
rs2455122
rs2455123
rs2455124
rs2455125
rs2455126
rs2455127
rs2455128
rs143449893
rs2455130
rs12760258
rs2500305
rs2500304
rs2500303
rs2455131
rs12742717
rs35617169
rs1553286
rs1553285
rs2455115
rs6657917
rs2455114
rs16823027
rs79534072
rs16823783
rs10492940
rs905137
rs61759190
rs16823802
rs12563725
rs905136
rs905135
rs12562988
rs12563770
rs2500302
rs115426402
rs6685398
rs6690217
rs10797387
rs12565013
rs67328886
rs78341376
rs12024838
rs61759191
rs10909916
rs10909917
rs6685444
rs12030070
rs12024930
rs113294017
rs75758397
rs2134119
rs2455117
rs76738833
rs61759192
rs56195320
rs2250291
rs2500297
rs12404208
rs10909918
rs12405692
rs12757342
rs74830207
rs12405511
rs2500295
rs12030781
rs4648376
rs2500294
rs1553291
rs12565882
rs56009721
rs10909921
rs4648468
rs10047257
rs4648377
rs4648469
rs4648470
rs12035729
rs2500292
rs2500291
rs12037974
rs2500290
rs1875452
rs60005551
rs2500289
rs2500288
rs7553849
rs10442593
rs34287891
rs2455144
rs117629568
rs2500287
rs2455143
rs12031520
rs2455142
rs78026586
rs77467780
rs79919700
rs79013759
rs61759194
rs2455137
rs2500284
rs12036358
rs2455136
rs2500283
rs2500282
rs2455135
rs6670328
rs12566936
rs76611986
rs79804418
rs2455134
rs7514469
rs2455132
rs7514868
rs7517281
rs12407909
rs4648378
rs10909923
rs10909924
rs61759195
rs3923081
rs4648471
rs4233025
rs4648472
rs4648473
rs4145901
rs16824031
rs4145900
rs2483258
rs77348459
rs12086132
rs2500279
rs2500278
rs10909926
rs10909927
rs12567158
rs74048217
rs12566775
rs12567387
rs78927923
rs74048219
rs2483259
rs2483260
rs2483261
rs55776902
rs57342206
rs55869144
rs74048222
rs74048223
rs74048225
rs2282195
rs78266782
rs74048226
rs12409345
rs2483262
rs12743017
rs12409315
rs3192920
rs2282194
rs57323723
rs2282193
rs12741836
rs34708358
rs16824089
rs2483263
rs80170901
rs2483264
rs2500277
rs28541625
rs28650804
rs76106819
rs189709910
rs79749978
rs12044867
rs12043519
rs2483266
rs2500276
rs12041848
rs117646771
rs2500275
rs6687835
rs2500274
rs2500273
rs2500272
rs12042882
rs12043730
rs12047667
rs870465
rs118127661
rs57675406
rs1108600
rs79548216
rs57631188
rs2500271
rs2065523
rs61759196
rs2500270
rs7521865
rs11576578
rs2500268
rs57942787
rs10909930
rs2483268
rs2483269
rs116862051
rs2483270
rs12047172
rs79823300
rs12045637
rs9424311
rs78389367
rs76468147
rs60965469
rs79131369
rs2483272
rs76122673
rs77278952
rs11577229
rs2483273
rs12022267
rs12047586
rs2483274
rs12047648
rs56033677
rs55807399
rs75387710
rs2483275
rs1889122
rs1889121
rs1110307
rs2483276
rs2483277
rs2500265
rs4648477
rs4648478
rs2483278
rs61689079
rs10909933
rs7516137
rs7516150
rs79943218
rs7552331
rs77188861
rs16824328
rs1572038
rs4494089
rs1572037
rs1110215
rs2483280
rs16824333
rs1999527
rs16824338
rs1999526
rs12023091
rs2255212
rs944819
rs2483281
rs2500261
rs2500260
rs2483282
rs2483283
rs2483284
rs2500259
rs2483285
rs1999525
rs6686156
rs882430
rs6683273
rs2483286
rs2483287
rs76879698
rs2483288
rs9424291
rs9424292
rs4648379
rs4415513
rs4648380
rs7544315
rs12564920
rs2500258
rs2483289
rs2500257
rs72849616
rs77270279
rs72633304
rs2483256
rs4648484
rs35864930
rs880223
rs7547842
rs7550526
rs946760
rs946759
rs946758
rs2500306
rs2483265
rs12748963
rs9424293
rs2483271
rs2500286
rs12073172
rs2500280
rs884308
rs55829707
rs17399569
rs11807862
rs7524171
rs2500262
rs6658356
rs55798279
rs4648485
rs58140344
rs4648486
rs4648487
rs6424073
rs72849637
rs4648381
rs55818771
rs116189435
rs12135987
rs6688949
rs1333190
rs1333189
rs2249860
rs2368593
rs4648488
rs4648489
rs2493310
rs1538693
rs61043152
rs79358574
rs78120388
rs61759202
rs12085231
rs4648490
rs12723712
rs55820137
rs55693725
rs10909935
rs868688
rs113092878
rs868689
rs2282198
rs2483215
rs74372288
rs10492939
rs2245703
rs2065524
rs2065525
rs4648491
rs10492938
rs17399998
rs55792473
rs12043148
rs6687463
rs114071111
rs79456011
rs2151350
rs2493282
rs2493281
rs2493278
rs2493275
rs2493268
rs12139767
rs35864014
rs10909936
rs2493253
rs6702992
rs2493251
rs883678
rs72633316
rs17822575
rs883679
rs10909937
rs56378103
rs871822
rs12726710
rs7535965
rs871824
rs871823
rs17822581
rs57432749
rs12144338
rs7542793
rs12737284
rs12117228
rs7551733
rs56042259
rs10909939
rs10909940
rs12743248
rs12747145
rs56155111
rs6424074
rs6424075
rs7551796
rs11576794
rs5024246
rs10909942
rs56148282
rs72633323
rs1889124
rs78946683
rs192554855
rs12562397
rs12562399
rs4471209
rs2493306
rs6664364
rs6664369
rs2483219
rs6669407
rs2493286
rs6657675
rs113511153
rs12024847
rs3795261
rs6424076
rs12737202
rs2483222
rs2483223
rs2493304
rs2483224
rs56394425
rs55726144
rs2493303
rs56021162
rs2493302
rs72633329
rs2483225
rs12063572
rs12063579
rs2493301
rs12063613
rs12065021
rs2493300
rs2493299
rs35396425
rs59691927
rs2493298
rs36070715
rs60965010
rs59831144
rs2493297
rs116710059
rs4648493
rs4648494
rs6670123
rs2493296
rs1106270
rs1106271
rs870124
rs2493292
rs2493291
rs72633335
rs76856821
rs72851311
rs2493290
rs2493289
rs2493288
rs56353807
rs2483228
rs1999528
rs2483229
rs75063997
rs2068354
rs2493285
rs2483230
rs1984069
rs2493284
rs1572040
rs2493283
rs72633337
rs11579873
rs79971748
rs78765672
rs10492937
rs9783034
rs2483232
rs17400178
rs4648385
rs2483233
rs2483234
rs2483235
rs4648500
rs2483236
rs1970118
rs55704954
rs41303861
rs2244013
rs870171
rs75861985
rs7549050
rs2493280
rs12124567
rs55833861
rs56196310
rs2483239
rs61759212
rs79430889
rs12754361
rs2483240
rs2483242
rs1572039
rs1537407
rs2493277
rs11583353
rs10909944
rs2493274
rs2483244
rs2493272
rs7349183
rs2483246
rs75978000
rs28551116
rs1537406
rs12735779
rs1537405
rs1537404
rs1065247
rs1537402
rs2493267
rs2493266
rs35015571
rs2236518
rs35837267
rs12728419
rs2493265
rs2493264
rs2483249
rs2493263
rs55729137
rs2483250
rs10797391
rs2483251
rs2493262
rs12745100
rs55892133
rs10797392
rs2483252
rs35536718
rs2493261
rs56009352
rs11588737
rs2493260
rs2483254
rs867814
rs80336315
rs11808277
rs2483255
rs2493258
rs2263010
rs61759228
rs2096102
rs6697669
rs4648501
rs2487670
rs2493257
rs55902179
rs2487669
rs2487668
rs34681041
rs75368965
rs77136906
rs3931607
rs10909946
rs2493256
rs12745860
rs12758368
rs947352
rs2487681
rs2487680
rs2493255
rs2493254
rs2493252
rs9787074
rs10909947
rs947351
rs2248943
rs76263003
rs12047741
rs3893316
rs7550948
rs6424078
rs6667361
rs7522513
rs2487673
rs1417898
rs1417897
rs1891143
rs2493324
rs72633371
rs77768688
rs72633372
rs11580089
rs2298082
rs2245539
rs2185639
rs2153709
rs2493322
rs12124163
rs10909948
rs4328022
rs4422946
rs10797395
rs61734742
rs72633378
rs881978
rs1051515
rs1051517
rs2487676
rs10797396
rs11579276
rs2493316
rs2493315
rs2487675
rs2493314
rs35002986
rs12124659
rs4648504
rs2821042
rs2821041
rs60168454
rs4648389
rs4648505
rs76972514
rs2821040
rs2821039
rs2794321
rs2487667
rs116356157
rs77550815
rs12068558
rs74820022
rs74050550
rs61746168
rs61742508
rs61730954
rs78747258
rs7516439
rs77610498
rs2821038
rs2821037
rs2821036
rs2821035
rs1935128
rs2821034
rs2821033
rs12405358
rs4648506
rs10909951
rs7553399
rs2794332
rs2821031
rs4648507
rs4648508
rs57408931
rs57082253
rs7364636
rs2821026
rs2487686
rs2794357
rs6669870
rs2821009
rs2821008
rs200837804
rs2105305
rs2247236
rs877510
rs75829619
rs947344
rs10797397
rs10909956
rs79583681
rs41315296
rs79547674
rs61735125
rs2794358
rs2794359
rs2821005
rs2821004
rs2821003
rs2821001
rs79653272
rs2821000
rs2794360
rs114650222
rs72853525
rs2820999
rs4648391
rs4648514
rs11585362
rs2820998
rs11587354
rs72853528
rs947348
rs947349
rs947350
rs12045137
rs11587498
rs2820997
rs2820996
rs2794361
rs880037
rs2794362
rs79899647
rs12409234
rs2794363
rs2794364
rs2821072
rs2794365
rs2794366
rs11587384
rs2821070
rs10442594
rs35365887
rs76319981
rs116936357
rs10797398
rs191704897
rs71634337
rs1891142
rs10797399
rs75891780
rs12049449
rs1896
rs12097309
rs12094565
rs11589895
rs2995004
rs111335026
rs34724272
rs2096100
rs2821068
rs2096101
rs883427
rs34915232
rs2794319
rs35026651
rs117361977
rs11589175
rs11811714
rs56103034
rs75413213
rs112286438
rs55762450
rs2487671
rs12741675
rs2487672
rs10797400
rs2794323
rs12119711
rs10909959
rs6669754
rs111727261
rs2821067
rs2794325
rs77443849
rs66681094
rs12727047
rs74649444
rs9970944
rs12049456
rs112227573
rs2821066
rs1891144
rs4648524
rs10737192
rs947347
rs947346
rs77282509
rs2794331
rs12065874
rs4520356
rs4333795
rs75201405
rs78031257
rs61762173
rs112381444
rs59176181
rs6687515
rs57395109
rs61762176
rs10797401
rs13374309
rs34748054
rs6685801
rs7340017
rs7539836
rs947353
rs186299954
rs869697
rs116512791
rs72853563
rs72853566
rs6413780
rs72853567
rs10909965
rs1557089
rs72853571
rs7516641
rs878063
rs7520098
rs57692280
rs9628616
rs2821063
rs2821062
rs2794345
rs7544344
rs2821060
rs2794333
rs7525042
rs10909968
rs10909969
rs12082190
rs12756207
rs2794352
rs2821059
rs12749547
rs947356
rs1539129
rs1539128
rs78283552
rs1539127
rs56410789
rs11586018
rs867413
rs947354
rs79568147
rs56365936
rs117840399
rs146849918
rs115014124
rs2794349
rs4431782
rs143774881
rs77066806
rs115753535
rs4648394
rs10909972
rs61377682
rs4648525
rs12408628
rs2821056
rs2821055
rs2821054
rs12080677
rs2794348
rs2794347
rs12406782
rs2794346
rs2794344
rs56044258
rs2821053
rs2794341
rs2821052
rs2821051
rs2794340
rs2794339
rs2821050
rs112884116
rs2821049
rs2821048
rs12041495
rs7528821
rs7528917
rs2821047
rs7536401
rs2794338
rs2821046
rs2794337
rs2794336
rs10909974
rs10909975
rs10909976
rs2821045
rs4648526
rs2794335
rs2821044
rs35704679
rs76663739
rs2995009
rs12043059
rs2995008
rs12409706
rs10909977
rs12133810
rs12139206
rs12138798
rs10909978
rs10909979
rs2794320
rs56327544
rs12138013
rs4648527
rs4233026
rs12047815
rs61762207
rs10909980
rs6702451
rs6697749
rs74510287
rs7544357
rs7513275
rs7554061
rs60835757
rs2794327
rs75124866
rs2821025
rs2821024
rs2821023
rs3001105
rs2995005
rs36017484
rs3001106
rs3001107
rs2995006
rs6701230
rs77696155
rs2794328
rs2821010
rs75654140
rs79167494
rs2821011
rs4648395
rs7552280
rs4018202
rs4648528
rs61373700
rs6693958
rs59013990
rs12410528
rs12401505
rs56770023
rs60957843
rs74048668
rs7514061
rs7521546
rs2794330
rs12024499
rs12025426
rs2821017
rs12743246
rs59109036
rs59902405
rs58414493
rs36127958
rs58072665
rs35701577
rs2185638
rs2794354
rs34680520
rs2821021
rs74504141
rs2821022
rs4648529
rs2794353
rs36031771
rs10909984
rs10909985
rs34852522
rs10909986
rs34222941
rs78000706
rs74421199
rs7516425
rs7525560
rs57902798
rs78267041
rs1539126
rs12403243
rs35761570
rs10909987
rs4648530
rs4648396
rs4648397
rs4648398
rs59988660
rs61026690
rs947357
rs60636539
rs12405423
rs6693192
rs6678958
rs12734949
rs55728961
rs56385042
rs10797404
rs4648532
rs10909988
rs7522500
rs7522507
rs7538707
rs7525476
rs58545487
rs7538796
rs10797405
rs10797406
rs72855463
rs12747021
rs4648533
rs4648534
rs4648535
rs4648399
rs4648400
rs4648401
rs57075872
rs12723588
rs4400556
rs4364818
rs12403935
rs6424087
rs10909989
rs10909990
rs12757620
rs41315300
rs34128889
rs4648537
rs4648538
rs4648540
rs4648541
rs16823922
rs4276857
rs16823926
rs3795257
rs41315304
rs1128474
rs2821007
rs71634350
rs34946124
rs75430370
rs2760321
rs2181485
rs2244942
rs2760320
rs2273954
rs72855490
rs2296034
rs2821061
rs2760319
rs1885864
rs3818330
rs12038064
rs2760318
rs2760317
rs77421722
rs2821032
rs7526126
rs113727502
rs3765689
rs12408890
rs74224224
rs76161888
rs3765690
rs116307511
rs1004650
rs6697769
rs10910001
rs6663736
rs10752739
rs2181484
rs75284414
rs79789491
rs9662739
rs9662052
rs2368544
rs77569282
rs2368543
rs72470156
rs4648544
rs2208992
rs10910003
rs2224718
rs10910004
rs10797407
rs10737193
rs80303864
rs4648545
rs12117522
rs6703610
rs6665998
rs11590111
rs12402637
rs12118148
rs1885861
rs10910005
rs10752740
rs10910006
rs755159
rs755161
rs755160
rs10797408
rs875233
rs874532
rs6679556
rs6679560
rs78826500
rs74862930
rs75940686
rs1885859
rs3765692
rs7523732
rs3765694
rs11801431
rs76073395
rs732901
rs732902
rs1009345
rs6657895
rs11576405
rs75368081
rs3765695
rs3765696
rs3765697
rs3765698
rs3765699
rs78507106
rs79037007
rs3765700
rs3765701
rs4648546
rs74796852
rs6671482
rs3819954
rs12027041
rs3765702
rs3765703
rs76170056
rs12028205
rs1122723
rs1122639
rs1122638
rs2368542
rs115303734
rs12121199
rs3765705
rs3765706
rs3819955
rs3765707
rs12025725
rs10910009
rs10910010
rs2273953
rs1801173
rs57596460
rs3765709
rs3765710
rs3765711
rs3765712
rs3765713
rs3753205
rs3765715
rs3765716
rs3753206
rs3765717
rs12033056
rs3765719
rs3765720
rs78030280
rs12562573
rs1885872
rs1885870
rs750963
rs3765724
rs3765725
rs3765727
rs3765728
rs3765730
rs12122732
rs34868661
rs12126706
rs1078687
rs879622
rs879621
rs2146660
rs34095686
rs36150902
rs34406439
rs76713479
rs11581562
rs139710911
rs10910012
rs76412586
rs3765731
rs3765732
rs1885869
rs3819958
rs1077603
rs10910013
rs78340412
rs35837097
rs112805272
rs12033595
rs12032247
rs12032272
rs11580811
rs3765736
rs3765737
rs3765738
rs4610947
rs4378145
rs3765739
rs3819959
rs3765740
rs3765741
rs3765742
rs3765743
rs34881405
rs17379833
rs12742969
rs12735439
rs3765749
rs3765751
rs3765752
rs3765753
rs12086279
rs56124535
rs55976062
rs56143470
rs12564843
rs9786966
rs55657548
rs10910016
rs3765754
rs2368540
rs34768796
rs2368539
rs12130809
rs4582730
rs2146659
rs3753208
rs3753209
rs2181488
rs9787049
rs9786961
rs3819960
rs3819961
rs3819962
rs3819963
rs3819964
rs6424089
rs6424090
rs2296033
rs2296032
rs61568045
rs3765758
rs3765761
rs3765763
rs3753211
rs4648551
rs3819967
rs3765764
rs3765765
rs3765766
rs3765767
rs3765768
rs3819968
rs3765771
rs12731705
rs2146658
rs2181487
rs1801174
rs12737840
rs4648552
rs6424091
rs6687491
rs6701784
rs10910017
rs2181486
rs2146657
rs2236366
rs2236365
rs12095248
rs2254530
rs2096224
rs11589885
rs1885867
rs1885866
rs1885865
rs1745813
rs34661835
rs4648553
rs1181869
rs1181868
rs1181867
rs61759293
rs9800
rs1181866
rs1181865
rs1181864
rs61339658
rs12117836
rs55704710
rs10797409
rs12068191
rs2298222
rs2298223
rs10910020
rs147101404
rs61759296
rs61759297
rs77051568
rs72634702
rs72637004
rs61759299
rs3737589
rs3737590
rs75438821
rs61759300
rs12239244
rs12120656
rs76322599
rs61759301
rs4648554
rs139770297
rs12128253
rs12123850
rs41315312
rs10797410
rs10910021
rs10910022
rs10797411
rs138011467
rs74438944
rs1181889
rs1181888
rs4648555
rs12128087
rs75920155
rs79053221
rs4648405
rs1181887
rs7542464
rs140255365
rs1181886
rs9424312
rs59291549
rs6682863
rs12128570
rs12131045
rs12128669
rs1181885
rs1181884
rs12406474
rs1181883
rs1181882
rs7516756
rs7516968
rs72637017
rs1181880
rs1181879
rs4648556
rs4648557
rs4648558
rs10910024
rs1181878
rs1181877
rs6669358
rs1181876
rs1181875
rs1181874
rs16824081
rs6694997
rs1181873
rs1181872
rs10910025
rs1181871
rs10797412
rs1181870
rs1175552
rs3737592
rs35583009
rs1175551
rs115228421
rs34961462
rs2840327
rs1184341
rs2797432
rs6673829
rs1175550
rs9424296
rs1175549
rs2282455
rs71634364
rs7531757
rs7540647
rs1175548
rs9424313
rs35568319
rs34955593
rs76095402
rs78393723
rs71634365
rs11576246
rs1175547
rs1175546
rs71634366
rs71634367
rs71634368
rs34137352
rs34838707
rs1891937
rs1891936
rs1891935
rs1891934
rs2887275
rs71634369
rs71634370
rs35938957
rs35169286
rs34121825
rs2799182
rs35860660
rs17411279
rs3737593
rs3737594
rs8379
rs17411356
rs8520
rs2996428
rs34286051
rs12745312
rs17411384
rs41315254
rs2799186
rs55848151
rs113936893
rs35033791
rs113838899
rs12122058
rs2799185
rs12738904
rs12563491
rs36124273
rs34545744
rs34555288
rs2996426
rs57217928
rs2298227
rs71634371
rs112014047
rs1106265
rs2017435
rs2368537
rs7527973
rs9424282
rs10909792
rs9424283
rs7547679
rs9424297
rs6692872
rs6657908
rs9424284
rs35608411
rs34094195
rs61759306
rs35230993
rs12728911
rs7513053
rs9424285
rs9424298
rs12750187
rs6667255
rs12759775
rs12071366
rs6424052
rs7543006
rs9424286
rs9424299
rs60615207
rs71634372
rs12403561
rs6703539
rs12120684
rs112248193
rs6670245
rs6658021
rs7535775
rs6676575
rs12404298
rs6661554
rs12755516
rs10909797
rs12126299
rs2154068
rs2154067
rs12134180
rs2887274
rs6680559
rs12127399
rs6691991
rs6424053
rs10909798
rs6424054
rs6424055
rs6424056
rs12746148
rs12073948
rs7416185
rs12125964
rs12125237
rs4587513
rs4366262
rs12120370
rs12723041
rs12723501
rs9424300
rs7526912
rs7529427
rs7515345
rs7527199
rs12728640
rs9424302
rs28606492
rs7530315
rs10752721
rs4648407
rs12127249
rs12741242
rs67003509
rs34187245
rs12135894
rs6694638
rs7528951
rs7543169
rs78103829
rs36097837
rs6695834
rs34060840
rs12729542
rs12728401
rs4648409
rs4233019
rs4648410
rs4648411
rs6662706
rs6702916
rs6702935
rs6703035
rs11809965
rs12747978
rs1104855
rs1104856
rs4648412
rs9424303
rs9424304
rs9424305
rs35265446
rs9286792
rs10909799
rs9424308
rs9424288
rs4648413
rs4648414
rs9424289
rs1936378
rs34564995
rs4233020
rs58275801
rs2027547
rs2027548
rs2368535
rs2368534
rs4233021
rs59471290
rs4648415
rs34659788
rs35628110
rs7552969
rs16824124
rs9424290
rs9424309
rs75991152
rs12759497
rs2275835
rs2275834
rs4648344
rs4648345
rs6663840
rs6688969
rs12736124
rs9424310
rs7511793
rs7545274
rs12727043
rs12740589
rs10797343
rs12134919
rs34839626
rs6657042
rs6659702
rs6659687
rs6670916
rs2275833
rs2275832
rs2275831
rs1836
rs2275830
rs2275828
rs2275827
rs2275826
rs17403773
rs72640913
rs4648416
rs4648417
rs6424058
rs6413779
rs7522227
rs7524674
rs7524765
rs7535133
rs16824192
rs17403836
rs6684560
rs6676260
rs6684759
rs10797344
rs10797345
rs6673716
rs6673807
rs12755519
rs2368533
rs6677381
rs6680017
rs4648418
rs2887273
rs4648419
rs113946478
rs7548009
rs111640545
rs7537951
rs12746541
rs2275824
rs12409082
rs6683827
rs4648420
rs1891941
rs1891940
rs1891939
rs1539649
rs7535887
rs34211842
rs10797346
rs7536266
rs4648421
rs10909800
rs12744607
rs17412654
rs1891938
rs12751065
rs4381131
rs4411084
rs7542802
rs3765773
rs3765774
rs3765775
rs10797347
rs10909801
rs6701360
rs6690371
rs6678020
rs6680552
rs12145992
rs6695657
rs10752723
rs7534819
rs75282198
rs6681372
rs72848416
rs72848418
rs2275822
rs2275821
rs7538067
rs6699784
rs6699785
rs6687498
rs7552387
rs149454939
rs4494088
rs4534323
rs4307512
rs59414187
rs4411083
rs12047360
rs10492942
rs34401151
rs55873991
rs66497905
rs12239252
rs12239253
rs4648346
rs3765778
rs61768932
rs4648423
rs4648347
rs16824230
rs17404435
rs6683156
rs61768933
rs12730854
rs3765779
rs3765780
rs12239379
rs1122613
rs72640928
rs1539647
rs1539648
rs3819006
rs3819007
rs6657021
rs4507956
rs6668213
rs6693152
rs6657132
rs6668306
rs6693259
rs75410905
rs11576718
rs11578021
rs11578070
rs1419199
rs78653465
rs4130539
rs4233023
rs113120570
rs11578581
rs4582731
rs10909803
rs11576900
rs10909804
rs11578652
rs12023761
rs12023762
rs12026284
rs4648424
rs12024538
rs7552678
rs10909805
rs4648348
rs4564078
rs61768936
rs4648349
rs4648425
rs4648426
rs6424059
rs4648427
rs6424060
rs11554035
rs12145238
rs13374773
rs12126653
rs34891610
rs12723005
rs12722891
rs12726906
rs12740603
rs12127619
rs6667526
rs10909806
rs4376673
rs9786959
rs6660371
rs6660459
rs6660467
rs59165038
rs58255137
rs12129902
rs11800725
rs12131756
rs6670437
rs4400555
rs4573474
rs4475689
rs4393098
rs77486118
rs77858528
rs10909807
rs6664953
rs10797348
rs10752724
rs12741965
rs12127483
rs10909809
rs10909810
rs61768956
rs11578530
rs10797349
rs10797350
rs10752726
rs12035912
rs71634375
rs76754622
rs72848469
rs35748554
rs35265408
rs34874218
rs34141819
rs35969031
rs1141070
rs12738235
rs10909811
rs10909813
rs5013486
rs5013484
rs35204761
rs12029267
rs35035893
rs34019348
rs6670527
rs12744617
rs35787084
rs10909815
rs12731872
rs66525235
rs111645751
rs34725762
rs35930817
rs11581471
rs66849805
rs12756705
rs35371895
rs12130391
rs59509195
rs76249771
rs34108662
rs35061131
rs11584266
rs35027999
rs59387186
rs57783663
rs12757805
rs12753769
rs12757844
rs12754083
rs12758318
rs12734459
rs6670589
rs6668103
rs6679297
rs34103490
rs12132240
rs59779728
rs12029387
rs12027018
rs12027792
rs12027817
rs10737189
rs12027841
rs57517757
rs12027139
rs12027929
rs12027244
rs12028018
rs78882354
rs6675754
rs56070860
rs12071660
rs6666303
rs6678859
rs6678866
rs12038647
rs4074709
rs35259658
rs4074710
rs61768959
rs12725173
rs12039565
rs12029890
rs116294018
rs4073324
rs4073323
rs71503074
rs71503075
rs12084944
rs12030906
rs76906854
rs3205087
rs7555538
rs45603135
rs10909817
rs45463695
rs10909818
rs7551237
rs41307043
rs11583347
rs11584721
rs9786975
rs12136187
rs7367066
rs7540944
rs12753572
rs6424061
rs7530189
rs7544191
rs6678851
rs4075974
rs10909819
rs4520357
rs7513321
rs4131373
rs6701422
rs4446914
rs113601984
rs72849326
rs11807227
rs4568776
rs12094819
rs12094822
rs7515869
rs6674160
rs12085743
rs12082157
rs12097610
rs76363675
rs10797352
rs10797354
rs6658198
rs12092962
rs12093013
rs78729430
rs10909824
rs35131135
rs112821673
rs112886428
rs113529609
rs61770363
rs75689004
rs12741752
rs10909825
rs28623548
rs12097125
rs3935779
rs3935778
rs11811801
rs72849340
rs10797355
rs10797356
rs6672335
rs10909828
rs12139857
rs35329253
rs6687869
rs10797357
rs11589081
rs11589102
rs10909830
rs34684424
rs76419011
rs71503076
rs35383955
rs35031681
rs35332894
rs74716290
rs61770379
rs35413097
rs35620403
rs77851199
rs34825671
rs35836251
rs35368826
rs35583447
rs34284135
rs4073647
rs35355307
rs35241263
rs114272920
rs34803434
rs61770387
rs61770388
rs72640980
rs113533535
rs145881799
rs61770390
rs35323681
rs112996520
rs72640981
rs72640982
rs78263616
rs66859195
rs61770392
rs34283457
rs80294302
rs35315338
rs72640984
rs77950739
rs36109325
rs72849370
rs35965334
rs36197555
rs35357981
rs34851205
rs35025175
rs35265992
rs36022479
rs35882848
rs35974482
rs35314156
rs34442114
rs34835780
rs77907745
rs143325924
rs72640988
rs61770398
rs34770924
rs75063628
rs34345080
rs67479958
rs4654522
rs12405341
rs10157948
rs12405638
rs34678432
rs7536132
rs7536323
rs7538593
rs7538691
rs12073174
rs61770400
rs12724233
rs72640991
rs10915568
rs75344113
rs7515173
rs116047005
rs72640993
rs12076404
rs117476193
rs11583257
rs72640998
rs7518198
rs55651676
rs77820424
rs111696901
rs72849395
rs56300127
rs11585024
rs10915614
rs72641002
rs11585050
rs72642205
rs11583584
rs11583599
rs57415555
rs77653823
rs57255582
rs7524279
rs7513058
rs7513254
rs77339597
rs7548668
rs56393758
rs9794011
rs9793287
rs72642208
rs7526903
rs7551771
rs7519349
rs7519458
rs10737395
rs12090228
rs10799162
rs10799163
rs10915345
rs10915358
rs12095155
rs79279812
rs10915368
rs10799181
rs6668397
rs4654479
rs4654480
rs4654481
rs6661168
rs59190284
rs74050435
rs6683165
rs10799194
rs12046333
rs4654482
rs6426385
rs12726656
rs11576512
rs10753364
rs11590912
rs10753366
rs10799202
rs12119556
rs9659781
rs9662760
rs6681347
rs4654493
rs7522140
rs6426393
rs6426394
rs6426395
rs77805542
rs76284010
rs113679638
rs9426474
rs75193541
rs77290862
rs9426475
rs10915469
rs7540846
rs7516192
rs9426476
rs7541241
rs9426498
rs9426499
rs9426477
rs6698811
rs11578019
rs11584552
rs11578438
rs10799215
rs80036173
rs10753373
rs10915481
rs7550426
rs10915483
rs10915484
rs7417834
rs58378666
rs11576802
rs6693909
rs4654520
rs4654521
rs11584297
rs60369876
rs79567277
rs78497699
rs10915496
rs4654427
rs3935162
rs6426410
rs7413044
rs7533940
rs80250234
rs12029788
rs12031557
rs11581573
rs10915513
rs10799224
rs10799227
rs10753378
rs7526523
rs7551254
rs7526924
rs12028397
rs12747955
rs10799229
rs4654524
rs4654428
rs72644271
rs12758410
rs11587314
rs11587331
rs72644272
rs4654525
rs72644273
rs10753379
rs60972376
rs10799231
rs4654538
rs72629504
rs11584108
rs4654543
rs10449244
rs4654544
rs7413980
rs12046032
rs4654436
rs12035085
rs4654437
rs10737411
rs10915546
rs6657331
rs12145443
rs10799236
rs12038964
rs12040628
rs6691155
rs9426500
rs7413013
rs10799242
rs9426501
rs4654553
rs7413578
rs28609919
rs12756251
rs12733769
rs12135298
rs4654557
rs4654560
rs12139977
rs4654445
rs79905058
rs10799245
rs10915564
rs75739811
rs6670453
rs6672877
rs12045715
rs12743513
rs12045781
rs10799247
rs4654565
rs4654447
rs4654448
rs4654567
rs4654449
rs7520607
rs4654568
rs12027462
rs4654451
rs10915570
rs6426429
rs11802469
rs12091143
rs4074993
rs12722968
rs4074994
rs57323923
rs199971360
rs146537134
rs141992779
rs7414863
rs3935559
rs4128222
rs68085961
rs12747294
rs6702213
rs12063929
rs6661264
rs6675434
rs6675979
rs12731145
rs6426431
rs12744667
rs6703103
rs6703106
rs12753281
rs12736036
rs34940664
rs35749996
rs12753644
rs12045134
rs12047590
rs12027284
rs12045225
rs12046014
rs12044268
rs12048464
rs34283588
rs12028147
rs35514116
rs35902612
rs34306433
rs34458454
rs34994381
rs35579324
rs35474759
rs4077389
rs12049555
rs6664533
rs6664655
rs6686502
rs6672264
rs12124643
rs6686709
rs6680847
rs6675053
rs12030209
rs55745368
rs4654458
rs12117500
rs7414301
rs10915589
rs12126679
rs12023372
rs12023479
rs67794820
rs56005924
rs6696138
rs72629531
rs4654459
rs72629532
rs67296537
rs35998568
rs57696600
rs4457544
rs4347180
rs12025374
rs12049502
rs34928897
rs12060834
rs12026411
rs12034312
rs72852529
rs35297022
rs35043594
rs4641284
rs34448752
rs66488358
rs35326871
rs10915596
rs4654599
rs4654600
rs4654601
rs4654604
rs4129099
rs4129100
rs7548273
rs12127463
rs75567443
rs4323679
rs4440829
rs4378174
rs35182639
rs12747944
rs17404600
rs78171711
rs10799260
rs10915600
rs10753384
rs10799261
rs12023925
rs16840665
rs7418256
rs6426436
rs5015186
rs4311852
rs4233266
rs4654611
rs4654612
rs4478781
rs57920188
rs72852539
rs3813810
rs3829818
rs74048788
rs34649702
rs55889146
rs10915642
rs12062024
rs12080516
rs12080562
rs35412083
rs112660254
rs34385055
rs10915650
rs4654614
rs10915654
rs12068729
rs57277002
rs58051771
rs4328052
rs4328051
rs4520388
rs10915657
rs10915658
rs12128330
rs10915659
rs12128332
rs34160796
rs10915661
rs10799273
rs55877711
rs10915664
rs10915665
rs12137595
rs12129515
rs4290031
rs4295856
rs4295855
rs4654469
rs7412438
rs4361965
rs34085171
rs7533488
rs10753345
rs10915304
rs146200930
rs141488047
rs138142062
rs7539155
rs34911143
rs12079493
rs68006181
rs60522686
rs61768776
rs12036981
rs12036953
rs10799154
rs10915318
rs5018354
rs5018353
rs5018352
rs5018351
rs5018350
rs5018349
rs5018348
rs34905442
rs10915321
rs10753347
rs10753348
rs12033641
rs10915323
rs75864646
rs115563135
rs78895756
rs56386903
rs74048801
rs4654402
rs78250973
rs12031502
rs60034634
rs61768777
rs78079222
rs76368006
rs58967398
rs113176157
rs74224231
rs12749761
rs4553153
rs113076455
rs75068257
rs12077395
rs4654473
rs74827518
rs4077886
rs4076816
rs35953644
rs10799171
rs10915357
rs6426377
rs3856168
rs4654403
rs7541137
rs4654404
rs10915360
rs4654475
rs7419106
rs10799175
rs12745618
rs10799177
rs9792946
rs7418034
rs7412152
rs7411249
rs7412217
rs4310408
rs147963499
rs10737398
rs6426378
rs7411353
rs6426379
rs7514530
rs6426380
rs4233255
rs4589077
rs4575054
rs4654476
rs4654477
rs4233256
rs4233257
rs4233258
rs10915372
rs10915373
rs7553858
rs12087801
rs7524590
rs7556284
rs7524800
rs6426381
rs6665286
rs7556380
rs7556385
rs7520322
rs10799179
rs7520448
rs10799180
rs6669278
rs6673959
rs12044274
rs12728781
rs10915381
rs6672626
rs6672716
rs6683289
rs6665849
rs201052409
rs201093271
rs115979620
rs199730464
rs200886390
rs201841640
rs6672447
rs4654407
rs4654408
rs4654409
rs10915398
rs10753357
rs10915400
rs11586513
rs17404781
rs16840701
rs4603097
rs4130940
rs4130941
rs4391636
rs4262509
rs4400586
rs7537141
rs7537236
rs7537237
rs7532788
rs3936238
rs9628649
rs9628650
rs7529548
rs7538658
rs7529853
rs10157040
rs60405213
rs10157057
rs12049038
rs12021796
rs11589171
rs6426384
rs6686087
rs11577814
rs7553013
rs11589436
rs6671404
rs77594264
rs77437305
rs74699514
rs140573828
rs74808451
rs71639195
rs71639196
rs12240075
rs4073835
rs4639725
rs4436359
rs10915420
rs6684922
rs6685240
rs7418376
rs72849803
rs77857186
rs10915421
rs10915422
rs10915423
rs10915424
rs10915425
rs55774050
rs11578552
rs11577344
rs7411603
rs10753365
rs4320754
rs4548406
rs12123119
rs4654410
rs4462110
rs4481820
rs12125719
rs12125725
rs12126649
rs55938404
rs72629581
rs56329102
rs58004045
rs72629584
rs16840731
rs10799198
rs4600014
rs4361964
rs4351611
rs72629587
rs72629589
rs10915428
rs151098294
rs10799199
rs202021478
rs200298295
rs200981944
rs112514144
rs35181674
rs142192438
rs77384844
rs76163269
rs12130437
rs12126029
rs12130558
rs12126189
rs145967682
rs201186917
rs56013160
rs61701091
rs57000194
rs12132576
rs61768818
rs139350729
rs74706001
rs79336684
rs10399613
rs10399650
rs12032257
rs72629592
rs78107359
rs10915430
rs6674313
rs6684067
rs7542313
rs10799201
rs78714318
rs9887911
rs76084603
rs6678453
rs12080309
rs12080434
rs12077262
rs7548756
rs6702575
rs10492944
rs76985760
rs16840784
rs16840788
rs79256816
rs10915434
rs4654484
rs7519410
rs61768822
rs12081826
rs6670920
rs80006918
rs10737402
rs59792292
rs58758001
rs57434236
rs12042946
rs114063298
rs12566219
rs12040805
rs10753367
rs16840810
rs10799203
rs114783958
rs4400585
rs10915437
rs10915438
rs116039606
rs7531421
rs183782779
rs12087200
rs6675734
rs10753368
rs60987544
rs78575258
rs6679136
rs6669476
rs116143055
rs80295651
rs6426389
rs6663976
rs12083774
rs12087859
rs57905980
rs4654487
rs7536041
rs4282783
rs4654488
rs55709286
rs77973408
rs77586751
rs10915441
rs12143754
rs10915442
rs80160005
rs56111942
rs12409803
rs10915443
rs12568266
rs6693173
rs4131506
rs75440192
rs4131508
rs4630099
rs78714053
rs10915444
rs35986531
rs114925628
rs34088827
rs6702633
rs6663939
rs4408122
rs10915445
rs4233259
rs4233260
rs4654489
rs4654412
rs4654490
rs4654491
rs12091687
rs75359796
rs78590447
rs17414526
rs16840838
rs115518111
rs4654492
rs10799207
rs7542208
rs12143662
rs12096127
rs12117021
rs10915447
rs9426471
rs9426494
rs12088933
rs16840861
rs6680278
rs6672998
rs17406305
rs10915448
rs10915449
rs10915450
rs61768848
rs7528351
rs7539733
rs9426495
rs9426472
rs6690263
rs6683453
rs9426473
rs9426496
rs61770865
rs61770866
rs12752733
rs61770867
rs61770868
rs16840866
rs4654494
rs55759139
rs4498774
rs12062172
rs61770870
rs41434152
rs7339911
rs72631019
rs12060894
rs12065060
rs9988443
rs10915451
rs10915452
rs4609397
rs4589076
rs56307965
rs72851488
rs12402282
rs61770874
rs12402314
rs3890798
rs3890797
rs57921347
rs58879336
rs6426391
rs68059610
rs7513344
rs12402724
rs12403259
rs12403271
rs12403589
rs74912470
rs7549636
rs75116392
rs74810100
rs6426392
rs72851501
rs72852604
rs112489416
rs72852607
rs72852609
rs72852611
rs113272303
rs111342461
rs12403924
rs111575681
rs12403632
rs12403948
rs4414012
rs4614226
rs12125095
rs4654495
rs12123665
rs77595582
rs4654414
rs10915453
rs4654496
rs78314286
rs78485316
rs80001087
rs74722458
rs12123330
rs4468133
rs4654499
rs10915459
rs76665400
rs58106722
rs3890729
rs12073595
rs10915460
rs10915461
rs10915462
rs6688343
rs6688428
rs6688431
rs6680706
rs72631030
rs12032295
rs10915463
rs61770876
rs12032430
rs12405392
rs56827341
rs11580927
rs11583685
rs12125840
rs12130304
rs61770877
rs6694801
rs10799208
rs10799209
rs6695120
rs6695203
rs61770878
rs10915464
rs6690519
rs12743431
rs6695646
rs61037363
rs12127966
rs114669551
rs4654500
rs4654501
rs4531262
rs12031950
rs4233262
rs12726068
rs12741551
rs34927664
rs6687719
rs12032955
rs12030172
rs6683284
rs12032975
rs4654415
rs4654416
rs4654417
rs34230456
rs55641642
rs10915465
rs4654418
rs12034806
rs4233264
rs4654502
rs4654503
rs12074230
rs112449630
rs116620782
rs75154853
rs4518866
rs7544125
rs7515133
rs7555382
rs12136109
rs4654505
rs4654419
rs4654506
rs4654420
rs61770889
rs61770890
rs4354511
rs61770891
rs139037368
rs56203769
rs55674531
rs35969529
rs34096100
rs140641950
rs60526833
rs4654421
rs4654422
rs35837871
rs12084286
rs4654507
rs11808641
rs35392680
rs35452955
rs34414875
rs10915467
rs12722935
rs55974255
rs12092627
rs12750830
rs12740143
rs12143082
rs4276878
rs71640913
rs12140941
rs34626829
rs6667065
rs76084373
rs4654510
rs10158783
rs6687268
rs4654511
rs4654512
rs4529679
rs16840901
rs10915471
rs35122589
rs12095632
rs34681506
rs35225148
rs6426402
rs6426403
rs60017975
rs12410442
rs10799213
rs12022636
rs10799214
rs7553814
rs10915472
rs12402543
rs10753372
rs10915474
rs11578399
rs10915476
rs4326593
rs36044140
rs28600106
rs28627989
rs34834583
rs10915479
rs4654513
rs4654514
rs12119560
rs35361976
rs12116719
rs59176411
rs6657617
rs10799216
rs4654424
rs11579829
rs12120815
rs71640914
rs870143
rs1809801
rs903540
rs7528938
rs17415519
rs4654515
rs4654516
rs1874268
rs12563227
rs56907791
rs201856240
rs56149320
rs1874267
rs60781159
rs1874266
rs10915480
rs10753374
rs10799217
rs10799218
rs71640915
rs12067495
rs16840968
rs7541544
rs7534461
rs7534558
rs10799219
rs10159168
rs10158644
rs12071761
rs4512614
rs7532225
rs10915482
rs12132422
rs77648095
rs1390135
rs7514820
rs1495242
rs12124378
rs7517989
rs72631046
rs6426407
rs6426408
rs7535363
rs7540505
rs12405770
rs6426409
rs12132080
rs78354451
rs6690300
rs12239600
rs12078298
rs6679489
rs1495241
rs4654519
rs10915487
rs12082705
rs1908490
rs12082555
rs12741715
rs16841022
rs7520437
rs966321
rs12691488
rs17407489
rs964715
rs1495250
rs10753376
rs2201498
rs11583756
rs2201497
rs7545415
rs76704243
rs2201496
rs1826719
rs1390137
rs10799220
rs7526339
rs11809828
rs11810209
rs78188739
rs77859638
rs9286981
rs9286982
rs2411738
rs872004
rs2101576
rs10915493
rs12135176
rs12087250
rs57149515
rs10915494
rs72631050
rs11586171
rs10799221
rs16838501
rs12084614
rs10799222
rs17407762
rs6677984
rs72631051
rs4654426
rs12745470
rs7527612
rs76075208
rs10737406
rs10737407
rs10737408
rs10799223
rs2898791
rs983915
rs1495243
rs903541
rs2411739
rs12138792
rs74049149
rs988078
rs7536866
rs7555234
rs17407901
rs1390136
rs1495244
rs6704138
rs74984221
rs6702000
rs17408082
rs981224
rs60081206
rs57604222
rs72855180
rs59055551
rs115540351
rs78014901
rs115061793
rs10915499
rs12119455
rs10915500
rs4463633
rs114310135
rs75556156
rs113496894
rs78129923
rs7511825
rs111757731
rs78087616
rs7522770
rs16838560
rs16838561
rs7529363
rs10915506
rs1495248
rs4525013
rs6678941
rs2130621
rs12123539
rs2029490
rs11487456
rs7413845
rs61769408
rs58506471
rs16838566
rs35559925
rs61769410
rs12562995
rs61769413
rs12564602
rs12564603
rs12752328
rs12564378
rs12564379
rs34152584
rs35777083
rs61769415
rs592323
rs34546429
rs34648307
rs12747142
rs514051
rs513096
rs487192
rs642628
rs642210
rs631025
rs479886
rs630713
rs630615
rs200326227
rs113612581
rs629808
rs3124336
rs3124337
rs74049161
rs34429154
rs584054
rs584035
rs503536
rs693734
rs2411745
rs2411744
rs2411743
rs2411742
rs1106307
rs2132176
rs2132175
rs2132174
rs3007778
rs3007777
rs72631061
rs351625
rs56301161
rs351624
rs56198562
rs1495240
rs1845634
rs351623
rs1490413
rs16838591
rs17448695
rs1817914
rs2934983
rs1817913
rs4654523
rs10915508
rs16838616
rs351622
rs11581089
rs351621
rs351620
rs351619
rs351618
rs351617
rs2087571
rs12735018
rs351616
rs1495239
rs351615
rs12073612
rs7544916
rs351614
rs12132314
rs1495237
rs716214
rs171260
rs351613
rs12406634
rs11585899
rs12080695
rs10915509
rs3912751
rs3912752
rs59057660
rs72631067
rs61769418
rs10915510
rs10915511
rs12744254
rs12731948
rs11585890
rs17408826
rs11586435
rs12408275
rs12407503
rs12407989
rs12408012
rs12408318
rs876273
rs351598
rs1874269
rs2411741
rs12408633
rs7418164
rs351599
rs351600
rs2130618
rs2171985
rs351601
rs351602
rs351603
rs351604
rs351605
rs13375925
rs924010
rs351606
rs16838692
rs351607
rs351608
rs351609
rs351610
rs76484950
rs491572
rs144720677
rs670072
rs656332
rs549290
rs654110
rs654098
rs2411740
rs12138891
rs12042782
rs641473
rs12042854
rs581070
rs639739
rs2898789
rs626390
rs626389
rs34091304
rs501284
rs501334
rs625079
rs76755756
rs79874112
rs613318
rs528748
rs529600
rs611105
rs610169
rs76664831
rs36115457
rs1687203
rs1691448
rs1691447
rs75206560
rs74048906
rs150647722
rs111821376
rs191953712
rs71503083
rs139466366
rs34245285
rs113326486
rs630342
rs34457369
rs12047868
rs628080
rs628049
rs12022802
rs12021982
rs627584
rs627189
rs6697034
rs547430
rs549232
rs76498665
rs614534
rs12117178
rs578707
rs579387
rs580290
rs599427
rs494177
rs598595
rs74686118
rs199545687
rs496925
rs113775394
rs74208119
rs200402146
rs533578
rs684965
rs685494
rs588224
rs3007776
rs1691449
rs589585
rs528139
rs590925
rs6668009
rs592386
rs500538
rs499756
rs498795
rs34305261
rs12408097
rs620253
rs74387524
rs1108770
rs1108771
rs12046047
rs613549
rs613076
rs11587563
rs488256
rs12138895
rs903539
rs570100
rs12043659
rs112435862
rs566312
rs590537
rs565452
rs564559
rs601798
rs114537799
rs115087060
rs114023934
rs11809879
rs1687202
rs604892
rs672850
rs533519
rs532552
rs6685851
rs16838750
rs11589129
rs670174
rs619641
rs502475
rs479125
rs12046694
rs656035
rs656017
rs478144
rs10799228
rs472705
rs12046915
rs646425
rs581219
rs556511
rs12141636
rs628678
rs626909
rs614723
rs523634
rs12139755
rs585160
rs72631077
rs76695515
rs497228
rs494307
rs71640922
rs600933
rs583756
rs571639
rs583289
rs72631079
rs629569
rs675895
rs480106
rs478146
rs478115
rs644119
rs559179
rs12023948
rs79442777
rs600199
rs529015
rs528964
rs528291
rs598894
rs527351
rs678391
rs596133
rs585281
rs17409771
rs497965
rs665842
rs2926487
rs3007775
rs2926486
rs2934987
rs2934986
rs75142487
rs349397
rs12048162
rs1531329
rs12022854
rs349396
rs1531328
rs16838790
rs79461685
rs6691176
rs349394
rs349393
rs102083
rs102085
rs17410050
rs682958
rs75186996
rs101287
rs12025694
rs78487909
rs67605444
rs76200659
rs56216403
rs349391
rs56376431
rs56162804
rs55838104
rs16838800
rs76286014
rs12024911
rs76892396
rs12403556
rs12404034
rs12404038
rs12404366
rs12402553
rs6656193
rs6666204
rs16838810
rs55944275
rs349390
rs58351078
rs61676533
rs16838812
rs16838813
rs56775247
rs57599092
rs11804096
rs11803736
rs11801800
rs12729994
rs76952170
rs12742617
rs75411
rs34012704
rs349388
rs66527973
rs12405082
rs12404603
rs12403671
rs12404619
rs349387
rs16838819
rs72631089
rs34472761
rs72631092
rs12026935
rs71640923
rs572439
rs572343
rs12032182
rs12750862
rs12031615
rs12032997
rs72631098
rs72631100
rs67631757
rs67295876
rs74050741
rs74050742
rs72631101
rs72631102
rs148056944
rs59712167
rs77234859
rs2926485
rs72632704
rs55902426
rs61283285
rs57575485
rs56999324
rs35066664
rs661536
rs727658
rs79716136
rs72632711
rs72632712
rs2926484
rs78022540
rs2926483
rs72632714
rs150197903
rs138697695
rs143735925
rs75456303
rs598564
rs902403
rs2926482
rs590798
rs72632720
rs589870
rs1845635
rs1495249
rs144379770
rs58344248
rs1813268
rs12039461
rs645784
rs2009876
rs2009885
rs72632727
rs12037374
rs239339
rs349413
rs12041475
rs164598
rs12755316
rs12036668
rs72632731
rs72632733
rs66497517
rs7418714
rs1459698
rs1459699
rs12037541
rs10915521
rs11805017
rs4654526
rs11806957
rs11807345
rs11806341
rs16838876
rs16838882
rs747778
rs747777
rs747776
rs1109048
rs1109046
rs72632736
rs12040194
rs12041091
rs12041094
rs12041175
rs1352686
rs902405
rs2199203
rs2199204
rs2199205
rs12042157
rs59270511
rs4654527
rs4654528
rs115601422
rs11585123
rs12040976
rs72632740
rs627555
rs12043946
rs12041706
rs12041710
rs12041711
rs12043114
rs59562390
rs72632744
rs12039284
rs7523383
rs1841234
rs72632746
rs349414
rs12040960
rs16838915
rs72632749
rs55703746
rs349415
rs349416
rs7521665
rs7552146
rs16838929
rs10915523
rs10915524
rs349417
rs72632752
rs12044775
rs12044808
rs12042555
rs349398
rs78531899
rs12043406
rs6679220
rs16838943
rs74049404
rs12043606
rs349399
rs1870505
rs1870507
rs12041747
rs56081339
rs189468
rs12041810
rs72849131
rs72849132
rs16838950
rs4654531
rs4654532
rs12048690
rs349400
rs12046579
rs12046613
rs17451814
rs349401
rs72632753
rs349402
rs2898801
rs12144027
rs4347181
rs12116790
rs12145982
rs10915525
rs577114
rs12042553
rs57700963
rs4654429
rs4654430
rs582909
rs17451926
rs72632757
rs7415739
rs2411774
rs12047204
rs547923
rs902400
rs72632759
rs6687224
rs733308
rs6687736
rs522647
rs12023230
rs2926477
rs10915528
rs508647
rs505933
rs12022104
rs2130620
rs2171984
rs693045
rs10915529
rs659514
rs2926478
rs2926479
rs4654533
rs3007782
rs2926480
rs2926481
rs78357815
rs349403
rs6656086
rs6661121
rs349405
rs12027528
rs7522080
rs349406
rs12562242
rs349407
rs72632764
rs4654534
rs34900345
rs10915530
rs1490416
rs12117666
rs349408
rs12119213
rs349409
rs349410
rs349411
rs10915531
rs651642
rs12120157
rs349412
rs72632767
rs493178
rs1309838
rs1309839
rs349386
rs4654432
rs35799150
rs4654433
rs72632772
rs737324
rs349385
rs41266223
rs12025904
rs4654535
rs4654536
rs4654537
rs2035010
rs2035009
rs16838984
rs12402359
rs58327972
rs4654542
rs4654434
rs12029910
rs6667927
rs6658372
rs6668442
rs6678792
rs77706804
rs10915533
rs995749
rs74826619
rs12029617
rs6676603
rs12128251
rs10915534
rs10915535
rs75835057
rs17452433
rs1870508
rs79206196
rs2007533
rs1809702
rs736265
rs6681282
rs755636
rs12125067
rs12130475
rs12128076
rs12130512
rs1556691
rs72632786
rs4654435
rs77064380
rs72632787
rs1565452
rs1556690
rs17452528
rs12132486
rs12072315
rs7546444
rs79396111
rs12132690
rs7546628
rs1591426
rs1591425
rs34807533
rs34951958
rs34029086
rs35112997
rs1762817
rs1762816
rs10915536
rs1762815
rs1762814
rs1762813
rs1762812
rs1674876
rs1674877
rs1335365
rs1335364
rs6660514
rs1335363
rs1674879
rs77633111
rs35211041
rs72632801
rs1234932
rs74607527
rs12727067
rs12731060
rs6674190
rs12128230
rs780573
rs780574
rs10915538
rs780575
rs780576
rs780577
rs780578
rs780579
rs12127881
rs780580
rs12127923
rs12034619
rs780582
rs705682
rs705683
rs706144
rs706143
rs780583
rs780584
rs7531965
rs780585
rs780586
rs10915541
rs780587
rs55959421
rs55916622
rs10799233
rs780589
rs12032561
rs780590
rs780591
rs780592
rs78209902
rs780593
rs780594
rs705684
rs17453210
rs2054268
rs2054269
rs2054270
rs705685
rs922114
rs780597
rs74921346
rs780598
rs80078915
rs78295089
rs114213420
rs12407583
rs10915543
rs780599
rs1235308
rs12135334
rs11584026
rs1213919
rs6426411
rs6663198
rs12691489
rs12131294
rs113841417
rs7550318
rs680007
rs679559
rs654992
rs653249
rs642409
rs676871
rs10127576
rs666152
rs1674883
rs663470
rs662036
rs605629
rs608210
rs648152
rs6426412
rs620018
rs620379
rs620923
rs72633524
rs621304
rs621778
rs622684
rs12137057
rs61771168
rs635424
rs12757108
rs635918
rs619729
rs619705
rs637233
rs76684028
rs637669
rs638086
rs648816
rs694474
rs694467
rs10737409
rs10737410
rs72633528
rs651713
rs652585
rs687103
rs72633529
rs664520
rs687951
rs17453664
rs688029
rs688848
rs665919
rs666272
rs16839046
rs17419859
rs681175
rs6426413
rs4654545
rs4654546
rs350166
rs16839061
rs350167
rs66516830
rs6426414
rs35030773
rs1878054
rs7526548
rs10915545
rs17419992
rs61771169
rs6426415
rs7532888
rs12142994
rs12140634
rs61771170
rs61771171
rs35937747
rs12142519
rs12143974
rs12142580
rs12142584
rs12142651
rs7526096
rs7526157
rs12140591
rs74052807
rs12145023
rs12140626
rs12143568
rs61771172
rs72633539
rs61771173
rs72633541
rs72633542
rs79555061
rs72633543
rs72633544
rs12146146
rs12146149
rs12116421
rs10047182
rs12143782
rs645724
rs55641638
rs350168
rs61771174
rs11812066
rs11799294
rs72633548
rs55653177
rs61771175
rs7541288
rs61771176
rs7548176
rs350169
rs7548712
rs61771190
rs6426417
rs12141303
rs12138346
rs35604764
rs7540923
rs72633550
rs72633552
rs11810861
rs61771191
rs61771192
rs610189
rs56123656
rs72633554
rs1037800
rs13376654
rs638289
rs11799990
rs6426418
rs16839089
rs61771193
rs76453659
rs28597953
rs12057544
rs12094629
rs114240781
rs16839093
rs350170
rs350171
rs16839098
rs350172
rs350173
rs350174
rs350175
rs350176
rs780605
rs350177
rs350178
rs350179
rs675942
rs639798
rs350180
rs350181
rs350182
rs705687
rs350184
rs10799234
rs350185
rs350186
rs705688
rs705689
rs705690
rs780606
rs585641
rs667500
rs350187
rs706145
rs350188
rs780607
rs780608
rs780609
rs780610
rs780611
rs780612
rs780613
rs780614
rs780615
rs350189
rs350190
rs350191
rs1878052
rs72851519
rs350192
rs350193
rs60275653
rs350194
rs350195
rs350196
rs350197
rs350198
rs10737412
rs4654547
rs2446692
rs168406
rs239769
rs239770
rs171221
rs61765159
rs61767760
rs780602
rs9659744
rs12029583
rs10915548
rs609506
rs13374152
rs10799235
rs616317
rs4654438
rs630171
rs625716
rs626160
rs111566563
rs9660574
rs632399
rs675509
rs675641
rs676494
rs676853
rs678246
rs582598
rs583027
rs660100
rs4654548
rs661886
rs597453
rs675748
rs600649
rs10799237
rs350165
rs4654549
rs4654439
rs4654550
rs16839157
rs10753381
rs10753382
rs4654440
rs4654551
rs4654441
rs350164
rs7537577
rs1870509
rs1018306
rs58671702
rs67730686
rs10799238
rs350162
rs10799239
rs10799240
rs706147
rs780571
rs706146
rs12031045
rs780569
rs12035160
rs10799241
rs16839168
rs16839171
rs780568
rs16839175
rs1612698
rs1710416
rs1762823
rs4654552
rs75464060
rs1762824
rs1710415
rs61765365
rs1762825
rs10915549
rs4654442
rs1762826
rs1762827
rs4480324
rs4323680
rs4437847
rs4442344
rs1710418
rs1710419
rs75494587
rs1710420
rs1710421
rs79383560
rs1710422
rs1710423
rs1710424
rs1710427
rs10915550
rs1399848
rs1399849
rs1399850
rs10737413
rs80285175
rs1762830
rs1762831
rs670296
rs7536708
rs4654443
rs7545719
rs12406566
rs12033789
rs12036603
rs596607
rs12039806
rs17348734
rs12039814
rs12038994
rs67871439
rs16839198
rs66487824
rs12039070
rs12034930
rs12039100
rs12039101
rs1229148
rs12035830
rs13375249
rs12406335
rs13375764
rs56226943
rs72634904
rs61765366
rs549627
rs548786
rs12039682
rs685831
rs12039710
rs608203
rs607850
rs7516166
rs518456
rs57010025
rs10489135
rs57559146
rs60071491
rs1229150
rs1229151
rs2097536
rs2076883
rs705691
rs241241
rs6661491
rs241240
rs12040164
rs6664407
rs780983
rs241239
rs241238
rs17348762
rs241237
rs67056407
rs241236
rs241235
rs112518418
rs241234
rs241233
rs241232
rs12755100
rs12567893
rs241231
rs241230
rs67546827
rs241229
rs1515673
rs171318
rs6681038
rs241228
rs79500605
rs77731584
rs74494657
rs74410595
rs537398
rs112134215
rs34231005
rs10915552
rs60228909
rs509960
rs6690385
rs113955068
rs10915553
rs10915554
rs12084169
rs12086217
rs12080165
rs12754277
rs34921408
rs623217
rs472113
rs16838461
rs556890
rs114638688
rs609304
rs554335
rs16838465
rs553435
rs608492
rs12726510
rs12752601
rs12737521
rs551359
rs495682
rs596848
rs596360
rs494638
rs489371
rs489316
rs12089240
rs593171
rs592726
rs6673713
rs10158628
rs6677142
rs12090520
rs10158638
rs28694108
rs569392
rs638811
rs12748214
rs74387364
rs74574389
rs627374
rs1612095
rs1612008
rs35821364
rs544513
rs543653
rs61765397
rs542688
rs625627
rs541929
rs10915556
rs2051642
rs2051641
rs80214698
rs10915557
rs10915558
rs988089
rs988088
rs508056
rs594535
rs507991
rs640624
rs12753054
rs74773514
rs2411775
rs7534050
rs694935
rs694967
rs241214
rs6691031
rs241215
rs241216
rs12049268
rs241217
rs72852759
rs17348839
rs241218
rs34853748
rs35744526
rs241219
rs12756562
rs12092980
rs6678920
rs6679141
rs241220
rs16839257
rs241221
rs61765422
rs16839263
rs241222
rs17348860
rs17348867
rs6690675
rs35195942
rs241244
rs241245
rs16839272
rs241246
rs241247
rs241248
rs7542801
rs7549444
rs241249
rs35809881
rs12735564
rs12117466
rs12728076
rs2222050
rs241250
rs241251
rs241252
rs241253
rs56948682
rs200111133
rs241254
rs241255
rs72852781
rs12723243
rs241256
rs6426419
rs241257
rs171319
rs34739466
rs34127421
rs4654556
rs241258
rs241259
rs72852787
rs72852789
rs241260
rs241261
rs241262
rs71640935
rs10799244
rs6685798
rs916408
rs916407
rs916406
rs241263
rs241264
rs241265
rs59595338
rs241266
rs10915560
rs12120353
rs241267
rs16839306
rs12562259
rs12748186
rs12738696
rs241269
rs57100330
rs55956326
rs61765438
rs61765439
rs60988675
rs59884045
rs497517
rs12737952
rs6678034
rs190250
rs6675145
rs241270
rs61765441
rs977271
rs977272
rs241271
rs241272
rs1515670
rs12028120
rs241273
rs241274
rs241275
rs28665533
rs241276
rs72853722
rs241277
rs241278
rs76191495
rs16839328
rs10915562
rs7531281
rs7526879
rs35827976
rs241212
rs55850443
rs2138291
rs241211
rs980092
rs78540452
rs34339970
rs171317
rs35748829
rs35106071
rs241210
rs7534062
rs6673089
rs241209
rs6426421
rs7527742
rs241208
rs17344823
rs241207
rs113195985
rs11584033
rs1541318
rs2411777
rs241227
rs111801376
rs10799246
rs111645631
rs1157688
rs12746043
rs12073968
rs12068064
rs12724503
rs4654561
rs4654562
rs4654563
rs7543382
rs7540656
rs113427174
rs1963269
rs1024139
rs241226
rs241225
rs241224
rs61765446
rs241223
rs184781
rs76678106
rs2078573
rs725563
rs12135678
rs587108
rs588347
rs588861
rs488684
rs76402772
rs616180
rs7517269
rs617046
rs57374319
rs563158
rs617610
rs561468
rs538655
rs619364
rs536749
rs4654446
rs562787
rs532259
rs559200
rs6691728
rs558411
rs634075
rs644647
rs2674014
rs61767665
rs669252
rs527146
rs553803
rs504274
rs681460
rs916404
rs1811133
rs10915566
rs550028
rs2176113
rs549918
rs549150
rs548958
rs683704
rs546397
rs1515671
rs1849943
rs572875
rs520532
rs519748
rs2002993
rs189538
rs2411781
rs10915567
rs2411782
rs164775
rs12079284
rs164774
rs1573749
rs164773
rs10489134
rs17349020
rs164772
rs61767666
rs7518655
rs7518781
rs164771
rs164770
rs61767667
rs61767668
rs164769
rs540572
rs6426423
rs531363
rs129794
rs10799248
rs526695
rs4654566
rs516947
rs516977
rs517092
rs524982
rs651695
rs653988
rs12139443
rs549239
rs12726702
rs549087
rs145592668
rs201150585
rs666799
rs12567277
rs553691
rs7528368
rs7521243
rs116152849
rs589176
rs602244
rs604465
rs563481
rs559624
rs537761
rs618751
rs534159
rs61764962
rs164783
rs164782
rs164781
rs241243
rs2411885
rs10915569
rs164780
rs151716
rs4654450
rs12141994
rs151715
rs11590266
rs3896439
rs78876700
rs164779
rs164778
rs6703429
rs114548240
rs763219
rs10915571
rs200169368
rs4654569
rs4654570
rs12401686
rs7549132
rs164776
rs1564670
rs2411886
rs2411887
rs6691550
rs1564671
rs1564672
rs6426424
rs6426425
rs6426426
rs4403602
rs7554628
rs7554826
rs7554907
rs7538835
rs7552057
rs7552067
rs7555011
rs78093327
rs4654572
rs4654573
rs4654574
rs1905304
rs7518910
rs56945522
rs7519182
rs12750191
rs112123078
rs149555412
rs12123639
rs6664341
rs6668002
rs6668016
rs12026258
rs75673128
rs6668199
rs12403290
rs12024214
rs12029434
rs12028575
rs12029526
rs4654575
rs61764967
rs1573748
rs79426409
rs12029673
rs6657421
rs6674936
rs75860447
rs1107467
rs1483199
rs875808
rs875807
rs2411890
rs875806
rs11580863
rs11576907
rs56028718
rs2269620
rs4654576
rs7553610
rs6662425
rs6426430
rs7526898
rs7527078
rs6680594
rs4654577
rs10799249
rs34669494
rs72637533
rs61764970
rs61764971
rs200602651
rs150519126
rs146724078
rs7533445
rs7537972
rs7537975
rs7533522
rs7533530
rs7537980
rs145939472
rs74051909
rs75509901
rs6687814
rs7528064
rs7541459
rs34302319
rs34642555
rs12405615
rs12126476
rs10915572
rs4654452
rs2071967
rs12744374
rs75611707
rs2101195
rs12403911
rs75645239
rs12122716
rs12122754
rs10915573
rs10753383
rs7513957
rs34719749
rs61265167
rs12122002
rs10915575
rs2411891
rs61764994
rs72637542
rs61764995
rs34993795
rs74727341
rs114758166
rs117810779
rs61764997
rs58047353
rs2035452
rs12723960
rs12131622
rs2035453
rs7533451
rs7542437
rs12741248
rs10915576
rs12125737
rs28759408
rs72857913
rs4654454
rs7539862
rs12405506
rs10799250
rs10915577
rs12071910
rs72637550
rs74051915
rs12405862
rs59373147
rs74950234
rs6702210
rs56359200
rs55778567
rs1466520
rs35360221
rs4144451
rs116065312
rs12127797
rs6690745
rs900501
rs1483198
rs9970009
rs3947662
rs2170676
rs78272719
rs7549960
rs76789200
rs7544371
rs6691554
rs974634
rs6426432
rs6658403
rs12406824
rs12406838
rs2035454
rs1531830
rs1531831
rs7517225
rs7517517
rs12408160
rs10799251
rs12408195
rs10799252
rs10799253
rs116056075
rs12083131
rs12083135
rs10915578
rs10915579
rs17455108
rs77390929
rs12135245
rs12140542
rs2035455
rs17421247
rs76132404
rs11588149
rs7517857
rs11588169
rs61765003
rs10915580
rs12567266
rs12752003
rs12565906
rs72857936
rs12137938
rs11584497
rs113348625
rs10799254
rs114168592
rs12137092
rs6663166
rs76508223
rs12138132
rs12133670
rs113311795
rs12133909
rs6703379
rs6672122
rs6703802
rs6667973
rs12043895
rs6672744
rs4654582
rs4654583
rs4281299
rs16839422
rs12141394
rs4654584
rs12139858
rs12141432
rs10915582
rs10915583
rs6679686
rs4144452
rs10799255
rs10799256
rs28501560
rs11587129
rs12138000
rs55753116
rs1564666
rs1564667
rs74051929
rs4654585
rs4654586
rs4654455
rs16839440
rs12409187
rs12411035
rs13376219
rs13376666
rs10915584
rs13376167
rs11810326
rs11810776
rs11588881
rs11810730
rs78493523
rs72637576
rs16839450
rs2071989
rs77551369
rs77605934
rs16839451
rs10915585
rs79844026
rs2071990
rs2071991
rs61765024
rs2071995
rs2071996
rs59390834
rs61093582
rs11811287
rs10799257
rs11809744
rs72637581
rs72637582
rs11799715
rs60463828
rs72637585
rs72637587
rs12402269
rs2859392
rs59425660
rs763238
rs17344940
rs4993529
rs72637589
rs242043
rs61765026
rs72637591
rs17344947
rs10915587
rs17344953
rs61765027
rs72637594
rs16839462
rs12747700
rs6684528
rs1076944
rs61765028
rs4092257
rs4092258
rs187148
rs12402150
rs114235078
rs242052
rs67665173
rs242053
rs16839469
rs7514522
rs171380
rs113919697
rs4654587
rs7525374
rs7528195
rs1076945
rs9970681
rs9970616
rs9970525
rs4654457
rs60796722
rs66989617
rs4654588
rs7518359
rs7518469
rs10915588
rs3886389
rs79829446
rs72638804
rs72638805
rs6669203
rs2071997
rs6661745
rs12121882
rs6664475
rs72638810
rs2071998
rs72638812
rs242054
rs72638813
rs72638815
rs72638816
rs72638817
rs72638818
rs61765031
rs72638819
rs113855348
rs72638820
rs75831216
rs111250941
rs6686733
rs6681520
rs72638823
rs4654589
rs61765032
rs61765033
rs61765034
rs12131565
rs72638824
rs4654590
rs10915590
rs10915592
rs79840716
rs76980558
rs35923204
rs11581660
rs72638828
rs2101196
rs66885749
rs2411893
rs6670802
rs6688423
rs61765036
rs72638833
rs4654593
rs12760917
rs4654594
rs61765037
rs1483197
rs242055
rs72857983
rs115333233
rs989309
rs989310
rs242056
rs2071999
rs56401224
rs3766954
rs242057
rs242058
rs3766956
rs3766957
rs4654595
rs4654596
rs3766959
rs10799258
rs242040
rs242041
rs3820250
rs3753699
rs3820251
rs12408263
rs79522089
rs34825878
rs76096164
rs35734830
rs12085854
rs78520929
rs12407501
rs3820253
rs75749913
rs11586740
rs71640945
rs79551339
rs242044
rs76848527
rs242045
rs242047
rs242048
rs242049
rs242050
rs732801
rs3830167
rs242051
rs78449074
rs3766964
rs3766965
rs61765039
rs442170
rs61765041
rs12095258
rs10915594
rs446529
rs648712
rs67981656
rs432330
rs449261
rs435239
rs416953
rs383650
rs436132
rs12566571
rs392630
rs4654597
rs544738
rs445060
rs76988149
rs12136473
rs12138687
rs76013244
rs113934541
rs578528
rs75801608
rs3753702
rs449181
rs61766960
rs72638877
rs61766961
rs529853
rs74404323
rs381339
rs382623
rs382646
rs392620
rs9787146
rs448741
rs431966
rs367673
rs540299
rs648346
rs393976
rs375781
rs4654598
rs406065
rs396199
rs413178
rs74641764
rs74377315
rs414176
rs371605
rs409048
rs79515132
rs72638894
rs7532708
rs75263138
rs368808
rs11586743
rs72638897
rs368940
rs61766968
rs75110002
rs2802721
rs394808
rs395145
rs433427
rs2802720
rs72638900
rs364642
rs77501982
rs449154
rs76270994
rs381240
rs448221
rs431884
rs380239
rs72639906
rs72639909
rs4654605
rs434474
rs428001
rs413383
rs3766969
rs401110
rs3766971
rs756538
rs434504
rs549345
rs76545972
rs3820255
rs12022212
rs71640946
rs61763718
rs6700786
rs148236648
rs7553204
rs7537345
rs423796
rs6696372
rs41511844
rs523141
rs368420
rs34125417
rs3753723
rs397559
rs879092
rs443850
rs9426481
rs61277845
rs61513210
rs742245
rs760815
rs12123353
rs2743978
rs12119784
rs12119789
rs411832
rs425005
rs12062212
rs12066439
rs12069833
rs140912535
rs424723
rs2743979
rs57646199
rs2802717
rs12071255
rs2802716
rs9426502
rs3766975
rs17349250
rs2743980
rs7548728
rs426095
rs61763721
rs7552069
rs396629
rs7518471
rs11579209
rs3950181
rs2072901
rs383231
rs410413
rs410414
rs16839634
rs1564664
rs395467
rs9426503
rs9426483
rs423285
rs395508
rs396112
rs406847
rs428580
rs12030265
rs407301
rs12030346
rs10915597
rs10915598
rs414434
rs3766977
rs874668
rs12029492
rs9426504
rs451162
rs388631
rs12747519
rs389959
rs397852
rs71640949
rs399377
rs874613
rs394594
rs36055235
rs10915599
rs414909
rs3753732
rs381304
rs3753734
rs392984
rs12128381
rs2802719
rs2802718
rs12033033
rs7544523
rs114825202
rs58396442
rs71640950
rs71640951
rs1024170
rs12406384
rs12074406
rs41311394
rs41304994
rs12037089
rs9426506
rs55984067
rs41355644
rs111460521
rs9426484
rs79985460
rs6426434
rs79642361
rs11584490
rs11805709
rs4654460
rs12133924
rs6701069
rs2235438
rs2235439
rs875402
rs909757
rs2235441
rs2235442
rs2235443
rs17345239
rs6662606
rs76732779
rs6657800
rs7520826
rs2411894
rs12408533
rs742246
rs932350
rs12082538
rs7519688
rs114922352
rs7524648
rs11807645
rs727906
rs34710637
rs2411946
rs77293842
rs760816
rs10915601
rs72861354
rs72639948
rs4654606
rs10158493
rs10158511
rs17345273
rs61190545
rs2142949
rs72861356
rs4654607
rs11588395
rs2064168
rs760817
rs10915606
rs10429868
rs12022466
rs12752806
rs7534770
rs12410445
rs10915610
rs116819724
rs72861359
rs1118009
rs1118010
rs10799262
rs10915611
rs10915612
rs7540367
rs12120205
rs190214499
rs10915613
rs12145180
rs10915615
rs12118812
rs12118818
rs12143219
rs78496290
rs1120120
rs35825966
rs10915616
rs12121890
rs12122126
rs72850515
rs72850519
rs12117810
rs10915619
rs1883345
rs1883346
rs1883347
rs12069604
rs10915620
rs4345781
rs2411948
rs10799264
rs10915621
rs55951526
rs6661090
rs72639967
rs12026226
rs2181699
rs56268672
rs12028621
rs7518369
rs10915622
rs10799265
rs12028290
rs2025379
rs2025378
rs2025377
rs61766789
rs6688107
rs72639970
rs4654461
rs72639972
rs2898845
rs2898846
rs12072038
rs12058187
rs11576972
rs12067247
rs7522386
rs6426437
rs77074064
rs111407205
rs11579593
rs79680794
rs6671286
rs6677078
rs12124406
rs7527319
rs10915624
rs7547779
rs11805663
rs10915625
rs10915626
rs11582327
rs7536960
rs6669130
rs6683849
rs12725011
rs11582462
rs11582936
rs7543326
rs6693945
rs2209167
rs6426439
rs1886113
rs10915628
rs10915631
rs10799266
rs6426440
rs6426441
rs2411949
rs6658680
rs6692964
rs6692966
rs2147028
rs2209166
rs6693706
rs1535736
rs1535734
rs6693352
rs2898848
rs2209165
rs2209164
rs2209163
rs3938469
rs2093769
rs2093768
rs10159142
rs10799268
rs10753387
rs10753388
rs10753389
rs10915632
rs10799269
rs10799270
rs2147027
rs2181701
rs113924313
rs2181700
rs76317088
rs75674614
rs78285092
rs9726805
rs79101973
rs78044233
rs76187045
rs61766808
rs9726227
rs9726241
rs75546492
rs149058344
rs144820662
rs137927577
rs7411909
rs4617370
rs6660173
rs6660177
rs6668068
rs6665282
rs6665388
rs144681166
rs115620509
rs116532232
rs144818916
rs145369587
rs6656943
rs6674586
rs6674680
rs143244404
rs148574937
rs6671779
rs6674795
rs140249514
rs7529540
rs4559467
rs4638087
rs4551566
rs7529926
rs7525613
rs2104305
rs2093767
rs2093766
rs10915643
rs114923359
rs10915644
rs10915645
rs10915646
rs7525315
rs7511935
rs7512035
rs1886112
rs111721489
rs11588518
rs10915647
rs12044914
rs12094945
rs10489136
rs2209162
rs11809159
rs12691490
rs11810903
rs10915648
rs72851832
rs111238572
rs74481779
rs35283465
rs10753390
rs12094634
rs753447
rs942248
rs7539101
rs12091403
rs56377537
rs10915651
rs10915652
rs4654462
rs4654463
rs4654615
rs7548372
rs34133241
rs10915653
rs10733017
rs11576728
rs7543026
rs6658585
rs12057393
rs12063883
rs34320332
rs12061881
rs2224810
rs2209161
rs2209160
rs4654617
rs4654618
rs11576619
rs59534952
rs12060164
rs2224809
rs4654464
rs1544062
rs1544061
rs58309233
rs56278304
rs4654619
rs6664880
rs16839786
rs72634107
rs4654465
rs11578197
rs16839789
rs2411951
rs6426446
rs6426447
rs7547152
rs58851741
rs6658531
rs6663654
rs4654466
rs4654620
rs12026056
rs2411952
rs10915656
rs2411953
rs2031246
rs66981882
rs34895557
rs1998542
rs4654621
rs12564397
rs35411636
rs4654622
rs61764902
rs72634122
rs7524606
rs1980722
rs10915660
rs11580747
rs17345545
rs57839229
rs4654467
rs4654468
rs79854743
rs10915662
rs12064982
rs12031154
rs12026933
rs11803696
rs6672145
rs10737414
rs7533707
rs7520488
rs10753391
rs6678459
rs10753392
rs10753393
rs10737415
rs10753394
rs10915666
rs6675549
rs60530383
rs2209159
rs12034557
rs11584441
rs12034590
rs10915667
rs41524347
rs7549400
rs11805753
rs10915668
rs10915669
rs10915670
rs10157835
rs75838024
rs12565275
rs2898849
rs12564793
rs11585512
rs11583660
rs12035499
rs72851897
rs2411954
rs942245
rs2898850
rs6698453
rs10915671
rs12043326
rs10799274
rs10915672
rs4141867
rs6702564
rs1535733
rs6666792
rs2093765
rs2093764
rs2093763
rs74055305
rs6667433
rs66808936
rs10753395
rs10915675
rs2411956
rs2898852
rs6666453
rs61271613
rs12567162
rs11584727
rs10799275
rs6667349
rs12747316
rs10915677
rs10753396
rs2411957
rs2898853
rs6675977
rs35357722
rs9426511
rs10915679
rs10915680
rs12409253
rs11588299
rs35451028
rs12044092
rs12049256
rs11588368
rs11590575
rs11591047
rs10915681
rs11590290
rs11588840
rs10915682
rs10915683
rs4654470
rs12045266
rs12048035
rs12039974
rs12037632
rs12040043
rs9426467
rs72634157
rs9426468
rs17345600
rs4654471
rs10915295
rs17349719
rs12042532
rs72634159
rs7555212
rs55790677
rs6426367
rs6426368
rs6669905
rs6678838
rs9286971
rs10799141
rs10753341
rs10753342
rs79260696
rs72634164
rs7531490
rs7534281
rs7542048
rs10915296
rs6702058
rs6677619
rs7521565
rs7413385
rs72634168
rs12403173
rs7413847
rs7411727
rs12403228
rs10915297
rs10799142
rs6426373
rs7367109
rs6664358
rs61764941
rs12403612
rs12411011
rs9426489
rs9426490
rs7522655
rs7544541
rs7544542
rs9426469
rs12410485
rs9426491
rs6692780
rs6701289
rs10915299
rs12117134
rs6693486
rs55821453
rs74653811
rs6656223
rs12098076
rs12404173
rs9426470
rs6696925
rs12126932
rs10753343
rs10799144
rs35399125
rs10799145
rs34014645
rs6426374
rs12754637
rs6702660
rs12741441
rs7523398
rs3128678
rs7547299
rs7547938
rs10799146
rs10915300
rs6426375
rs10799147
rs76668662
rs12025571
rs10799148
rs34645017
rs11578909
rs10799149
rs7518523
rs10753344
rs12127329
rs11585724
rs56216708
rs7535462
rs76290374
rs34001007
rs6665175
rs6689050
rs12757902
rs11581023
rs11584985
rs898335
rs6666330
rs76602670
rs6677494
rs12739724
rs6666618
rs12564764
rs6657381
rs1841241
rs6660626
rs7365012
rs6687668
rs753365
rs2334268
rs1563791
rs10737391
rs6674570
rs6689766
rs6698166
rs6698167
rs1106585
rs1106586
rs898336
rs12046931
rs6679312
rs7365286
rs716671
rs7541612
rs9426492
rs77972604
rs12725971
rs7367766
rs6683624
rs12116428
rs1459754
rs2169088
rs12566071
rs12047194
rs72635343
rs9701766
rs12134477
rs9286972
rs9286973
rs10158116
rs1380469
rs10158288
rs10915307
rs10737393
rs28667637
rs12027167
rs28444318
rs12123277
rs1380470
rs10915309
rs9662885
rs10915310
rs10799151
rs10915311
rs11588362
rs34951087
rs10915312
rs12045336
rs139521218
rs12067985
rs1870516
rs1459756
rs9286975
rs9662653
rs9701780
rs1459757
rs10753346
rs10799152
rs35292186
rs10915314
rs12047764
rs79653600
rs10915315
rs12411013
rs10915316
rs79730912
rs6689504
rs10915317
rs898337
rs58184830
rs7516703
rs2334259
rs74224272
rs10799153
rs2334260
rs76601146
rs9439574
rs9439575
rs77495751
rs10218468
rs12405441
rs10442625
rs1459765
rs2169089
rs720318
rs716112
rs716111
rs76046127
rs35319829
rs1459764
rs9439507
rs10442626
rs4949164
rs4949158
rs10915319
rs10915320
rs7533014
rs1563793
rs11580542
rs72635357
rs6693990
rs1459763
rs79651090
rs1459762
rs72635359
rs10915322
rs12118656
rs72635360
rs72635361
rs35565495
rs9439512
rs1459761
rs4949163
rs4949162
rs12403444
rs12403749
rs55998096
rs10915324
rs1459760
rs1459759
rs10799155
rs72635365
rs55883351
rs6664836
rs11583238
rs141628941
rs10737394
rs145095941
rs138526794
rs146554725
rs10915325
rs12125617
rs12136668
rs117098572
rs61763275
rs13374840
rs35802745
rs138612714
rs28784004
rs10915326
rs144007555
rs12746559
rs139296747
rs13375056
rs12129631
rs10799157
rs10915329
rs3128685
rs72635369
rs6666634
rs6680881
rs10915330
rs4262591
rs112687050
rs12034977
rs12035808
rs970119
rs74972820
rs61763276
rs1380472
rs77469263
rs56004018
rs57561526
rs112442988
rs7525854
rs10915332
rs10799158
rs1563792
rs1380471
rs3128684
rs12136845
rs12047076
rs6682478
rs6603832
rs56184292
rs2061494
rs2061493
rs55724572
rs56297253
rs1459758
rs61763290
rs1961516
rs12751551
rs12756179
rs10915335
rs922123
rs55875722
rs922124
rs56077964
rs12023538
rs10915336
rs10915337
rs6674916
rs11578183
rs12089885
rs60917906
rs56186517
rs66686484
rs56347558
rs11588770
rs11590026
rs11578839
rs3128686
rs11579296
rs12736712
rs12045197
rs3128687
rs3128688
rs3128689
rs11579881
rs10915339
rs10915340
rs10915341
rs12029437
rs12047111
rs2334263
rs1841240
rs10799159
rs10799160
rs112805685
rs10799161
rs113244991
rs79230820
rs58550884
rs59435472
rs59259736
rs34176339
rs6680801
rs6672514
rs12120144
rs12401687
rs10915342
rs112536368
rs9970988
rs74622687
rs9286976
rs78728884
rs10915343
rs71640978
rs3101215
rs75180336
rs12404739
rs12723011
rs3101214
rs3101213
rs75651808
rs112465603
rs2290849
rs2290848
rs2199215
rs111458522
rs12121092
rs12033342
rs12402345
rs6668597
rs112203030
rs13374176
rs13374259
rs13374190
rs13374274
rs2169087
rs74953321
rs3101225
rs2334262
rs12405346
rs2878164
rs115481549
rs4949171
rs77029010
rs9803863
rs982156
rs992597
rs2242157
rs1459766
rs80245464
rs9439532
rs6683881
rs4949170
rs4949169
rs74793185
rs77412121
rs9439576
rs12029489
rs10158630
rs2169090
rs112054810
rs57000660
rs1037809
rs55807750
rs12753312
rs79620614
rs6659363
rs60341288
rs12124337
rs10733013
rs2722784
rs2722789
rs4949160
rs7513590
rs66868114
rs72635400
rs2611423
rs2611424
rs2611425
rs34097469
rs9439534
rs141399555
rs12134107
rs57003830
rs9439535
rs9439578
rs116485635
rs181676533
rs201727051
rs12407561
rs10915348
rs12406459
rs9439579
rs10915349
rs11581729
rs10799167
rs7414866
rs7412613
rs7413889
rs139468928
rs115572697
rs139608465
rs9439503
rs9439504
rs10799169
rs10915350
rs10799170
rs10915352
rs10915353
rs6701939
rs34160783
rs77861918
rs12741859
rs10753350
rs10753351
rs10737396
rs2722794
rs2611426
rs2045587
rs4949166
rs4313443
rs4356099
rs2722793
rs10915355
rs10753352
rs2722792
rs2611419
rs6674378
rs55751502
rs61762187
rs2611420
rs2611421
rs77096712
rs76705748
rs2722791
rs55658515
rs34842340
rs2611422
rs12756944
rs898338
rs3128690
rs61762189
rs17366174
rs17374719
rs12083573
rs35381629
rs11588537
rs56010481
rs6671889
rs4949165
rs56295542
rs10492923
rs9439505
rs12143009
rs16840020
rs9439536
rs9439537
rs12410577
rs10737397
rs12409689
rs10915359
rs12122020
rs10492925
rs12045223
rs9439506
rs34593428
rs10799172
rs10799173
rs112981507
rs16840051
rs61576661
rs6681359
rs12401618
rs11576612
rs7543139
rs16840055
rs4484964
rs12743573
rs9439508
rs6686109
rs9439509
rs4345839
rs4584438
rs4543848
rs12724699
rs12025231
rs9439510
rs12121369
rs7538704
rs4462197
rs10753353
rs12027352
rs4314925
rs12145645
rs61762208
rs12741116
rs4600091
rs10753354
rs6698288
rs7517431
rs7517449
rs10915361
rs9439538
rs12021698
rs56173770
rs9439539
rs5009987
rs10799174
rs6672724
rs35845796
rs9439511
rs12401983
rs55835407
rs56293801
rs12097824
rs56126017
rs6668830
rs10915363
rs10915364
rs11804873
rs10915365
rs12024162
rs12026730
rs9439540
rs12757090
rs17366543
rs4512698
rs4474304
rs7414916
rs61762217
rs6690311
rs6675995
rs10799176
rs6685929
rs10915367
rs77005890
rs112490807
rs61542310
rs16840071
rs11583683
rs16840076
rs6603817
rs7535017
rs4076635
rs12026977
rs4394703
rs6692740
rs9286977
rs4609478
rs10492928
rs7545119
rs71640985
rs10915369
rs140578460
rs11583044
rs10915370
rs12034323
rs6698702
rs6658613
rs10915371
rs9439541
rs4295915
rs6603818
rs7547229
rs4261153
rs4424552
rs6688418
rs77864662
rs6701052
rs113146505
rs9286978
rs147758251
rs141941380
rs74224273
rs78770831
rs6664086
rs4641339
rs9439542
rs12033926
rs6603819
rs16840099
rs16840102
rs12038986
rs17366838
rs6669501
rs10492930
rs10492931
rs12043691
rs6665697
rs16840118
rs10915375
rs58479213
rs9439543
rs9439544
rs57951575
rs11583754
rs17375504
rs12039641
rs12037309
rs10915376
rs12040634
rs12041491
rs12083008
rs10492932
rs7536712
rs2722780
rs2018394
rs2679215
rs1320178
rs66558116
rs66644836
rs34558231
rs1320179
rs34038894
rs2722781
rs2679216
rs2722782
rs2679217
rs7528871
rs35200442
rs2722783
rs12136793
rs7529688
rs16840171
rs2679218
rs12043647
rs55736942
rs2722786
rs2722787
rs12043987
rs2679219
rs6603820
rs2722788
rs1878774
rs2722790
rs6603821
rs10915378
rs2353159
rs2353160
rs10915379
rs12042867
rs66616131
rs12140099
rs10737399
rs150354229
rs12027104
rs10915380
rs10915382
rs10915383
rs12045823
rs12049115
rs139452571
rs10799182
rs12126492
rs12031303
rs10799183
rs59483053
rs10915384
rs59234006
rs10915385
rs2883104
rs4391679
rs4565728
rs7533885
rs4847555
rs4847554
rs12047612
rs12030771
rs56189863
rs16840183
rs7549461
rs7511995
rs7511635
rs61764667
rs76859213
rs7517399
rs16840190
rs7546667
rs12121771
rs10753355
rs10799184
rs10753356
rs938962
rs12024316
rs3860370
rs7521312
rs7524247
rs7552988
rs7524460
rs12131678
rs72636477
rs12728357
rs4259664
rs2353168
rs12023802
rs6603822
rs57662519
rs75043332
rs632051
rs12031466
rs566114
rs12032471
rs12029923
rs677735
rs2986186
rs4847562
rs2353169
rs473104
rs586165
rs584402
rs12026938
rs679712
rs551536
rs551376
rs549773
rs663998
rs663142
rs663106
rs79908951
rs35339923
rs10915389
rs611422
rs534321
rs534188
rs12125575
rs610133
rs511282
rs599481
rs12066405
rs142487346
rs12071111
rs12067585
rs10915390
rs10915391
rs74701588
rs77276442
rs71509027
rs12134110
rs2986185
rs2945617
rs2986184
rs76822396
rs480807
rs6687834
rs584498
rs582779
rs474456
rs473685
rs472768
rs561169
rs677650
rs676589
rs675738
rs9439546
rs553979
rs674820
rs674421
rs673451
rs116706856
rs114375739
rs12121640
rs12125074
rs2945623
rs521430
rs666211
rs10799185
rs6660334
rs6694532
rs6704207
rs653282
rs652871
rs570228
rs571977
rs572111
rs650992
rs640318
rs7549686
rs640254
rs11585536
rs11579839
rs11581636
rs10915393
rs7534404
rs10915394
rs10915395
rs12135834
rs12128282
rs4465222
rs4465223
rs4579768
rs10915396
rs6686714
rs6603824
rs11803805
rs6603825
rs672337
rs580309
rs4475768
rs670971
rs494046
rs16840267
rs6703223
rs6659474
rs6703948
rs6658152
rs541377
rs72852191
rs7355024
rs4847582
rs4847581
rs12089315
rs2945618
rs10915399
rs55929300
rs2945619
rs2986192
rs2986191
rs646711
rs521758
rs646166
rs645289
rs644390
rs56807034
rs632798
rs630674
rs630153
rs11584035
rs11585734
rs6657434
rs34835703
rs972257
rs972256
rs7516674
rs7525806
rs59558626
rs17456252
rs499416
rs681122
rs503246
rs504015
rs34916930
rs1614164
rs531507
rs531541
rs650260
rs12139398
rs648378
rs536995
rs646542
rs76598779
rs17422703
rs479689
rs631837
rs2945620
rs2986190
rs74760869
rs484203
rs2945621
rs619423
rs605572
rs547366
rs547375
rs549178
rs75756953
rs552154
rs694316
rs574063
rs2986189
rs590229
rs576935
rs589314
rs579467
rs580404
rs587619
rs684796
rs493993
rs494138
rs495765
rs683361
rs683326
rs497780
rs4847580
rs682425
rs17423021
rs695100
rs2860250
rs2353173
rs4290073
rs2945622
rs4633300
rs10799186
rs10799187
rs530731
rs614111
rs614102
rs4847579
rs558175
rs10799189
rs560794
rs600322
rs599884
rs11808981
rs11800907
rs598031
rs587228
rs476866
rs476993
rs56260836
rs584938
rs504647
rs7551166
rs583170
rs12746195
rs12732868
rs12747559
rs12746515
rs12747870
rs12729227
rs12746867
rs12729373
rs55729623
rs4847577
rs17457156
rs4847576
rs111343004
rs72639322
rs72639325
rs16840442
rs2986188
rs541414
rs67622882
rs34262353
rs34237390
rs35963754
rs57857780
rs35179647
rs570572
rs600544
rs17423335
rs72639333
rs572562
rs573318
rs67467669
rs68033630
rs61759358
rs67454364
rs67060725
rs34437721
rs613882
rs614325
rs34123700
rs615185
rs490606
rs17423410
rs12568032
rs67958015
rs492418
rs17457350
rs549155
rs1750494
rs55889856
rs200397551
rs56885455
rs12745484
rs66495077
rs77023673
rs56119902
rs10915401
rs34309450
rs56056508
rs35056579
rs35314802
rs34263271
rs35468827
rs4847575
rs12745472
rs12143953
rs2986187
rs35556848
rs35263239
rs56278800
rs12750537
rs12751752
rs12733390
rs17423513
rs10492935
rs17457420
rs58812660
rs61558245
rs66519008
rs17423547
rs16840455
rs35522643
rs685612
rs57925978
rs17423575
rs12738436
rs12142741
rs12141954
rs12141957
rs12743146
rs591586
rs12124069
rs561575
rs561629
rs78768517
rs592082
rs7555201
rs12723131
rs604664
rs12094921
rs568031
rs10799190
rs10915403
rs35223542
rs10915404
rs61763267
rs12569229
rs622315
rs622682
rs623058
rs623106
rs633670
rs505538
rs56371555
rs56191598
rs55879530
rs557477
rs17423659
rs61763285
rs6668126
rs61763286
rs560335
rs561303
rs563939
rs12403491
rs565854
rs565856
rs565916
rs565941
rs665471
rs4847574
rs478357
rs56128248
rs111227621
rs678476
rs79061450
rs4417082
rs10915405
rs4622076
rs4529718
rs4514251
rs34275572
rs35751909
rs34571290
rs12410402
rs34723983
rs76538427
rs35896991
rs35168504
rs12124909
rs12117244
rs12124941
rs12124967
rs12144444
rs12144481
rs12125043
rs10915409
rs2353174
rs2353175
rs2353176
rs2353177
rs7555115
rs35019308
rs1983881
rs1983882
rs12127095
rs7418998
rs12145750
rs1028808
rs927806
rs927807
rs9439514
rs1886954
rs71509028
rs9439549
rs7522758
rs7530063
rs7516132
rs715897
rs4287614
rs1926057
rs715896
rs9439515
rs10733014
rs10737400
rs10737401
rs6603826
rs6603827
rs10753359
rs10753360
rs10753361
rs10753362
rs10753363
rs10915410
rs932788
rs932789
rs12131122
rs912987
rs912988
rs7536269
rs912989
rs912990
rs4030898
rs4030899
rs6603828
rs7523481
rs138428240
rs1811144
rs12068590
rs28408054
rs1811143
rs1570961
rs1570962
rs61763309
rs12127626
rs78511584
rs10799191
rs10158947
rs10157206
rs9286979
rs9439550
rs912991
rs11579529
rs11580726
rs9439551
rs11579000
rs9439552
rs9439516
rs9439519
rs59194845
rs9439554
rs3901959
rs9439555
rs9439556
rs12027516
rs9439557
rs111908062
rs9439521
rs9439522
rs9439523
rs9439524
rs9439558
rs9439559
rs9439560
rs9439525
rs9439526
rs6697663
rs9439561
rs6692509
rs9439562
rs6692707
rs10799192
rs9439527
rs4847573
rs4847572
rs4847571
rs12040886
rs12040942
rs11582770
rs11586651
rs11582782
rs10915413
rs4478820
rs4847570
rs55889763
rs34803865
rs9439563
rs5026665
rs5026664
rs9439528
rs12037806
rs200684871
rs28448359
rs114856048
rs115792788
rs9439529
rs9439564
rs6676381
rs2031582
rs4847560
rs2148210
rs11584684
rs4847569
rs4847568
rs2182354
rs1926059
rs1926060
rs1926061
rs9439565
rs9439566
rs9439567
rs7418255
rs9439568
rs4990831
rs4306140
rs4617410
rs4847567
rs7514534
rs6662148
rs7512506
rs10157507
rs1570964
rs4847566
rs4847565
rs4847559
rs912994
rs874995
rs7533073
rs1326007
rs11585487
rs9439530
rs4847564
rs11576325
rs4847558
rs11576342
rs56084429
rs9439531
rs6666539
rs11586936
rs6656904
rs6666731
rs11586952
rs113270487
rs61763320
rs4847563
rs4847556
rs9439569
rs17459007
rs11589810
rs9439570
rs729206
rs912993
rs4990689
rs728833
rs1326006
rs10799195
rs10799196
rs12037800
rs964087
rs1028810
rs11576334
rs2148211
rs1033958
rs966631
rs76659220
rs966630
rs12118794
rs10799197
rs10915416
rs1326005
rs74422838
rs78241092
rs79008114
rs34848276
rs11577682
rs11587319
rs11587325
rs115260076
rs112491173
rs7552583
rs4129058
rs11588408
rs76228689
rs12410822
rs77007950
rs75321047
rs115826348
rs114775968
rs79877995
rs11811994
rs113491667
rs12752113
rs75865990
rs11811497
rs12738923
rs7555454
rs10915418
rs7548319
rs7364349
rs7525683
rs11583534
rs11583605
rs11578287
rs11805971
rs11805984
rs11801594
rs72640603
rs76980187
rs72640605
rs35566963
rs61763336
rs75144660
rs145385429
rs74578939
rs139920183
rs72640608
rs36165769
rs146356838
rs142066122
rs36171598
rs36135923
rs142316875
rs36127594
rs36181711
rs147709864
rs147272697
rs36168392
rs139071998
rs139628080
rs36140149
rs36181723
rs36131976
rs36175279
rs74219217
rs36139907
rs36194643
rs36193731
rs142972431
rs11801490
rs7368252
rs12028566
rs61763342
rs61763343
rs75602164
rs61763344
rs61763345
rs74052326
rs12029480
rs34900182
rs7418357
rs12131421
rs7366321
rs12731988
rs7546092
rs7367567
rs7365666
rs113332998
rs11587457
rs6603834
rs56156053
rs11576458
rs11576460
rs6603835
rs6603836
rs6603837
rs7417543
rs11260641
rs11260646
rs34039798
rs6688540
rs12093583
rs6422504
rs6689105
rs12044839
rs3924260
rs6603838
rs6603839
rs2355
rs9970934
rs11260657
rs6660455
rs3922826
rs59618183
rs6603840
rs7414616
rs12755610
rs12730478
rs35608111
rs61763350
rs12735700
rs12735873
rs12752025
rs35437332
rs72640629
rs7415936
rs10907211
rs12057224
rs12057272
rs28407474
rs7418483
rs12724170
rs12097978
rs61759081
rs11260687
rs11260688
rs10907213
rs61759082
rs61759083
rs34745162
rs10907214
rs12562483
rs12061418
rs12065301
rs6668700
rs7513309
rs72640639
rs7550506
rs72640640
rs11260694
rs59846045
rs61142145
rs61759089
rs61759090
rs11260695
rs56691310
rs61759092
rs61759093
rs61759094
rs58293231
rs12071073
rs61759096
rs12739885
rs55796313
rs7515412
rs56064294
rs12568815
rs11260696
rs12079662
rs59132869
rs11805574
rs6672325
rs61759099
rs6603841
rs59862356
rs7536506
rs58418227
rs56277436
rs61759103
rs61759104
rs55861369
rs12568012
rs12566922
rs55984510
rs61338418
rs7414322
rs6603842
rs7414864
rs7415896
rs7526318
rs58455457
rs9283188
rs9286077
rs9286078
rs9329424
rs1004125
rs2012852
rs59955030
rs75878503
rs12049337
rs9729575
rs10796404
rs11587473
rs9727703
rs74867799
rs75820391
rs9787315
rs61759137
rs61759138
rs17028069
rs17345621
rs17028072
rs9729637
rs72640650
rs10907215
rs61759139
rs12045091
rs61759141
rs9786944
rs12030717
rs12126301
rs11260698
rs12098012
rs55841431
rs60728291
rs55790603
rs56076621
rs61759144
rs67853713
rs12120052
rs11260700
rs68112456
rs12121112
rs4845813
rs10907217
rs12026023
rs11260701
rs10907218
rs12029507
rs10907219
rs11260702
rs10796405
rs9662668
rs10796406
rs2071953
rs2071954
rs2071955
rs2071956
rs2071957
rs2071958
rs10907220
rs2071959
rs1034455
rs12076198
rs17028104
rs4845798
rs10796407
rs10796408
rs61759147
rs12402340
rs9660522
rs1573738
rs9661310
rs1573739
rs1573740
rs4240891
rs4845816
rs56084326
rs17028122
rs17028133
rs79654929
rs9659669
rs12123786
rs11260630
rs916374
rs916375
rs11260631
rs12027231
rs9728953
rs11260632
rs12127812
rs9660822
rs9662112
rs9661704
rs10796397
rs12129833
rs11260633
rs9730140
rs12128558
rs2213780
rs9730430
rs11260634
rs12035051
rs10796398
rs9729649
rs12134185
rs9730418
rs878141
rs12729096
rs72640661
rs10752418
rs35002807
rs9329414
rs10796399
rs10796400
rs10796401
rs9726442
rs9660967
rs1967969
rs2008457
rs2008448
rs959873
rs9660691
rs9329415
rs9660302
rs34410881
rs2153899
rs2185810
rs9661864
rs10907197
rs9662131
rs10737109
rs10796402
rs9787199
rs9329416
rs4845829
rs2153900
rs763174
rs763175
rs9439609
rs9439610
rs1342691
rs1009976
rs12087663
rs1418630
rs1342692
rs1418631
rs1578715
rs61762068
rs12090064
rs12090066
rs4845832
rs12094443
rs12569241
rs75711548
rs61762069
rs77371943
rs1578717
rs1935754
rs1935755
rs1935757
rs28814039
rs1935758
rs61762071
rs7515958
rs1935759
rs61762073
rs61762074
rs11799884
rs61762075
rs2382832
rs6691529
rs12119802
rs2226157
rs2211417
rs1418632
rs1935767
rs1935766
rs1935765
rs80317570
rs12062988
rs12064488
rs2211415
rs1935764
rs1935763
rs6701294
rs1935762
rs75786431
rs763176
rs2382831
rs763177
rs2006186
rs4285701
rs2006187
rs11260643
rs11260644
rs1891496
rs12069164
rs974445
rs7521201
rs9439612
rs1935760
rs60058350
rs11260645
rs1117286
rs61762104
rs61762105
rs61762106
rs56897384
rs11803192
rs9439613
rs12062652
rs6687987
rs9439594
rs6679096
rs6673119
rs7523122
rs11260647
rs9439595
rs7535740
rs9439614
rs77002554
rs1935752
rs4845834
rs4845835
rs2891080
rs1160512
rs2382830
rs79870793
rs74552091
rs1935753
rs12078722
rs6693568
rs4845837
rs4845838
rs61762112
rs61762113
rs1029323
rs9439596
rs9439597
rs1291909
rs9439598
rs10796403
rs7522344
rs904526
rs904525
rs1076941
rs1775403
rs1775404
rs2226156
rs1291910
rs1775407
rs72640683
rs12080410
rs1695639
rs147249038
rs1291914
rs1122101
rs1291912
rs1291911
rs2859321
rs1466838
rs1695641
rs1775424
rs6603844
rs12728913
rs34374334
rs1818038
rs7549896
rs61762122
rs1695645
rs3898374
rs4322235
rs2488382
rs1618716
rs4845803
rs4845804
rs4845805
rs10907199
rs10907200
rs11260652
rs12036552
rs1775416
rs12407564
rs7538946
rs12041102
rs12038487
rs6693934
rs2382638
rs1603936
rs4845806
rs6662188
rs6659314
rs4845807
rs9439599
rs1278833
rs13376100
rs113587134
rs1278834
rs1278835
rs1775415
rs71509032
rs1775414
rs10907201
rs12139270
rs11811444
rs11810821
rs11809594
rs950601
rs11811237
rs17028295
rs7528859
rs116710214
rs114471482
rs71641001
rs9439600
rs9439601
rs770691
rs10907202
rs10907203
rs770690
rs11260658
rs11806739
rs139162783
rs11260659
rs770689
rs10907204
rs114817211
rs770688
rs72641915
rs770687
rs770686
rs770685
rs1932330
rs72641919
rs1857203
rs116804994
rs1081382
rs709187
rs709186
rs12116874
rs11260661
rs707583
rs707582
rs697707
rs770718
rs11260662
rs884994
rs945325
rs2011457
rs17459914
rs35152314
rs1775395
rs1695615
rs12743905
rs12743909
rs9439602
rs9439584
rs10907205
rs9439585
rs1587407
rs1587406
rs9439603
rs9439586
rs9439604
rs9439587
rs6685996
rs10157794
rs9329417
rs10157971
rs10157819
rs12402254
rs9439605
rs12402549
rs9439606
rs1695621
rs1775396
rs9439589
rs1775397
rs1539412
rs1775398
rs1695623
rs1775400
rs945324
rs12143743
rs945323
rs2173541
rs12144688
rs945322
rs945321
rs1695624
rs12145625
rs1695625
rs1016861
rs9439607
rs1775401
rs4845793
rs9329418
rs12751182
rs17460221
rs770679
rs770680
rs811283
rs770681
rs11578045
rs770682
rs770683
rs6663290
rs112868784
rs11260663
rs11260664
rs12032145
rs10907206
rs12031323
rs2221126
rs10737110
rs10907207
rs4845808
rs1846518
rs1855786
rs114610078
rs4845809
rs6669927
rs12025798
rs6667443
rs6701610
rs12028768
rs80235251
rs78909379
rs61671598
rs59791798
rs58830878
rs59727144
rs12029598
rs76269113
rs113853580
rs17460547
rs17028442
rs6666290
rs6670965
rs4845810
rs1319766
rs6677176
rs6680388
rs12752140
rs35398276
rs17028460
rs10492947
rs10465909
rs10465907
rs10465910
rs12078231
rs10465911
rs10465908
rs10465912
rs12739465
rs12754743
rs35371032
rs6690677
rs6690680
rs6690868
rs6685978
rs142875977
rs147441646
rs140709360
rs61543140
rs111549365
rs1537766
rs1499402
rs112711213
rs17028486
rs17028491
rs12127736
rs12130177
rs12124816
rs12130184
rs11260669
rs4845811
rs17028511
rs904524
rs72641961
rs12129885
rs11260670
rs12078031
rs12078062
rs971816
rs971815
rs971814
rs12036857
rs6690488
rs12033422
rs4845812
rs1499395
rs697708
rs707585
rs709183
rs709184
rs709185
rs707586
rs707587
rs707588
rs707589
rs707590
rs707591
rs813444
rs770684
rs2936603
rs2992413
rs111903556
rs61759316
rs112197248
rs200872225
rs2488379
rs1695634
rs2454615
rs1763317
rs1763318
rs1695633
rs1775408
rs1695632
rs11260671
rs12137393
rs12135967
rs11260672
rs1763319
rs1695631
rs75807082
rs1695630
rs1763321
rs1695629
rs771072
rs1763322
rs1695628
rs1763323
rs771073
rs1763324
rs1775409
rs1763325
rs1775410
rs1695626
rs1763326
rs770721
rs770720
rs973978
rs707579
rs72641985
rs707580
rs707581
rs1775412
rs1763338
rs1763337
rs112611266
rs75532233
rs74054444
rs80103737
rs74054445
rs77228279
rs1763336
rs1763335
rs2649067
rs1629207
rs1628371
rs111751435
rs7530247
rs7535069
rs1763332
rs79485412
rs74054448
rs74397575
rs72642002
rs72863330
rs77138686
rs79481888
rs75388327
rs78908188
rs75560324
rs201543156
rs79867129
rs75111247
rs7544257
rs78421313
rs771070
rs76195375
rs1081454
rs74498407
rs77066153
rs79220967
rs74224299
rs76486883
rs75650168
rs75005983
rs1081453
rs61759344
rs1081381
rs78892290
rs75378164
rs76728096
rs144821202
rs74915490
rs78751744
rs79700107
rs7349091
rs79132086
rs80087506
rs707593
rs707594
rs60020152
rs10492948
rs114691805
rs770700
rs811284
rs707595
rs7542260
rs770701
rs770702
rs10492949
rs770703
rs770704
rs797468
rs770705
rs770706
rs770707
rs1278832
rs709189
rs709188
rs1695616
rs1763339
rs770709
rs2649069
rs2649070
rs77181634
rs770710
rs770711
rs58039346
rs2783556
rs770712
rs2842268
rs11581150
rs11579624
rs811285
rs11579682
rs1695617
rs2649071
rs2649072
rs2649073
rs2842267
rs2783554
rs2649074
rs2649075
rs2783553
rs2649076
rs2783552
rs11260675
rs2649077
rs2842266
rs7521197
rs76470226
rs59755864
rs770713
rs60705099
rs990757
rs707596
rs12728984
rs770692
rs796396
rs2842265
rs770693
rs2783558
rs770694
rs2649078
rs873982
rs871338
rs2649079
rs2649080
rs1695622
rs2783557
rs770695
rs770696
rs74793371
rs2842264
rs770697
rs770698
rs770699
rs1414379
rs1414380
rs904536
rs904535
rs904534
rs904533
rs904532
rs904531
rs904530
rs2649092
rs2495001
rs2649091
rs2649090
rs2649089
rs2649088
rs58073162
rs878863
rs1540714
rs1540713
rs1540712
rs2244632
rs1875038
rs9659027
rs12084068
rs74790636
rs2649087
rs10907212
rs2649086
rs1113251
rs2649084
rs2649083
rs2649082
rs1875037
rs1875036
rs75951801
rs2842262
rs12131708
rs12134696
rs11260676
rs11260677
rs11260678
rs12137892
rs12132621
rs2649081
rs904529
rs72643046
rs1909464
rs1909465
rs1909466
rs2649052
rs2842261
rs2649053
rs2842260
rs2649054
rs2649055
rs61763299
rs72643047
rs77606209
rs2842259
rs2842258
rs2254554
rs2842257
rs2649056
rs2649057
rs2649058
rs2649059
rs12746360
rs12734259
rs12732595
rs2454613
rs12738264
rs1995219
rs2649060
rs2842256
rs2842255
rs61763300
rs2842254
rs2842253
rs2649061
rs61763321
rs2842252
rs2842251
rs2842250
rs2842249
rs2649062
rs2649063
rs2842248
rs2649064
rs74049452
rs2133496
rs2173540
rs1875032
rs56975260
rs2649065
rs2842247
rs2649066
rs2842246
rs2842245
rs2842244
rs2842243
rs2842242
rs11260681
rs1472484
rs1472485
rs9724874
rs12059728
rs12061030
rs4433399
rs9725237
rs17429690
rs4845817
rs61763323
rs17469995
rs61763324
rs17429872
rs17470162
rs12126144
rs9660585
rs61763325
rs12065880
rs9329421
rs9729049
rs9661499
rs9662377
rs12076190
rs4072521
rs4072522
rs4412595
rs3935073
rs17028787
rs4129514
rs4129515
rs17470345
rs74224505
rs17028789
rs115975989
rs79758472
rs77306643
rs4571970
rs4440856
rs11803700
rs11260693
rs61763326
rs61763327
rs61763328
rs61763329
rs6698822
rs6688250
rs6661393
rs61763330
rs28421001
rs61763331
rs7535974
rs61763333
rs66726432
rs7413054
rs7415495
rs7413085
rs58269693
rs4845800
rs28637880
rs28635333
rs28581326
rs7418614
rs138386045
rs28474977
rs3923961
rs6422670
rs3923962
rs7512084
rs7519197
rs28447432
rs28729698
rs7414479
rs7412192
rs7414924
rs28439471
rs28645383
rs7413790
rs7527481
rs28582752
rs28661544
rs28687558
rs28612555
rs7551419
rs7541037
rs28495898
rs28670688
rs7554312
rs28698228
rs7532629
rs7532649
rs75883988
rs6687650
rs28449244
rs7416850
rs113769014
rs4845818
rs28479388
rs7537497
rs28515769
rs28714348
rs28485858
rs6703497
rs6701947
rs28411274
rs6605084
rs6659987
rs28612721
rs28456316
rs2312409
rs1890190
rs28544898
rs28567597
rs36166246
rs61759119
rs76089050
rs71509035
rs9308455
rs9661613
rs9308476
rs4845820
rs4845821
rs4845822
rs67984929
rs9661578
rs9661839
rs9661840
rs10779798
rs10864638
rs10864640
rs9662180
rs9658871
rs10779669
rs11120811
rs113328769
rs10864274
rs10864277
rs10779673
rs11120843
rs11120862
rs1890192
rs1890191
rs72854783
rs1890189
rs72854785
rs35413975
rs72854787
rs72854788
rs12039501
rs56233416
rs12724178
rs34259036
rs11121002
rs57453810
rs12729296
rs12754673
rs9726532
rs12047345
rs11121039
rs11121042
rs12745075
rs12041519
rs2065980
rs4623725
rs11121170
rs2485655
rs36010087
rs12141893
rs36101587
rs35393616
rs1698976
rs1765725
rs1698975
rs1765724
rs1698974
rs1698973
rs12122375
rs2174123
rs1765723
rs9661471
rs11579662
rs11590577
rs4845824
rs11579676
rs11590626
rs9729210
rs9729215
rs489834
rs523275
rs525289
rs74051373
rs1698977
rs1698978
rs1698979
rs1698980
rs1393785
rs1624858
rs4845825
rs1765722
rs74051382
rs1765721
rs11121312
rs74051383
rs1765719
rs506776
rs472189
rs495376
rs2062783
rs2455772
rs10779718
rs10864408
rs10864410
rs1287614
rs1287615
rs1287616
rs11121402
rs17471243
rs4845826
rs74051389
rs1287617
rs11121453
rs1032803
rs74051393
rs74051394
rs75856486
rs1287618
rs1287619
rs4845827
rs548726
rs71642908
rs1287620
rs72644725
rs10157281
rs11121518
rs2089021
rs875333
rs1287621
rs10864451
rs1287622
rs17471528
rs1287623
rs17431341
rs11121591
rs881635
rs881634
rs11121600
rs76966930
rs11121605
rs11121607
rs1287624
rs11121608
rs72644730
rs520969
rs562118
rs12133533
rs11121648
rs114555857
rs1287635
rs56293443
rs11121682
rs1287634
rs489933
rs12122894
rs555164
rs12122135
rs2297791
rs78598342
rs1287632
rs1287631
rs1287630
rs12405167
rs1287629
rs1287628
rs1287627
rs1287626
rs11121790
rs522985
rs499509
rs472651
rs905469
rs905468
rs868162
rs868163
rs905467
rs1287638
rs1287637
rs963030
rs959240
rs3810994
rs74051398
rs1622955
rs3747992
rs3747990
rs3747989
rs17432065
rs17432114
rs17432121
rs11121915
rs72630603
rs1287625
rs17472436
rs4845828
rs11121956
rs72630606
rs72630607
rs34251435
rs17884657
rs12079601
rs4908559
rs35406877
rs11584452
rs34247529
rs10779788
rs12735231
rs10746504
rs41280812
rs41280814
rs2282281
rs9729880
rs11122097
rs11122098
rs487654
rs56143977
rs494611
rs7550218
rs61762099
rs17432446
rs11122104
rs4106090
rs1827499
rs11122107
rs6689443
rs11122108
rs12145803
rs17028870
rs12134240
rs11122113
rs12058375
rs12139627
rs7519953
rs12401883
rs12728066
rs10864631
rs11586334
rs11577514
rs56270325
rs76984673
rs58640305
rs2312464
rs12121368
rs113173465
rs10864632
rs2134551
rs4908936
rs3737234
rs11122125
rs12120967
rs3747987
rs9628989
rs9628990
rs12123214
rs4908569
rs12069768
rs11576910
rs12057165
rs61762115
rs12072386
rs12060900
rs12057260
rs6694744
rs12741889
rs11122157
rs12737657
rs11120772
rs77019682
rs11587302
rs61762117
rs7549818
rs35291001
rs962662
rs11120781
rs7549324
rs11120782
rs11120783
rs10864245
rs7535806
rs11120786
rs7549369
rs12745546
rs1011994
rs2174124
rs35760537
rs12142363
rs7519679
rs7548619
rs7520105
rs11590397
rs11590436
rs11578430
rs11578452
rs12742075
rs11120805
rs11120806
rs12121044
rs11120810
rs12122109
rs4908583
rs12752973
rs10864262
rs9727119
rs11576617
rs12118477
rs869107
rs521736
rs34713106
rs35078529
rs35685456
rs72630630
rs1466923
rs11120832
rs12126123
rs2062784
rs12734220
rs2152922
rs12033563
rs35857693
rs11804463
rs34466411
rs1566724
rs34921218
rs6676029
rs12122509
rs551207
rs10779677
rs12032639
rs11120871
rs11120872
rs11120873
rs4908603
rs10864284
rs693005
rs11120875
rs6702707
rs6658969
rs6659420
rs6662680
rs56127510
rs35471669
rs34416034
rs7555293
rs35206665
rs34188627
rs35716311
rs11584087
rs35269427
rs34444818
rs6660956
rs11581835
rs11583324
rs17028951
rs7554679
rs7518555
rs10864292
rs2011197
rs12083678
rs61762129
rs11587241
rs10779681
rs10779682
rs7522246
rs7515065
rs7515070
rs34399687
rs35357995
rs2047810
rs61762132
rs6666684
rs71629759
rs2050653
rs875574
rs875573
rs871780
rs4908628
rs12137358
rs553959
rs2275231
rs12729290
rs12745395
rs113410010
rs34768831
rs2047811
rs11588889
rs6694797
rs12138609
rs2062785
rs11585166
rs11586662
rs12409002
rs4908458
rs4068401
rs4068400
rs4068399
rs4908638
rs11586319
rs76260062
rs11586352
rs485942
rs34794580
rs2312050
rs12753871
rs882128
rs11587341
rs11120933
rs72630643
rs11120934
rs74566205
rs10864303
rs11120935
rs11120936
rs11120937
rs61760761
rs189035187
rs116370911
rs4908639
rs35766174
rs4908641
rs10779685
rs61760763
rs496739
rs79335185
rs34501422
rs2312049
rs2312048
rs12116780
rs806103
rs72630649
rs806104
rs11120961
rs78708894
rs11588161
rs812051
rs6577448
rs1295111
rs806105
rs11120976
rs11120977
rs709207
rs806106
rs11576171
rs11577700
rs806107
rs806108
rs11576872
rs34031616
rs806110
rs806111
rs11120990
rs11578208
rs6662514
rs78625297
rs1295101
rs35603680
rs11120998
rs1295100
rs7524865
rs1295099
rs12124590
rs34522455
rs481762
rs560251
rs531099
rs12122312
rs61760766
rs150049145
rs7540102
rs57154159
rs72630653
rs61760767
rs79624767
rs77266708
rs806114
rs517183
rs486823
rs546526
rs565182
rs482158
rs551310
rs730382
rs945613
rs905463
rs12119217
rs4908696
rs4908697
rs59531860
rs2250582
rs61760779
rs6699940
rs1295107
rs7539366
rs6688644
rs10399600
rs112838175
rs12129571
rs56190043
rs72470167
rs34339319
rs34194051
rs12128295
rs34818668
rs11121053
rs76709038
rs1973917
rs61760782
rs56224336
rs12037728
rs60876998
rs10864321
rs11121065
rs1295103
rs1295102
rs72630663
rs11584431
rs12566891
rs12566355
rs78930468
rs7552747
rs12076209
rs11585078
rs12083489
rs1295094
rs11121073
rs1295092
rs61760783
rs61760784
rs3761924
rs3761923
rs1295088
rs3761921
rs1295087
rs12566866
rs1295086
rs9662088
rs4908728
rs3789566
rs3789565
rs3827725
rs3789563
rs4908733
rs3789561
rs3789560
rs3789559
rs3789557
rs1295085
rs756096
rs3789556
rs6685332
rs2010057
rs12047044
rs12023920
rs12047776
rs12043578
rs4908496
rs3789553
rs6698692
rs6577479
rs3789552
rs4908752
rs4908754
rs17029103
rs11801871
rs12068559
rs4908757
rs3789549
rs6679367
rs3789547
rs3789546
rs3827724
rs3789545
rs3789544
rs3765453
rs7528632
rs11578383
rs4908758
rs60396582
rs6577485
rs6577486
rs3789543
rs6691742
rs72862363
rs6685018
rs11121183
rs12757354
rs2871872
rs2871871
rs34638869
rs11121187
rs11583500
rs11581252
rs7513468
rs34133852
rs6701690
rs3789541
rs35183981
rs11121191
rs55995661
rs2227911
rs34308142
rs3747981
rs11583918
rs113918755
rs3789540
rs3789539
rs3789538
rs6690918
rs3789533
rs3789532
rs3789531
rs12128870
rs2294936
rs2294935
rs2294934
rs7512313
rs3747980
rs3747979
rs3747978
rs12754107
rs11583631
rs11584419
rs4908763
rs7519032
rs2273044
rs2273043
rs2273042
rs7553754
rs4908764
rs4908765
rs12081978
rs10864358
rs12743473
rs3789530
rs3789529
rs2294932
rs1555144
rs2235792
rs749434
rs749435
rs2311802
rs1883769
rs11586626
rs2229002
rs11542389
rs4908772
rs34324678
rs9434641
rs3789528
rs11542388
rs3789527
rs1056860
rs538
rs1056866
rs12045342
rs41279466
rs12758341
rs6696489
rs28540861
rs3827728
rs3810993
rs3810991
rs3810990
rs12567407
rs12037962
rs1064281
rs11587
rs55832961
rs3810989
rs2092507
rs745759
rs3888071
rs45512194
rs1883768
rs12090954
rs12094320
rs57153289
rs114530328
rs201833923
rs115979192
rs2281303
rs4908780
rs72632504
rs12142108
rs12740551
rs59788818
rs67289110
rs4908515
rs2785580
rs34807013
rs35970122
rs12139922
rs4586003
rs12139924
rs1883767
rs6670822
rs12040670
rs12137779
rs2785581
rs6690538
rs7349123
rs55942741
rs12756972
rs12760847
rs58825943
rs2038183
rs7541521
rs74224512
rs2092506
rs12046601
rs2843495
rs6697522
rs11121262
rs61193657
rs59073941
rs2843494
rs2843493
rs2273041
rs2273040
rs2273039
rs2273038
rs55930553
rs2273037
rs6703057
rs9434661
rs6662604
rs6703624
rs72632513
rs2273034
rs2273033
rs1883766
rs12754299
rs9434662
rs17029184
rs1883764
rs2235790
rs12121229
rs11121295
rs9435067
rs11121297
rs2843492
rs2843491
rs10864380
rs11121299
rs3765452
rs3765451
rs2746067
rs2250504
rs72632517
rs9434673
rs9435079
rs9435080
rs12025990
rs11121308
rs57972663
rs12021892
rs12021895
rs12026979
rs72632523
rs7526887
rs7513548
rs2250358
rs2746066
rs2785582
rs17436753
rs58155258
rs116620318
rs2485022
rs2495521
rs2485023
rs2785583
rs12059364
rs2250248
rs12562377
rs2746065
rs2746064
rs2746063
rs2785584
rs2785585
rs58622978
rs11121316
rs2485024
rs7523555
rs78406496
rs72632524
rs7526032
rs2311389
rs9435097
rs12404241
rs2273032
rs116480243
rs754248
rs17436816
rs17489787
rs9435102
rs57172726
rs12729395
rs11121328
rs12067480
rs35936630
rs12734251
rs2294715
rs41279488
rs1883606
rs80059541
rs9434702
rs9435104
rs72632537
rs72632538
rs12129474
rs41279496
rs12565328
rs7554470
rs11804734
rs200779399
rs11804748
rs12565030
rs72632542
rs12564469
rs9434711
rs9435113
rs12031763
rs72632545
rs10864393
rs10864394
rs1883605
rs746122
rs2311388
rs1883604
rs1883603
rs6679857
rs7533861
rs11580263
rs34308690
rs9434722
rs12034457
rs12035285
rs12035382
rs77219692
rs12074369
rs72632552
rs67596352
rs12126960
rs61760800
rs61760801
rs9434740
rs9434741
rs112042310
rs11121357
rs61488051
rs12742564
rs3827727
rs11121360
rs35020689
rs116427995
rs4908836
rs747393
rs747392
rs731975
rs4908529
rs2311387
rs59886884
rs12039290
rs12078360
rs77053209
rs4908848
rs4908534
rs4908535
rs12134795
rs4908849
rs4908850
rs12085811
rs12087088
rs72852083
rs58385986
rs61062646
rs11808801
rs58749332
rs57673570
rs11121393
rs12138670
rs12141181
rs12138755
rs12135908
rs12138827
rs12141299
rs74049503
rs11809884
rs56932423
rs11809897
rs11808710
rs11808934
rs113782549
rs112597949
rs113883501
rs112414373
rs74224514
rs11121407
rs4908860
rs11485217
rs59897217
rs77143719
rs77931348
rs56981723
rs112457819
rs57677893
rs80007835
rs57155860
rs77147824
rs76813180
rs7542655
rs146736582
rs1534997
rs12143847
rs72853026
rs10260
rs4908863
rs115803895
rs60086377
rs117730888
rs114300540
rs12057813
rs7521209
rs78000590
rs2311386
rs77523453
rs57314419
rs113831112
rs143062325
rs11121449
rs79951804
rs74804565
rs2311385
rs60388719
rs184152950
rs58275601
rs76968273
rs3789525
rs2294714
rs2294713
rs2247392
rs3789524
rs3789522
rs3789520
rs3827723
rs11121478
rs56287941
rs10864433
rs10864434
rs4908539
rs4908864
rs11121483
rs4243827
rs12069441
rs4908540
rs709208
rs12071731
rs709209
rs846111
rs11121500
rs4908866
rs14281
rs1802353
rs3747974
rs2057007
rs61306245
rs4908868
rs12078370
rs57924020
rs12407921
rs846106
rs116431230
rs9970334
rs7531322
rs7531404
rs7525357
rs10779736
rs12408527
rs12240078
rs6577565
rs6577566
rs12744452
rs1883608
rs4908542
rs2281261
rs2281260
rs2281259
rs6696350
rs12735670
rs6696630
rs72632578
rs12740426
rs11590458
rs11121534
rs6703384
rs2057006
rs4908871
rs12048815
rs11576445
rs4908543
rs4908872
rs142673260
rs35868954
rs28379911
rs28368905
rs28491395
rs4522020
rs6663603
rs79106226
rs4908874
rs6577567
rs147508783
rs35061492
rs3789513
rs3789512
rs846104
rs67609959
rs4908544
rs7540218
rs4908545
rs142428804
rs3789508
rs17361642
rs1883607
rs61760844
rs7547091
rs57590304
rs67984858
rs35934384
rs61760845
rs3827720
rs3789505
rs61760846
rs6577568
rs6682058
rs11804679
rs3789504
rs12404358
rs3789503
rs35587207
rs6692407
rs3789502
rs34832893
rs35315732
rs35470506
rs1999836
rs34387892
rs1999835
rs34647648
rs35553413
rs7554077
rs7525381
rs11121602
rs72633408
rs6671503
rs3789499
rs3789498
rs7519033
rs17361663
rs7538132
rs7538224
rs17361670
rs4908876
rs17029372
rs7528683
rs7547093
rs2143368
rs3789496
rs4388723
rs111754163
rs7543514
rs11121611
rs56318364
rs56961204
rs3789495
rs60395242
rs3789494
rs61763896
rs12401604
rs4908877
rs761111
rs4908878
rs4908879
rs12087652
rs3789492
rs55841926
rs7523285
rs148483453
rs112440013
rs761109
rs6702690
rs6577569
rs7555762
rs72633418
rs3789489
rs72633419
rs59172575
rs72633422
rs56790503
rs7546772
rs7551164
rs7551239
rs3789488
rs4908880
rs2235695
rs61359159
rs3789486
rs3789485
rs3789484
rs7521369
rs72633429
rs761107
rs66595332
rs77561556
rs2235693
rs12401840
rs12401849
rs742506
rs3789482
rs75431891
rs59926066
rs72633433
rs55959027
rs2235692
rs6683889
rs6680950
rs2235691
rs6681084
rs35489380
rs6577572
rs142580631
rs7543934
rs4908881
rs112278309
rs3789480
rs11121694
rs6577573
rs742504
rs72633437
rs3789477
rs722333
rs1122448
rs1985414
rs61763924
rs113812665
rs11121699
rs9662106
rs742507
rs6699469
rs6701975
rs3789469
rs3789468
rs3789467
rs3789464
rs7512957
rs76504447
rs3827717
rs4908547
rs7512532
rs113783438
rs6659373
rs6693811
rs4908882
rs6703743
rs138108359
rs7517958
rs112069888
rs188591855
rs56292643
rs112539520
rs111774890
rs60915457
rs72633442
rs61763929
rs59383970
rs55702497
rs6683017
rs4908883
rs77335497
rs12409404
rs55945329
rs57041484
rs74049553
rs6685893
rs113488121
rs112695978
rs6577574
rs6681298
rs6675376
rs146870752
rs56933570
rs12408931
rs143379452
rs148493260
rs111541136
rs12401411
rs72633446
rs59641935
rs12057801
rs6692827
rs113409653
rs113078295
rs10449322
rs57187269
rs6687830
rs12095137
rs3789463
rs111366867
rs56785004
rs111939758
rs4409679
rs4536029
rs113534560
rs12401310
rs75396056
rs6663299
rs6658485
rs72633450
rs143465489
rs6661902
rs115473224
rs113633244
rs6667083
rs7524775
rs56692648
rs6577575
rs6680121
rs7534046
rs12067671
rs4908884
rs7540469
rs2871614
rs7540366
rs4582826
rs58932370
rs113349896
rs60546687
rs11121803
rs72859942
rs4908885
rs61783389
rs72859948
rs17029399
rs4908550
rs56999152
rs4908886
rs4908887
rs72633456
rs72859962
rs12071157
rs57440563
rs57131142
rs60789020
rs58754904
rs111623007
rs72859973
rs4908888
rs115753151
rs145115470
rs11121831
rs67627246
rs111473931
rs6661021
rs6661429
rs7529205
rs36007427
rs59908699
rs60992573
rs72633460
rs1054274
rs1054273
rs6667766
rs11364
rs4908889
rs113269467
rs78326109
rs4908890
rs72633464
rs188088468
rs4908891
rs4908892
rs111930095
rs6691734
rs77547615
rs113174461
rs3810985
rs112816965
rs112485021
rs75508567
rs79553004
rs77028675
rs112726527
rs112253929
rs112246897
rs78752563
rs77960510
rs113845673
rs111917811
rs45526846
rs2003072
rs111609913
rs61780704
rs61780705
rs4071579
rs2003071
rs113421613
rs111914711
rs79830917
rs112138943
rs113046942
rs111347638
rs4908893
rs61780708
rs11121849
rs7516993
rs113453591
rs61780709
rs112725535
rs2103673
rs111709988
rs74049571
rs12079748
rs116122864
rs78349441
rs4908894
rs2006010
rs112245766
rs6577576
rs4908895
rs113844756
rs77829738
rs74049574
rs4908551
rs58081810
rs55787716
rs3817918
rs2311045
rs74049575
rs10864548
rs75242862
rs11121873
rs115189638
rs11121875
rs11121879
rs6673748
rs7537372
rs6577577
rs72633468
rs2986735
rs75460128
rs79090983
rs76765830
rs115833446
rs115330145
rs11808508
rs12732682
rs149033367
rs112292564
rs77656032
rs12095623
rs12095686
rs145500049
rs36046463
rs9434773
rs9434774
rs2986736
rs3007412
rs3007413
rs3007414
rs12092014
rs201002038
rs9435266
rs3007415
rs3138159
rs2986758
rs3138156
rs3138155
rs3138154
rs3138153
rs11800462
rs2274510
rs1536593
rs11574660
rs3007416
rs3007417
rs2986754
rs3176900
rs14708
rs9435269
rs76625876
rs3138150
rs62639695
rs730600
rs943584
rs77492523
rs3007420
rs3007421
rs2986753
rs112471131
rs61741379
rs2986751
rs4908897
rs57988202
rs1985246
rs6697224
rs145084014
rs9435272
rs1002966
rs2986749
rs943586
rs943585
rs112453884
rs75490131
rs6693457
rs72861536
rs67811337
rs61174940
rs12564169
rs12565527
rs2986738
rs112612449
rs2986739
rs12564716
rs2986741
rs112792818
rs6663122
rs6663418
rs3007428
rs2986742
rs11806429
rs3007429
rs9434795
rs75725904
rs79794148
rs72861545
rs11121954
rs2986744
rs59749954
rs11806282
rs113480314
rs3007430
rs59083200
rs2986745
rs4908898
rs2986746
rs11121972
rs2986747
rs3007434
rs10864581
rs6663548
rs737243
rs4590694
rs9787174
rs4908553
rs4908554
rs6692157
rs12045992
rs4908901
rs11121984
rs11121985
rs12042691
rs6691011
rs72861560
rs7538401
rs4078185
rs7554238
rs4078184
rs4525068
rs3935435
rs9787374
rs10442705
rs10442706
rs7517855
rs7517959
rs12408699
rs77098383
rs112702172
rs78032147
rs4243829
rs4243830
rs4243831
rs4243832
rs4511140
rs4282847
rs7417351
rs55665113
rs12140403
rs12141899
rs12041462
rs12137494
rs12739181
rs11122041
rs7531380
rs1556035
rs41278014
rs1010584
rs4908904
rs12046229
rs11122043
rs12410405
rs7540913
rs11122049
rs2182870
rs79620905
rs199722604
rs34757678
rs10158065
rs10158949
rs41278016
rs4908558
rs11809957
rs11811007
rs6693922
rs116298941
rs1064835
rs13513
rs2274553
rs12047931
rs747712
rs2004221
rs2004222
rs908273
rs6657495
rs11122082
rs7552107
rs7552196
rs4908907
rs4908560
rs58415361
rs11122083
rs10864612
rs12046884
rs12401795
rs6577579
rs10864613
rs10864614
rs10864615
rs7518459
rs1114661
rs11122085
rs116774018
rs4908909
rs4908561
rs4908910
rs4908911
rs12563717
rs4908912
rs10779787
rs12028881
rs12122657
rs12122712
rs12027598
rs12030607
rs11122086
rs12744992
rs57203351
rs12760251
rs4908915
rs3761927
rs4434862
rs4434863
rs4908916
rs4908917
rs2412309
rs11122087
rs11122088
rs11122089
rs9793308
rs4908919
rs146016970
rs80204419
rs77573793
rs200193876
rs6679649
rs12029123
rs10746502
rs7536908
rs9701016
rs10779790
rs56036909
rs11122091
rs11579888
rs11581831
rs6692747
rs6683334
rs6692838
rs2063805
rs2063806
rs12733111
rs12759872
rs59832133
rs7552172
rs10779791
rs10779793
rs10779794
rs12031523
rs6577581
rs12036631
rs12031598
rs12029979
rs4908921
rs4908922
rs10864625
rs4908923
rs4908924
rs60256927
rs925745
rs925744
rs4908926
rs74892820
rs114166068
rs67054002
rs10157142
rs112429605
rs12565181
rs111497797
rs10864626
rs3908553
rs3986418
rs3986417
rs3861755
rs7412903
rs4908927
rs4908563
rs12080675
rs57065667
rs4908930
rs12082471
rs11587438
rs12760552
rs12760709
rs12041318
rs12132145
rs12132146
rs34160967
rs61782506
rs17492553
rs12040340
rs11122100
rs4908932
rs4908565
rs17029626
rs731024
rs6682920
rs2229330
rs201171
rs1556036
rs2235567
rs7513688
rs2235566
rs7521134
rs4587589
rs3866805
rs75366952
rs35070405
rs11122102
rs2232460
rs6678681
rs12124126
rs12028517
rs2232453
rs481771
rs11122103
rs12741141
rs11582660
rs77887513
rs11583755
rs200436
rs12725767
rs78071257
rs35649025
rs12731208
rs10779795
rs113003311
rs67436983
rs9661802
rs35690436
rs2072948
rs11122105
rs11122106
rs12034227
rs6695474
rs3747994
rs14057
rs2076363
rs12127191
rs12127219
rs10864629
rs11122109
rs1974075
rs1556034
rs12079872
rs742394
rs28460408
rs12405970
rs3174820
rs11583890
rs12727844
rs1043703
rs17692
rs6804
rs2294532
rs1043683
rs1043681
rs10523
rs11892
rs6577583
rs732210
rs10864630
rs200448
rs200447
rs116412252
rs200459
rs200458
rs200457
rs200456
rs2076365
rs200454
rs12137794
rs200453
rs12137032
rs12137106
rs201170
rs7549198
rs12759053
rs12145525
rs200441
rs2294531
rs2294530
rs2294529
rs2235564
rs200440
rs11122114
rs6577584
rs6577585
rs77529167
rs7551708
rs200439
rs35724443
rs6698073
rs200438
rs12755051
rs201173
rs6577586
rs6577587
rs12745724
rs201172
rs7519427
rs7514505
rs813373
rs200452
rs2281190
rs200451
rs56212715
rs2281189
rs6671667
rs6577588
rs149857
rs6659873
rs2235563
rs2039363
rs2039364
rs200450
rs11122115
rs200449
rs2294528
rs3789573
rs201153
rs201151
rs3789572
rs35005772
rs149856
rs2294526
rs189918
rs12563715
rs200446
rs2039054
rs201166
rs156985
rs78172017
rs12126058
rs200445
rs200444
rs55758063
rs156991
rs277686
rs156989
rs79362030
rs277685
rs11804472
rs156988
rs156987
rs277684
rs12126855
rs156986
rs157061
rs156984
rs3827729
rs200437
rs61780562
rs2943679
rs34559878
rs2019784
rs12567649
rs429383
rs278017
rs600153
rs278018
rs278019
rs278020
rs278021
rs278022
rs11122118
rs278023
rs139019930
rs452443
rs78390221
rs399242
rs3747993
rs11122119
rs277668
rs277669
rs277670
rs277671
rs277672
rs277673
rs277674
rs11122120
rs10864633
rs419506
rs2134315
rs144411181
rs145946344
rs113140160
rs150079266
rs12133876
rs12137503
rs112533220
rs12139891
rs34336537
rs546126
rs77657445
rs365650
rs550806
rs34707270
rs7542411
rs7542428
rs7542520
rs6687500
rs6687593
rs12757144
rs12757150
rs10864634
rs10864635
rs277677
rs277678
rs146309610
rs113748140
rs277679
rs202577
rs277680
rs277681
rs277682
rs277683
rs4390192
rs4364905
rs12568431
rs11590169
rs427123
rs448862
rs436920
rs61780588
rs9699592
rs56851663
rs199587127
rs11122122
rs11122123
rs12146050
rs10779796
rs441515
rs35904416
rs11122124
rs11799611
rs447558
rs146205843
rs7417912
rs451213
rs380582
rs432156
rs384182
rs12562951
rs12562967
rs11577329
rs449250
rs2134318
rs2134317
rs2134316
rs11122126
rs115709815
rs10864636
rs61780591
rs12122034
rs113538757
rs60527821
rs60677144
rs11122127
rs12724107
rs12065191
rs11577256
rs277676
rs182166
rs277675
rs166749
rs11122129
rs12124999
rs78328409
rs79504097
rs443061
rs454782
rs11122131
rs11122132
rs429901
rs454659
rs11122133
rs11122135
rs277666
rs35359594
rs71629801
rs277665
rs277664
rs277663
rs277662
rs17027008
rs277661
rs2102167
rs12036493
rs12034160
rs11122136
rs7515033
rs7512367
rs6694000
rs11122137
rs11122138
rs445806
rs374996
rs400283
rs389076
rs397874
rs12132858
rs10779797
rs656205
rs35916265
rs376778
rs60716918
rs422111
rs11122140
rs12127767
rs413653
rs12131524
rs396617
rs378930
rs406028
rs406619
rs406053
rs1962558
rs1973507
rs381501
rs446888
rs12136113
rs371478
rs427517
rs11122141
rs430962
rs389951
rs383642
rs416467
rs427175
rs389257
rs61779743
rs448886
rs11122142
rs12042072
rs58824720
rs6664946
rs6682483
rs115454797
rs6679514
rs3861756
rs399951
rs391674
rs1475635
rs12039949
rs74326388
rs77822501
rs11122143
rs12138808
rs113754934
rs11122144
rs200368588
rs12754839
rs4908937
rs12139871
rs12740023
rs76474919
rs74050914
rs78278017
rs12567444
rs11122146
rs61580593
rs113483583
rs12144303
rs12144332
rs12142932
rs277667
rs58977596
rs61558289
rs11122147
rs175823
rs12047247
rs12753357
rs11122148
rs76507141
rs12119402
rs60097652
rs12023549
rs12048319
rs6664814
rs12023886
rs34394051
rs5021612
rs1542899
rs11122149
rs12059518
rs10458478
rs10864641
rs12024751
rs192484863
rs185722463
rs190179979
rs11122154
rs12026698
rs17029856
rs77294768
rs7536222
rs17029864
rs11122155
rs115481100
rs11122156
rs12066811
rs660880
rs12070784
rs12735232
rs589178
rs17441010
rs659459
rs4908424
rs11120770
rs11808855
rs12058625
rs629196
rs6700891
rs11120771
rs72638509
rs56269202
rs12044121
rs17029909
rs623974
rs779142
rs12091373
rs76268346
rs12088027
rs12093227
rs17441375
rs811400
rs11120773
rs35857766
rs11120774
rs9701709
rs10864242
rs11120775
rs12723042
rs11120776
rs7522354
rs12409798
rs2412292
rs17494486
rs11120777
rs10864243
rs950930
rs1396904
rs12060382
rs17029940
rs2136525
rs11576412
rs34349761
rs11578279
rs74452797
rs138376067
rs138116038
rs78240565
rs12023462
rs4908425
rs79592510
rs12058103
rs4908570
rs12035477
rs10779668
rs71631805
rs111522476
rs10864244
rs2412291
rs72638518
rs72638520
rs76631326
rs12736358
rs35235175
rs11582310
rs12354122
rs12568147
rs17441830
rs11120779
rs12755217
rs1972306
rs12406288
rs6577392
rs17029963
rs6657847
rs11120780
rs12093016
rs17029968
rs56181313
rs6688732
rs4908572
rs7543288
rs7529829
rs41278038
rs6676311
rs17029985
rs7546800
rs7546903
rs2063313
rs2063314
rs72638524
rs10492951
rs17029988
rs77773844
rs6655933
rs12140089
rs72638526
rs58627359
rs60412370
rs75579162
rs4908573
rs950494
rs950493
rs10399866
rs10399796
rs12064101
rs3810982
rs3827726
rs8918
rs11590643
rs1543954
rs7533228
rs7556557
rs7513917
rs55829249
rs56262836
rs12727063
rs17030032
rs1876848
rs78326504
rs17030041
rs55820697
rs17030044
rs113563686
rs6691442
rs4908426
rs78689237
rs202022523
rs77254260
rs7515502
rs7537466
rs34807260
rs140520581
rs12023089
rs58644838
rs77956765
rs12132296
rs78445696
rs6577393
rs12133292
rs66651240
rs12711514
rs35942997
rs11586867
rs60221978
rs11120784
rs77086330
rs11120785
rs17495675
rs4908427
rs4908428
rs17030057
rs1892262
rs1892261
rs76330171
rs12751613
rs12122806
rs10864246
rs9645400
rs4908429
rs12125176
rs12404499
rs76147892
rs10864247
rs7414812
rs867389
rs76066289
rs2412220
rs4908574
rs11120787
rs2898917
rs79251682
rs2412219
rs6577394
rs7545419
rs1567401
rs1828309
rs111677930
rs57636539
rs57367647
rs12724632
rs878896
rs7519035
rs6577395
rs11120788
rs12405861
rs12043429
rs7553914
rs74051063
rs72638544
rs111904071
rs200718731
rs75858808
rs11120790
rs112900196
rs80235360
rs72638547
rs75134336
rs35596731
rs34030923
rs66495811
rs72638550
rs11586158
rs112801534
rs12043313
rs12040995
rs6659444
rs10864249
rs71631808
rs11584799
rs11120792
rs10864250
rs6675375
rs12133559
rs4908575
rs4908576
rs4908577
rs12134815
rs7538627
rs12057848
rs6577396
rs6688108
rs12084009
rs11586453
rs75821729
rs11120793
rs72638564
rs11578608
rs10864251
rs11120794
rs4908579
rs12141809
rs114310187
rs11120795
rs61780893
rs10864252
rs10864253
rs10864254
rs1876847
rs11120796
rs7554752
rs12239076
rs10864255
rs884736
rs11809206
rs12726405
rs7539029
rs7542199
rs4908581
rs10779670
rs12410166
rs11120798
rs1013248
rs1828308
rs11802071
rs147003473
rs138215254
rs4908430
rs2175171
rs17030082
rs12033659
rs12121449
rs6685497
rs6673655
rs4550079
rs10399787
rs139602227
rs11120800
rs12127887
rs6679134
rs4518923
rs7415982
rs11120801
rs10158747
rs10158342
rs12069126
rs11120802
rs115800720
rs6701312
rs6686349
rs6698901
rs11120803
rs75649302
rs6703004
rs10128029
rs11120807
rs11120809
rs4908582
rs2412217
rs2412218
rs1317016
rs1317017
rs55812164
rs10159144
rs201521948
rs12078440
rs6681529
rs6670491
rs12134638
rs78892388
rs12128446
rs4400633
rs12043302
rs10128022
rs4500342
rs10128028
rs12130593
rs60724413
rs60710399
rs60700491
rs17030127
rs17030129
rs10864260
rs10864261
rs7525119
rs7539587
rs2186090
rs4908432
rs11120813
rs61780918
rs2898915
rs11120814
rs4908433
rs6577397
rs6577398
rs6693136
rs6577399
rs4908584
rs56184602
rs6685979
rs6577400
rs10864263
rs2275907
rs2275909
rs2275910
rs6691809
rs11800442
rs12091438
rs12061141
rs7513528
rs6577401
rs72638593
rs7516707
rs11588097
rs6686843
rs75110660
rs6656639
rs7543531
rs11589210
rs10429971
rs3810981
rs6577402
rs6685802
rs7517245
rs6665293
rs4287204
rs111878480
rs56899512
rs12041839
rs60829219
rs35533782
rs61780945
rs72638600
rs7543753
rs6690584
rs6678589
rs10864265
rs6693691
rs11809898
rs6577403
rs11120816
rs7536251
rs6577404
rs11120817
rs2412216
rs4908434
rs12065216
rs78682756
rs17030152
rs4908435
rs12041085
rs4908585
rs58536614
rs4908436
rs4908437
rs6693950
rs11120818
rs61780949
rs11120819
rs11120820
rs11588846
rs4908586
rs4243823
rs2412215
rs56193228
rs2412214
rs72640010
rs10864266
rs4908587
rs3986512
rs4500344
rs66653799
rs12048981
rs2412213
rs2412211
rs2412210
rs2412208
rs56326896
rs35447019
rs12738895
rs4584415
rs4590691
rs4409676
rs10864267
rs12047536
rs7526744
rs6577407
rs12046887
rs4908588
rs7522254
rs12048599
rs7553537
rs10864268
rs76462603
rs12728534
rs7539442
rs76831902
rs71637364
rs6686587
rs6577408
rs7535234
rs35031503
rs11578384
rs7524998
rs7525088
rs7527426
rs74051096
rs4074969
rs4074964
rs4074963
rs4074962
rs56311091
rs76299678
rs12034823
rs12024267
rs12027605
rs6577409
rs10746465
rs12025462
rs11580005
rs10746466
rs56379414
rs12028151
rs11120821
rs4908590
rs4908591
rs4908592
rs4908593
rs72640028
rs72640029
rs4908594
rs12564136
rs6577410
rs4376764
rs11120822
rs11120823
rs4378229
rs11120824
rs11120825
rs6577411
rs6700922
rs12731673
rs6690314
rs6701424
rs75837266
rs12133505
rs55888308
rs61780952
rs11120826
rs7552444
rs7552540
rs7552638
rs4072549
rs7552926
rs7553100
rs4908595
rs10779671
rs12042502
rs4436414
rs7414485
rs11588586
rs6656489
rs6680259
rs6656691
rs66929565
rs10864269
rs10864270
rs11120829
rs12138226
rs7546792
rs4543822
rs11587771
rs3923058
rs4553221
rs34096415
rs7553335
rs7522545
rs12076446
rs4908596
rs67316652
rs7536178
rs72640058
rs72640059
rs6577412
rs11584416
rs6662527
rs6686288
rs12133427
rs4908597
rs72640062
rs4564160
rs74891443
rs11120831
rs7538105
rs55980487
rs10864271
rs34348814
rs79977604
rs56414163
rs7537360
rs7535157
rs4565737
rs9434823
rs80186384
rs9434824
rs28627188
rs12042019
rs12023571
rs12044473
rs9434457
rs6694566
rs115777418
rs9434826
rs17345754
rs9434458
rs11120835
rs9434827
rs7516124
rs11120837
rs9434829
rs7542535
rs7542709
rs7542716
rs9434830
rs2187901
rs1985215
rs1009113
rs9434459
rs17030256
rs55954714
rs9434833
rs7511741
rs4908598
rs72640069
rs7538211
rs7515073
rs9434834
rs11578720
rs6662892
rs2032537
rs7544611
rs7521515
rs9434835
rs67985053
rs12028614
rs10864273
rs2071917
rs2071918
rs12070413
rs72640073
rs12070592
rs61782774
rs10864275
rs10864276
rs12031501
rs9434837
rs138025046
rs60169741
rs79145929
rs1010808
rs1010807
rs1010806
rs9434462
rs9434463
rs56126317
rs10864278
rs10864279
rs10864280
rs11120840
rs11580767
rs11120841
rs4908439
rs4908440
rs61782776
rs2071919
rs10779674
rs72640085
rs11120842
rs72640087
rs59622855
rs75988591
rs114999733
rs17349901
rs7528710
rs12061214
rs76265472
rs72857584
rs6694886
rs12067684
rs72640096
rs60048327
rs6689952
rs116554130
rs72640099
rs1005430
rs4908599
rs17030322
rs6694428
rs6682031
rs17349921
rs6660125
rs2097514
rs11120846
rs11120847
rs11120848
rs34319688
rs7527268
rs6577413
rs6684264
rs113171599
rs11120852
rs11801958
rs6683222
rs9434844
rs9434469
rs9434845
rs9434846
rs6674708
rs7532024
rs4908443
rs10779675
rs6656160
rs11120854
rs9434847
rs9434848
rs11120855
rs4460663
rs6698911
rs9434850
rs2006183
rs9434476
rs59469784
rs9434477
rs9434478
rs9434479
rs11120859
rs11120860
rs2213773
rs6656689
rs7512375
rs12072228
rs57756471
rs11120861
rs4908600
rs12090163
rs9434481
rs9434852
rs6658444
rs9434855
rs4908601
rs970973
rs12081791
rs1894647
rs11120863
rs12751444
rs34421477
rs17030373
rs17030379
rs6693832
rs17030384
rs11587739
rs9434482
rs61779982
rs7517897
rs79870337
rs7527889
rs12085411
rs13376128
rs56040581
rs6703942
rs113024804
rs11120864
rs9434483
rs10779676
rs6656467
rs6665124
rs9434860
rs11120865
rs12094021
rs11120866
rs12021848
rs11120867
rs4908602
rs6675661
rs6667429
rs6701019
rs11120868
rs6678950
rs11120869
rs11579066
rs9434865
rs12403955
rs4908444
rs7527250
rs12032028
rs7544926
rs6577416
rs6577417
rs743981
rs12073643
rs6687729
rs6680365
rs188574395
rs75983946
rs7550518
rs56261775
rs80099124
rs17030477
rs12082014
rs11120874
rs4418630
rs4908445
rs12033331
rs1015071
rs1015072
rs10864285
rs10864286
rs6692120
rs12735487
rs4908605
rs4908446
rs1008298
rs72641232
rs12125984
rs12404789
rs12129590
rs2213783
rs7518864
rs11120876
rs72641234
rs6689131
rs11581497
rs763195
rs6577418
rs113627523
rs6577419
rs4908606
rs11120877
rs7522879
rs2097524
rs1116254
rs6577420
rs6672171
rs6681110
rs6669999
rs10746467
rs7530130
rs7544314
rs7538921
rs8179413
rs4908448
rs4908607
rs75096060
rs1304711
rs1304712
rs2157499
rs7514988
rs916392
rs916393
rs2412153
rs76235370
rs12035586
rs11120879
rs61780001
rs6683406
rs78437889
rs35399313
rs10399802
rs6689453
rs12144179
rs4243824
rs763197
rs191212201
rs7524258
rs6577424
rs4908449
rs4908450
rs4908608
rs4908609
rs12144375
rs4908451
rs10779678
rs6670323
rs10746468
rs10746469
rs2412152
rs2412151
rs2412150
rs2412149
rs10159365
rs11120883
rs11120884
rs6577425
rs6577426
rs7543228
rs7521425
rs11120885
rs6693725
rs4243825
rs4908610
rs1476047
rs4908611
rs11578746
rs7551574
rs7544004
rs6577428
rs12028181
rs77558207
rs7512599
rs7549870
rs7547519
rs10864288
rs9988462
rs9988463
rs113516702
rs9988550
rs9988605
rs7515762
rs17030630
rs17030631
rs6698548
rs6661170
rs6698698
rs6701388
rs6577429
rs10864289
rs11120887
rs6667599
rs61780031
rs7515140
rs7549382
rs916394
rs4908612
rs1811131
rs1811132
rs7522322
rs12031086
rs11120888
rs4140605
rs7556024
rs11581774
rs11120889
rs6577430
rs11120890
rs11583129
rs61780041
rs1034453
rs60130788
rs11120891
rs7517429
rs10864290
rs1034454
rs12043571
rs11120892
rs10864291
rs2017248
rs11583441
rs6680179
rs4908613
rs2227215
rs12039423
rs75611782
rs200477896
rs2412148
rs72641275
rs2412147
rs7536578
rs6577431
rs7528829
rs7528998
rs4481876
rs6577432
rs80199445
rs12048158
rs7543047
rs4908614
rs9434488
rs4908615
rs34190545
rs17030680
rs17030682
rs12745074
rs12039874
rs7539460
rs7549583
rs7541881
rs7539551
rs6577433
rs4908616
rs11120894
rs12409413
rs78410285
rs17030695
rs2001142
rs4908453
rs58770815
rs34314938
rs1894654
rs6577434
rs12754338
rs6577435
rs2071924
rs35828677
rs17350193
rs6577436
rs6662782
rs55839439
rs11120896
rs72641287
rs9659928
rs9660884
rs12025895
rs77751572
rs4908454
rs12410983
rs10489142
rs12404738
rs12405401
rs10864293
rs58957123
rs12026592
rs4908617
rs7530939
rs4908618
rs4908619
rs6657747
rs2213778
rs56320801
rs11120897
rs6699580
rs12404510
rs1005670
rs6577438
rs12128469
rs12402763
rs12405371
rs17030707
rs12129818
rs6668927
rs11120900
rs7543711
rs2412122
rs2001143
rs111638623
rs12563394
rs79346791
rs12134803
rs6686160
rs76405761
rs35005535
rs7511770
rs12739426
rs2227212
rs10746470
rs2301460
rs2301461
rs4908620
rs78581895
rs2301462
rs2301463
rs10864294
rs59254905
rs59276112
rs10864295
rs12041403
rs6691196
rs146374842
rs139946718
rs144287613
rs151012246
rs1029322
rs763168
rs6577439
rs7553372
rs9730315
rs72863583
rs6659087
rs6674628
rs12728576
rs4908621
rs763170
rs763172
rs36015885
rs705681
rs705680
rs705679
rs11809929
rs845275
rs845274
rs10864296
rs7513440
rs4908622
rs845248
rs845247
rs845246
rs845245
rs12568874
rs845244
rs4908456
rs845243
rs845242
rs845241
rs845240
rs845239
rs4908623
rs705678
rs705677
rs705676
rs763173
rs36074838
rs845238
rs845237
rs4908624
rs61782274
rs845236
rs4908625
rs845235
rs148839491
rs12728342
rs845200
rs845199
rs845198
rs74749562
rs1894655
rs1894656
rs845197
rs2153862
rs845196
rs845195
rs705675
rs705674
rs7547627
rs705673
rs845194
rs705672
rs845193
rs10864297
rs845260
rs845261
rs4908626
rs845262
rs34712506
rs6677597
rs705671
rs845263
rs1418491
rs845264
rs1418492
rs845265
rs845266
rs845267
rs845268
rs845269
rs845270
rs845271
rs72642823
rs845272
rs845273
rs845222
rs7528931
rs3752542
rs3752543
rs845221
rs7532309
rs845220
rs845219
rs11579620
rs1070913
rs7532560
rs845218
rs845217
rs845215
rs705695
rs845214
rs845213
rs845212
rs845211
rs845210
rs845208
rs845207
rs4908629
rs11578672
rs4908630
rs2796485
rs6677949
rs845234
rs845233
rs4453065
rs4531311
rs2040433
rs845232
rs845231
rs845230
rs114252003
rs845229
rs845228
rs845227
rs7524314
rs6577440
rs845226
rs845224
rs845223
rs2105347
rs28783809
rs4908632
rs6668727
rs1592202
rs1582226
rs10864298
rs10864299
rs10779683
rs6679411
rs2097518
rs6692817
rs6577442
rs705694
rs705693
rs845201
rs845202
rs845204
rs7517118
rs845205
rs7537181
rs845206
rs6695220
rs10127772
rs11120909
rs763161
rs763162
rs763163
rs10864301
rs4908635
rs34400294
rs763164
rs2745660
rs763165
rs763166
rs7535846
rs10779684
rs7411107
rs7415917
rs11120911
rs34510788
rs11120915
rs9662655
rs9659392
rs12239681
rs74729726
rs201749797
rs184227494
rs34108566
rs200435685
rs201526696
rs193165799
rs138562247
rs10458474
rs6679657
rs146901072
rs6577443
rs6577444
rs2859316
rs2859317
rs2796488
rs2859318
rs11120917
rs845259
rs845258
rs845257
rs845256
rs845255
rs6677657
rs6677745
rs705692
rs6677945
rs79404047
rs115953234
rs845253
rs9793619
rs4908637
rs845252
rs845251
rs845250
rs115892924
rs11120921
rs11120922
rs12088178
rs7556586
rs7537337
rs10864302
rs11120923
rs9661064
rs845249
rs58195072
rs11120924
rs61772205
rs61772206
rs2796489
rs75822390
rs74224550
rs61229957
rs61639978
rs1193219
rs1193220
rs947678
rs947679
rs1193221
rs9988557
rs12025939
rs1209220
rs1193222
rs1193223
rs1193224
rs1307984
rs1307985
rs1193225
rs11591156
rs1193226
rs17030847
rs2185789
rs12025567
rs1193227
rs12565108
rs871009
rs1775047
rs1775048
rs11120928
rs12119558
rs12022081
rs17030886
rs11120929
rs1193228
rs1193229
rs2796477
rs6694424
rs6686279
rs11120931
rs61772209
rs12035835
rs7543012
rs1775041
rs7540677
rs7550780
rs7540763
rs7550862
rs61032551
rs61772211
rs35854953
rs11120932
rs1775039
rs1725250
rs12744650
rs1725251
rs12073273
rs1725252
rs75838635
rs6577445
rs79894966
rs1193247
rs3986572
rs61772213
rs56247603
rs75560083
rs1193246
rs1193245
rs1880808
rs1193244
rs61772214
rs35419744
rs77382329
rs7555935
rs12134334
rs2693956
rs1750843
rs1750842
rs74055731
rs1750841
rs67725975
rs1857161
rs116073685
rs1750840
rs78320724
rs1725236
rs1750838
rs7512869
rs1725235
rs34328009
rs1725234
rs35300440
rs1750837
rs1725233
rs34076587
rs1750836
rs1342480
rs58329292
rs58258021
rs11805932
rs1616122
rs11120938
rs1013722
rs1962545
rs1725231
rs7553147
rs1775045
rs1725230
rs11807711
rs1725229
rs1775049
rs6689498
rs2693953
rs6702132
rs72858940
rs1193243
rs6692613
rs59793151
rs1193242
rs1193241
rs1193240
rs1193239
rs72642847
rs78670292
rs1193238
rs1193237
rs72642850
rs1193236
rs1193235
rs1193234
rs6663735
rs1201529
rs1149330
rs76950860
rs1149331
rs1149332
rs732401
rs1149333
rs1149334
rs1149335
rs4908640
rs75507805
rs6664987
rs11120941
rs1149336
rs72642862
rs1011124
rs6666190
rs72642864
rs72642866
rs72642868
rs11805543
rs7527108
rs60605699
rs1011127
rs1011126
rs1149338
rs1149339
rs12085076
rs1193181
rs1193182
rs1193183
rs1193184
rs1193185
rs1193186
rs1193187
rs12562016
rs1193188
rs7367513
rs4908459
rs2796481
rs2478278
rs2693957
rs6678279
rs2796482
rs2693958
rs2796483
rs1619495
rs1725257
rs57961174
rs10746472
rs1193165
rs1204754
rs1079330
rs1193163
rs947677
rs947676
rs947675
rs61772234
rs1725272
rs17030993
rs1193233
rs1193232
rs1193231
rs7526892
rs1193230
rs1750849
rs61111144
rs1309332
rs57077909
rs4584416
rs58866883
rs12562147
rs72642889
rs59572233
rs36158971
rs200072432
rs115421079
rs114990479
rs115311808
rs116006523
rs2478275
rs2478274
rs115840332
rs114700512
rs72642891
rs2950164
rs2995389
rs2995390
rs2995391
rs2796484
rs2693959
rs55939245
rs1725271
rs1725270
rs1725269
rs1750848
rs1725268
rs1405267
rs1725267
rs7515182
rs1750846
rs1750845
rs1725266
rs12021778
rs10864304
rs61772248
rs1725265
rs2478273
rs75387808
rs62641601
rs116394748
rs115862277
rs6673735
rs6684899
rs35931742
rs35325099
rs1750851
rs4908463
rs1750850
rs1725259
rs6668329
rs1725260
rs1725261
rs1725262
rs2462925
rs2462926
rs2478272
rs2478271
rs12031746
rs12057894
rs2478270
rs2478269
rs11120953
rs2462927
rs2462928
rs11120954
rs17505750
rs1750853
rs12033734
rs11120955
rs1622341
rs10864305
rs1725243
rs1725242
rs1725241
rs78301996
rs12565334
rs61772249
rs12123558
rs1193180
rs4908464
rs1212726
rs1193179
rs1193178
rs1193177
rs1193176
rs1209218
rs1212725
rs6577446
rs749958
rs6697220
rs6659772
rs6701878
rs1725240
rs1212724
rs75693389
rs7529399
rs1193172
rs1193171
rs1193170
rs1969473
rs2177901
rs6693468
rs6682687
rs6670316
rs1750817
rs1534223
rs1534222
rs1750818
rs4908645
rs113038412
rs76803119
rs2478268
rs12239260
rs1618346
rs12403559
rs61772250
rs4908646
rs1750819
rs1750820
rs3118493
rs3118494
rs1618718
rs2478267
rs1725222
rs1725223
rs1725224
rs1725225
rs1725226
rs1750832
rs4908649
rs1725227
rs2013624
rs74053099
rs35960294
rs1212310
rs72643912
rs36099749
rs1193167
rs12723148
rs12723779
rs1725228
rs34371913
rs2478266
rs1926445
rs17031070
rs76873966
rs72865422
rs1209217
rs12089447
rs6577449
rs56238218
rs943215
rs943214
rs10218514
rs12092656
rs1193169
rs12046740
rs35861465
rs12407666
rs11120964
rs60358925
rs1750824
rs1725263
rs1750823
rs11120967
rs11120968
rs1725264
rs1750822
rs4274086
rs12143683
rs4908650
rs78815084
rs4908466
rs116307473
rs12750026
rs1193158
rs12408411
rs78459841
rs1193157
rs11120969
rs11587481
rs11577487
rs4908654
rs114723458
rs11120970
rs12562733
rs12742992
rs957856
rs7417202
rs765514
rs765513
rs4908655
rs4908468
rs11120971
rs11120972
rs12562369
rs35308117
rs34681732
rs11120973
rs4908656
rs1193159
rs12755955
rs17031111
rs17031113
rs1075368
rs12043374
rs12025779
rs55848379
rs72643919
rs72643920
rs10465702
rs6696544
rs6684896
rs67356722
rs4391687
rs17031140
rs4317829
rs10492961
rs1079105
rs873433
rs79031145
rs7527087
rs6704491
rs7519687
rs72643932
rs59300975
rs6577451
rs6699651
rs72630505
rs7520401
rs56323672
rs11585184
rs114700387
rs57267196
rs60937175
rs111352520
rs77974205
rs150157986
rs12096764
rs149126667
rs201921646
rs147096589
rs144117739
rs116452259
rs144439847
rs144033887
rs12079461
rs72630507
rs11590447
rs11120986
rs10864308
rs11587244
rs4317830
rs2056675
rs6691275
rs2056674
rs72630512
rs72630513
rs72630514
rs17031163
rs11587056
rs11577471
rs57184145
rs61774183
rs11120989
rs6684215
rs7544896
rs7555086
rs7555169
rs7555394
rs12139380
rs12139470
rs12138735
rs12139551
rs17031185
rs61014722
rs34600887
rs34023500
rs4328095
rs12138540
rs4311910
rs12117767
rs12138009
rs11808296
rs11808308
rs9660784
rs9660611
rs17031205
rs67944435
rs17031211
rs12089124
rs10495758
rs6691615
rs6695775
rs12144301
rs6665806
rs6699269
rs67174976
rs71637389
rs34385366
rs35459551
rs4073148
rs4072987
rs34766132
rs12743421
rs34225694
rs35502917
rs80050844
rs12751990
rs35210752
rs72630529
rs12058235
rs58167413
rs61774184
rs67464042
rs34355139
rs4908660
rs35581380
rs6683920
rs12403557
rs17027053
rs4908661
rs58905635
rs12126201
rs74336519
rs9434498
rs4908663
rs9434879
rs10864309
rs78823403
rs199699116
rs4908665
rs4908469
rs9434881
rs17031253
rs61772075
rs57249262
rs4908666
rs4908667
rs17376559
rs61772077
rs12124522
rs4564161
rs11585947
rs61772078
rs56369330
rs56180266
rs3011923
rs2995028
rs3121225
rs61772080
rs17031274
rs60695293
rs12071290
rs55638692
rs56884865
rs60122001
rs67749236
rs72630555
rs12405851
rs12405864
rs11120997
rs77542387
rs79498268
rs2995029
rs3011924
rs112532394
rs111415903
rs6698334
rs4908670
rs6662747
rs870285
rs870284
rs870283
rs3737907
rs3737906
rs12128526
rs4908671
rs76627442
rs4908672
rs4908673
rs4908470
rs4908471
rs7523710
rs12726165
rs112209173
rs57938292
rs1891215
rs1891216
rs74803621
rs61772085
rs77334753
rs12736485
rs61772086
rs72853807
rs4908675
rs4908472
rs4908473
rs77914680
rs202024726
rs79965945
rs34119207
rs6658296
rs35441221
rs6661392
rs6673977
rs17507442
rs6577452
rs4908676
rs71637393
rs4908474
rs41278946
rs3011926
rs61526491
rs4908677
rs10864310
rs6687002
rs6695390
rs4908678
rs72630578
rs61205571
rs78752371
rs34535455
rs947412
rs72630583
rs947413
rs71637394
rs12119962
rs78702433
rs1539180
rs12747548
rs12116647
rs3124794
rs75050832
rs947414
rs77721345
rs2013316
rs3121219
rs3124796
rs1105720
rs1815698
rs1105481
rs2004543
rs3124797
rs3124798
rs3121220
rs3124799
rs3124800
rs71637395
rs3124801
rs67976301
rs4908475
rs4908679
rs3011927
rs3011928
rs2995031
rs2995032
rs35333954
rs3124802
rs7551807
rs9434903
rs12144591
rs34268176
rs17368220
rs3124803
rs3011929
rs12756299
rs17461217
rs58100454
rs11121001
rs3124804
rs79796330
rs12126833
rs3011930
rs4908681
rs3011931
rs1935228
rs1935229
rs1935230
rs17461352
rs882673
rs1539181
rs3011932
rs947418
rs947419
rs4908683
rs7514076
rs6577454
rs12120907
rs7534398
rs2995033
rs4908476
rs3124806
rs1341750
rs2995034
rs6678799
rs11121004
rs3011934
rs4908684
rs12145723
rs10449315
rs2995035
rs3011936
rs3011937
rs2995036
rs17461723
rs2995026
rs12562445
rs12563101
rs12119947
rs34956146
rs113909781
rs35531663
rs4908685
rs4908686
rs75567805
rs61772112
rs12741294
rs6693805
rs12120887
rs61772141
rs12028339
rs11121005
rs10864311
rs12137398
rs4908687
rs76803636
rs79356145
rs150898781
rs12130857
rs2301488
rs11121010
rs12128296
rs11121011
rs12135962
rs11121012
rs4908688
rs3135419
rs113590873
rs2071985
rs41278952
rs1417986
rs2239847
rs2071988
rs17031531
rs4908689
rs59214896
rs58333527
rs12739396
rs4908690
rs4908691
rs2032562
rs2032563
rs77597443
rs12143374
rs10864312
rs113707991
rs10864313
rs4908692
rs4908693
rs36143885
rs11121016
rs2071986
rs61772143
rs35925924
rs60972594
rs11121017
rs11121018
rs12133253
rs12755390
rs72632043
rs2066293
rs1573753
rs10779689
rs9919220
rs9919223
rs4908480
rs7533242
rs12569295
rs2051645
rs12408963
rs4908481
rs7548229
rs2051646
rs6577456
rs141070156
rs2794666
rs41402249
rs11587880
rs2794665
rs11587479
rs141653094
rs75499366
rs707455
rs80125510
rs697672
rs35705966
rs1044245
rs41454244
rs2153733
rs707457
rs11582799
rs707458
rs707459
rs34177663
rs11576572
rs11590868
rs2071987
rs111692854
rs1776352
rs1773157
rs79566595
rs72632053
rs11121021
rs72632055
rs228734
rs11121022
rs12117276
rs2797688
rs71637401
rs2301489
rs697673
rs697674
rs697675
rs707460
rs697676
rs697677
rs35024711
rs66781032
rs697679
rs1048785
rs697680
rs697681
rs228733
rs3753503
rs3753502
rs172933
rs228729
rs697683
rs60102794
rs77052831
rs80199754
rs836755
rs11581279
rs2859390
rs697685
rs228727
rs7556518
rs11121023
rs61773372
rs74519801
rs228726
rs6699986
rs707462
rs707463
rs10864315
rs697686
rs4908694
rs2087947
rs116231375
rs170631
rs11121024
rs11587872
rs696305
rs875994
rs916417
rs11807683
rs11582231
rs228681
rs696306
rs12565104
rs11808243
rs707464
rs77772130
rs7522808
rs7545893
rs228682
rs12078018
rs12723500
rs170632
rs228685
rs2071983
rs61773374
rs1012477
rs17031578
rs560959
rs560961
rs34663504
rs150453493
rs3213578
rs707465
rs488728
rs707466
rs707467
rs11807985
rs228640
rs72632072
rs228642
rs12566042
rs201763749
rs6656735
rs6680585
rs6657232
rs11121026
rs11121027
rs12092614
rs228644
rs61773378
rs112568333
rs228646
rs11121028
rs60450998
rs1894676
rs12566473
rs77434986
rs228666
rs228667
rs79898259
rs79126741
rs228669
rs228671
rs79372391
rs12137927
rs7543516
rs74334218
rs1891217
rs10864316
rs228672
rs12061655
rs4908695
rs12141758
rs61773379
rs72632076
rs929123
rs2172563
rs228674
rs12045083
rs7536738
rs7550657
rs7550751
rs11121029
rs6661252
rs4908482
rs11121030
rs10746473
rs12141033
rs35123409
rs12734704
rs2797685
rs228688
rs228689
rs228690
rs17374230
rs12411106
rs228691
rs10462020
rs17374292
rs17031610
rs10127838
rs228693
rs78586605
rs697688
rs11121031
rs697689
rs228694
rs228695
rs61773390
rs697690
rs697691
rs697692
rs7528457
rs7551548
rs697693
rs2859387
rs228697
rs17031614
rs11590657
rs228699
rs2859388
rs17374439
rs12061787
rs228701
rs2640908
rs2640909
rs1773135
rs1689904
rs228665
rs12130462
rs1773138
rs228663
rs59746373
rs228661
rs115151608
rs12035969
rs12025388
rs35797054
rs61773391
rs4523534
rs228658
rs34020118
rs56204811
rs228657
rs61773392
rs12034453
rs228655
rs10462021
rs228654
rs12741937
rs11583793
rs72632093
rs228653
rs187621065
rs145634325
rs77209938
rs12563789
rs61595437
rs61071946
rs12029963
rs12084927
rs12731471
rs4908699
rs41307860
rs707472
rs228679
rs12723228
rs10864317
rs697694
rs228680
rs707473
rs4908485
rs707474
rs111997612
rs186634
rs228652
rs1989147
rs2890565
rs170629
rs228651
rs1493615
rs228650
rs3753500
rs3753499
rs74509095
rs4908702
rs34305100
rs228648
rs13306061
rs68024107
rs11121036
rs11121037
rs228647
rs28893508
rs4908486
rs74646015
rs61016535
rs11582983
rs78980085
rs72855281
rs186633
rs61773395
rs707475
rs77541611
rs228636
rs228637
rs2000238
rs498127
rs498130
rs707476
rs2000237
rs61773396
rs228638
rs4908704
rs17374781
rs12745962
rs35307738
rs707478
rs183461
rs170627
rs2859389
rs170628
rs3021347
rs61773410
rs66874149
rs531485
rs12567416
rs548173
rs35039858
rs1776356
rs7540360
rs67002863
rs2797682
rs515830
rs11121038
rs11589469
rs34947804
rs12566535
rs12568504
rs34750801
rs72633018
rs67537516
rs12743433
rs1891597
rs531045
rs576015
rs763233
rs76965901
rs4908705
rs504560
rs472774
rs495122
rs10864319
rs6577458
rs17031681
rs836286
rs500508
rs857081
rs471473
rs503370
rs503375
rs111281862
rs579992
rs2066980
rs753380
rs743999
rs2071984
rs2077125
rs2066978
rs763234
rs11586689
rs228725
rs12757238
rs228724
rs228723
rs35197830
rs11578133
rs228721
rs36040967
rs141283867
rs11121044
rs6688115
rs1102184
rs6684933
rs228720
rs1891598
rs228719
rs35267144
rs4562654
rs744000
rs744001
rs528108
rs528110
rs129818
rs744002
rs35548004
rs12402143
rs228718
rs228717
rs72633047
rs228716
rs12046791
rs4908487
rs34990761
rs4908708
rs228715
rs66692705
rs228714
rs228712
rs2131628
rs228711
rs228710
rs228709
rs228708
rs228707
rs179265
rs228706
rs72633055
rs228705
rs228704
rs228703
rs228702
rs71509044
rs11121046
rs11580517
rs72633060
rs227164
rs60057745
rs4908713
rs76199632
rs4908714
rs79522322
rs35982383
rs112697022
rs71639206
rs57892796
rs227165
rs227166
rs11582820
rs55660657
rs56821207
rs227167
rs1040395
rs1040396
rs1040397
rs11121047
rs4908716
rs4908717
rs4908718
rs4908719
rs9803727
rs75353960
rs59381951
rs56867169
rs9803665
rs61772669
rs184474
rs170550
rs227147
rs227148
rs227149
rs227150
rs227151
rs170551
rs227152
rs227153
rs227154
rs227155
rs72633070
rs227156
rs190132
rs227157
rs11584201
rs227158
rs227159
rs11121048
rs76169514
rs227160
rs227161
rs227162
rs227163
rs12407642
rs10489448
rs35554366
rs12121408
rs12025610
rs72633081
rs12064791
rs55703433
rs6694557
rs12404597
rs78539762
rs17235507
rs35087108
rs670738
rs11121052
rs61772673
rs4908721
rs113965662
rs112853802
rs141355527
rs664673
rs665244
rs679563
rs680522
rs59523164
rs75947700
rs227145
rs79518887
rs585672
rs2172565
rs227146
rs161804
rs9434555
rs9658035
rs17229081
rs9658025
rs9658012
rs2453021
rs2131630
rs2472862
rs863171
rs2493214
rs226478
rs2300428
rs7545687
rs161812
rs113070609
rs76413824
rs1546846
rs34878017
rs2453004
rs9434948
rs9434949
rs2493215
rs2493216
rs226473
rs226474
rs11121062
rs225115
rs35731977
rs161799
rs225116
rs226248
rs17523802
rs226249
rs35675666
rs226250
rs3766606
rs34157438
rs161814
rs161815
rs161816
rs161817
rs4908488
rs226251
rs7517357
rs226252
rs226253
rs12740409
rs112916060
rs379920
rs34124834
rs2641116
rs115258758
rs56327722
rs178932
rs6703670
rs367481
rs226242
rs12563704
rs226243
rs161809
rs225092
rs161807
rs12750531
rs118108671
rs172811
rs225093
rs226256
rs67717282
rs226258
rs161800
rs161801
rs161802
rs225119
rs472593
rs498594
rs225120
rs12727642
rs670522
rs225123
rs60094536
rs72854902
rs36016881
rs17367289
rs72634219
rs11585541
rs72634221
rs413838
rs7532413
rs2745722
rs426561
rs12087103
rs55662800
rs4908723
rs111875777
rs72634225
rs113896984
rs112933824
rs113042763
rs141147926
rs11801326
rs12088110
rs72634228
rs225100
rs150163802
rs11810770
rs28619064
rs7556398
rs9756
rs397349
rs370812
rs2294889
rs6704330
rs3753496
rs400736
rs12735338
rs10489450
rs442862
rs404381
rs419390
rs441467
rs441597
rs371452
rs4274087
rs408320
rs225126
rs225127
rs72634234
rs225129
rs7513370
rs11577776
rs11121070
rs12745223
rs225131
rs225132
rs7522911
rs113399029
rs225133
rs225134
rs6577459
rs1883679
rs225095
rs145718901
rs55867739
rs112079265
rs225096
rs12757968
rs225118
rs34823376
rs11121074
rs9730618
rs9434981
rs2050198
rs11121075
rs12753070
rs143686031
rs12139353
rs113506854
rs4908724
rs225103
rs225104
rs72634245
rs225105
rs225106
rs225108
rs225109
rs225110
rs225111
rs225113
rs225114
rs18784
rs71639211
rs11590889
rs12748993
rs34501555
rs6682378
rs12730860
rs7539255
rs12736494
rs4500345
rs60074929
rs72634253
rs12117182
rs12094681
rs12758337
rs34968420
rs34466510
rs34196683
rs11121085
rs55634431
rs72634258
rs11121086
rs6668846
rs6684255
rs72634262
rs10864326
rs10864327
rs77784203
rs4908727
rs6694154
rs12067391
rs112118370
rs61772708
rs6689067
rs6697457
rs10864328
rs10864329
rs72634267
rs4573544
rs13374405
rs13374333
rs7545677
rs7545745
rs7553544
rs79778556
rs6703955
rs6699371
rs10746475
rs10864330
rs11121090
rs4601608
rs4325151
rs4369247
rs6577463
rs4908729
rs4908730
rs12128234
rs12127533
rs12138545
rs6577464
rs6672977
rs6664728
rs6662192
rs12129505
rs10864331
rs11584609
rs6665452
rs7524424
rs72634274
rs4405150
rs6682709
rs4268374
rs4418631
rs4489581
rs7539495
rs12121971
rs11585109
rs11585111
rs61772739
rs11581227
rs12134193
rs12124756
rs7537362
rs34617986
rs7514098
rs12030419
rs7551900
rs7540528
rs9434991
rs9434992
rs9434993
rs7523227
rs9651154
rs7523335
rs2045248
rs12711516
rs4908731
rs7550111
rs6577465
rs6577466
rs6577467
rs4908732
rs9434603
rs6698516
rs7539807
rs6577468
rs6689114
rs6701660
rs6577469
rs713194
rs61772247
rs9434999
rs10864332
rs4908734
rs4908735
rs35223180
rs9434608
rs11121098
rs11121099
rs6659849
rs34045935
rs7517626
rs12128768
rs12128769
rs61774165
rs7518209
rs7520669
rs4908736
rs4908737
rs2000044
rs34149270
rs35294398
rs9435004
rs9435005
rs9434612
rs9435006
rs61774166
rs11805216
rs12755372
rs9435007
rs9435008
rs36144311
rs71639216
rs61774167
rs7527904
rs7527916
rs6684694
rs6685123
rs9435012
rs12736361
rs34945562
rs34639761
rs12136685
rs12133365
rs12144409
rs11121104
rs11121105
rs7534867
rs7535151
rs7545284
rs12566369
rs12565167
rs1542388
rs1542387
rs6668504
rs6677033
rs1542386
rs6577470
rs6577471
rs7531634
rs9435013
rs7529511
rs10779692
rs7537677
rs10746477
rs7542367
rs7542575
rs9435019
rs57456491
rs9434617
rs6701300
rs12138044
rs55702221
rs78924983
rs9434622
rs9434623
rs6577472
rs6577473
rs6577474
rs112147823
rs71639217
rs80293268
rs6658624
rs6683857
rs74865018
rs12047115
rs2401132
rs11121111
rs80278967
rs201543913
rs6660607
rs6657975
rs6696608
rs12564077
rs10864333
rs1455702
rs1455701
rs4908739
rs4908740
rs2168328
rs2124323
rs2100516
rs12742518
rs9661870
rs11121115
rs147828851
rs11121116
rs12048097
rs61016178
rs11121117
rs11121118
rs11121119
rs11121120
rs12728448
rs12728461
rs12143957
rs17509146
rs7524007
rs7522186
rs6681757
rs6660901
rs10864334
rs10779694
rs10779695
rs12075108
rs35116709
rs10864335
rs10864336
rs4908741
rs17032281
rs4360546
rs7531182
rs7554396
rs7523553
rs7554498
rs7554596
rs7554600
rs7554665
rs7521313
rs57793328
rs12404792
rs12031489
rs12049106
rs10779696
rs10779697
rs10746478
rs10746479
rs10746480
rs10779698
rs11121124
rs61772071
rs2019445
rs2004255
rs897447
rs78056657
rs72859352
rs72859354
rs111805584
rs74546444
rs113732733
rs35589907
rs7551295
rs7515687
rs6663882
rs9660476
rs4908742
rs60650319
rs35584291
rs12139053
rs76856892
rs12082271
rs6676617
rs72859386
rs7542001
rs72859389
rs58604614
rs11121127
rs11121128
rs28643488
rs72635708
rs11585994
rs6697167
rs55724405
rs72635711
rs72635712
rs12562013
rs12140347
rs6700905
rs11588420
rs11587140
rs11588819
rs35579678
rs12138839
rs67746
rs417065
rs61264263
rs12745477
rs56025131
rs7548511
rs11121129
rs6661746
rs6701941
rs6687168
rs17032305
rs11121131
rs425371
rs17509537
rs6683408
rs6683603
rs12041676
rs405689
rs448202
rs376608
rs395859
rs395847
rs413221
rs387118
rs365938
rs386146
rs411129
rs385814
rs411654
rs385137
rs421490
rs72635723
rs402660
rs384055
rs478128
rs2085260
rs102142
rs428180
rs59551876
rs6689647
rs652952
rs2004505
rs387458
rs367049
rs506403
rs396594
rs365725
rs6700470
rs11589958
rs11589993
rs371782
rs423909
rs7524364
rs12049468
rs388933
rs11121136
rs12022242
rs11121137
rs113078136
rs7553816
rs117633840
rs367915
rs367078
rs72635736
rs112846030
rs382192
rs385504
rs438650
rs534231
rs11121138
rs12022853
rs113115115
rs299501
rs6667177
rs299500
rs299499
rs58836820
rs11121141
rs11121142
rs7528376
rs112401609
rs67287437
rs299511
rs72635740
rs6577475
rs299509
rs299508
rs299507
rs12125294
rs299504
rs35445847
rs299503
rs299502
rs10864341
rs10864342
rs7513908
rs2605074
rs4908744
rs424445
rs113903822
rs6678819
rs56055504
rs56112504
rs6694662
rs6657240
rs113437535
rs79902942
rs6685788
rs7553402
rs11580892
rs56273987
rs4908745
rs7519605
rs11583166
rs2401090
rs299494
rs2168329
rs2124324
rs11121145
rs4301655
rs11121146
rs2401089
rs2046845
rs299490
rs7520292
rs299488
rs401691
rs389709
rs567443
rs567316
rs12750114
rs12754114
rs12754134
rs12739647
rs12082454
rs12086133
rs12086134
rs4908746
rs4908747
rs72635768
rs4908497
rs1890807
rs1890806
rs2791323
rs2661865
rs10779700
rs3105756
rs444966
rs488194
rs621818
rs374547
rs440534
rs436352
rs2661869
rs679997
rs2791322
rs2045247
rs433590
rs12753024
rs409822
rs409811
rs2445125
rs2457019
rs10864343
rs438895
rs536218
rs406525
rs410194
rs111303751
rs377594
rs12749812
rs12732606
rs12754751
rs12741439
rs12755969
rs61785793
rs193386
rs149358
rs159627
rs213540
rs12028671
rs159628
rs159629
rs159630
rs159631
rs159632
rs707481
rs2605077
rs823717
rs2605079
rs3100767
rs299686
rs299687
rs143184840
rs10864344
rs11582622
rs299688
rs11121149
rs299689
rs299690
rs299691
rs299692
rs299693
rs299694
rs299695
rs111540382
rs299696
rs299697
rs3850464
rs78232287
rs299698
rs11121151
rs299699
rs299700
rs11121152
rs6577481
rs6666479
rs12061726
rs12123212
rs72862694
rs72862695
rs2120459
rs1472878
rs12027657
rs35288526
rs11121153
rs4908749
rs12119486
rs12122933
rs7537923
rs11121154
rs11121155
rs12727604
rs12728882
rs2401093
rs12121507
rs10864345
rs12758680
rs2120460
rs2401092
rs2401091
rs12029226
rs12031739
rs12029259
rs11121156
rs6577482
rs77253658
rs11121157
rs72864229
rs12042599
rs10864347
rs11121158
rs11121159
rs1107286
rs1107285
rs1107284
rs966134
rs966133
rs10864348
rs6694282
rs78641116
rs6689410
rs6674518
rs1466655
rs1466654
rs1467013
rs72635792
rs61785826
rs11121161
rs11121162
rs10779701
rs55985071
rs112673896
rs55819363
rs4908750
rs11583580
rs11121164
rs76546460
rs72635795
rs144845133
rs12132135
rs1844583
rs11585805
rs72635796
rs72635798
rs2292242
rs9645401
rs9628987
rs11584036
rs11584095
rs11584485
rs12141444
rs80046868
rs72635800
rs10449318
rs1473497
rs1473496
rs12142465
rs12565834
rs56125713
rs1058619
rs2289731
rs12143547
rs11586622
rs11585385
rs11590467
rs58286176
rs4908751
rs10864349
rs7552012
rs7518563
rs11121165
rs35167234
rs12711517
rs11121167
rs10864350
rs4908753
rs2305016
rs7535752
rs3844030
rs3994814
rs3994821
rs7520373
rs12038661
rs12039434
rs7548093
rs12402088
rs111915429
rs6690548
rs4908499
rs72636907
rs1055236
rs13376065
rs77883943
rs11121168
rs61785859
rs10399665
rs11588961
rs7511857
rs2895933
rs10864351
rs8627
rs1064826
rs1058791
rs1058790
rs1889853
rs2289733
rs11121171
rs11121172
rs1058766
rs6577484
rs7525559
rs11581418
rs2784735
rs13596
rs2252865
rs10779702
rs2289732
rs9628991
rs3765972
rs3753275
rs6684863
rs77441293
rs74049617
rs880320
rs61787660
rs10864352
rs11580417
rs12079653
rs11121174
rs3795310
rs894875
rs902356
rs902355
rs754346
rs17380817
rs11121175
rs6678140
rs11121176
rs2708633
rs11583012
rs2636314
rs56812469
rs3765971
rs11121177
rs2587513
rs2708630
rs2120461
rs11121178
rs2708628
rs72636929
rs72636930
rs2661863
rs2708629
rs11121179
rs1443929
rs12567722
rs1932527
rs55818451
rs55823627
rs2784737
rs2708631
rs2708632
rs2784738
rs301796
rs1884353
rs2748456
rs301795
rs301793
rs301792
rs301791
rs301790
rs301789
rs2661868
rs301788
rs1763838
rs1763839
rs12754538
rs28638379
rs12023132
rs159960
rs2708625
rs149875147
rs11121181
rs301805
rs12095124
rs301806
rs72636935
rs159961
rs57310340
rs301807
rs12045438
rs302714
rs301808
rs301797
rs301798
rs301799
rs67401222
rs301800
rs159962
rs12047377
rs172531
rs301801
rs301802
rs2784739
rs301803
rs2784740
rs301819
rs301818
rs301817
rs159963
rs301816
rs301815
rs35835152
rs11581328
rs301814
rs301813
rs159959
rs55650673
rs301812
rs301811
rs17464614
rs301810
rs11121182
rs301785
rs80337942
rs12080583
rs11589090
rs4908760
rs17385519
rs17381420
rs114812780
rs751790
rs910581
rs141582190
rs7543004
rs1922983
rs12061328
rs6577488
rs2399145
rs4995074
rs4351668
rs4463697
rs6577489
rs12040962
rs1024197
rs1884352
rs12409937
rs12402539
rs2399144
rs7551849
rs150520468
rs11121186
rs12568293
rs80243135
rs12724979
rs910582
rs12046643
rs67959876
rs12753546
rs6674651
rs6577490
rs7521809
rs10864353
rs10864354
rs11121188
rs4908761
rs6677736
rs6677739
rs6701803
rs4908501
rs55858268
rs112984832
rs7527389
rs12117910
rs7518608
rs7530745
rs12403339
rs4908503
rs12759741
rs140458899
rs12065127
rs140417714
rs183950302
rs4908762
rs6669503
rs10864355
rs12735687
rs56223003
rs10864356
rs11121194
rs2024774
rs78110809
rs7542312
rs7520617
rs6668508
rs6577491
rs6577492
rs6577494
rs6678982
rs7539382
rs2399143
rs7545384
rs6656249
rs6577496
rs2144463
rs11121197
rs2297867
rs11121198
rs12131864
rs61783642
rs7518744
rs7526121
rs10779703
rs55860300
rs1463051
rs1463050
rs1463049
rs10492966
rs10492965
rs11121199
rs12401496
rs12136689
rs35865480
rs17386003
rs12145445
rs6577497
rs6702060
rs55808331
rs1150397
rs926951
rs79938927
rs6577498
rs12120824
rs6697997
rs4581300
rs56227503
rs6577499
rs2016084
rs6577500
rs200417962
rs6577501
rs6577502
rs12122737
rs1473420
rs12756257
rs28422051
rs9730025
rs74324642
rs1463055
rs7530863
rs12410336
rs61783648
rs12405049
rs71641052
rs10492964
rs1150395
rs11121201
rs12122851
rs112613745
rs12733412
rs7547411
rs12029303
rs11121202
rs1000184
rs1535158
rs7517686
rs1061039
rs6663123
rs7537982
rs4908766
rs1934138
rs17386448
rs6670508
rs6698079
rs11121203
rs12037534
rs7526171
rs6675443
rs6675857
rs6664111
rs922366
rs11121204
rs4908767
rs4908768
rs1463054
rs7523186
rs12134896
rs1809332
rs72639663
rs4908504
rs11121205
rs6666191
rs79769442
rs6681362
rs1318218
rs2100888
rs4480384
rs2385706
rs72639666
rs6688329
rs6679948
rs12136766
rs11587060
rs1038008
rs55802878
rs74640733
rs3850467
rs76217715
rs6701331
rs3850466
rs2401133
rs3850465
rs12123980
rs74521170
rs12140566
rs112740513
rs7532459
rs7544052
rs1817367
rs1953827
rs7513420
rs55830087
rs11121207
rs11578142
rs6577506
rs1812457
rs11121209
rs4440881
rs1381928
rs6674832
rs2401137
rs12735554
rs6703577
rs28395485
rs7520025
rs10864359
rs6577509
rs6577510
rs10779705
rs1463052
rs4908769
rs6577513
rs2401138
rs1463053
rs80010783
rs6690050
rs6692693
rs6681316
rs11121210
rs12029088
rs12028347
rs61785507
rs2401139
rs4908770
rs6577514
rs6577515
rs11121211
rs6577516
rs3737670
rs9730449
rs12131717
rs34430711
rs4908771
rs10864360
rs56305243
rs11121212
rs10864361
rs12040568
rs11121213
rs11121214
rs4908505
rs6695867
rs10864362
rs11121215
rs6577517
rs2045820
rs4908507
rs11121216
rs10746481
rs7556169
rs12122666
rs11587482
rs11577530
rs6693009
rs7554164
rs6687239
rs6702457
rs35463090
rs2895941
rs11121218
rs6577518
rs7533442
rs79270989
rs6682498
rs6658881
rs56163601
rs12075458
rs12025126
rs7551149
rs7551227
rs57961194
rs10864363
rs11121221
rs10864364
rs11121222
rs4908773
rs12125525
rs4908774
rs7553298
rs11121223
rs11121224
rs953043
rs6693127
rs953535
rs12121933
rs12030885
rs12128827
rs7518204
rs12567592
rs12093157
rs139184490
rs12564643
rs4908775
rs11583654
rs4908508
rs4908509
rs79644886
rs4908776
rs4908777
rs17383360
rs4908778
rs3938719
rs4908510
rs11588260
rs12024032
rs12567502
rs10492963
rs2131679
rs12028160
rs4908511
rs7533113
rs12568634
rs12144098
rs12144099
rs11121225
rs61784172
rs12403640
rs6693466
rs12028926
rs2401189
rs2401190
rs1353130
rs6577521
rs12119207
rs4908512
rs11121227
rs11121228
rs11121229
rs7418128
rs4908513
rs10864366
rs6677718
rs11121230
rs6577522
rs71509054
rs6577523
rs12123076
rs7556144
rs7513880
rs11586759
rs6697719
rs4908514
rs11586056
rs59092168
rs10864367
rs11121232
rs58263761
rs11121233
rs7519915
rs6698830
rs7554399
rs12035090
rs9434642
rs11121235
rs7524437
rs6577524
rs6577525
rs12142911
rs6664000
rs6690928
rs115777450
rs113060908
rs55840223
rs12143686
rs55939938
rs1472228
rs6577526
rs6577527
rs61784176
rs2029706
rs12137865
rs7548307
rs7551510
rs7517436
rs12144387
rs7555126
rs7520572
rs7546225
rs75634300
rs12726274
rs7550782
rs56280806
rs11589035
rs11121237
rs1826583
rs12410886
rs12410893
rs4908516
rs11576478
rs2185205
rs202128884
rs200264451
rs12127888
rs2131676
rs6678590
rs4908517
rs4908781
rs4908782
rs199836671
rs11121239
rs2131677
rs7542102
rs6577528
rs6695310
rs4908518
rs6577529
rs7526802
rs12068123
rs11121240
rs148794902
rs7530406
rs6699790
rs77137441
rs11121241
rs6577531
rs4908783
rs3853436
rs11582339
rs3866804
rs6577532
rs6577533
rs12565639
rs12125668
rs12124851
rs12040663
rs199623323
rs11121242
rs2065603
rs6577534
rs4908785
rs6577535
rs6577536
rs12135416
rs6661010
rs6676113
rs6684644
rs6673587
rs4908786
rs6663876
rs6677249
rs68080626
rs6676285
rs4908788
rs12732817
rs12752838
rs6577538
rs11121245
rs2038903
rs11121246
rs914994
rs11590606
rs2047094
rs2047095
rs10864368
rs11121247
rs1971492
rs2071414
rs1543711
rs2781068
rs2765507
rs2781067
rs2781066
rs2781065
rs2781064
rs12723193
rs2071412
rs7540170
rs2781060
rs2765511
rs2274971
rs1006950
rs4908519
rs6660137
rs3820037
rs2038904
rs12752143
rs12047420
rs201853842
rs11811795
rs1325920
rs17032801
rs7536304
rs61784222
rs35427361
rs11121248
rs34484333
rs2131678
rs12032347
rs4353118
rs11121249
rs11121250
rs11121251
rs7539600
rs12027729
rs12122136
rs6677265
rs12736272
rs34802130
rs12119580
rs12756629
rs115986448
rs6696002
rs6672496
rs12749623
rs12132719
rs12037198
rs11121252
rs6698322
rs112653519
rs12751621
rs12732947
rs148742762
rs12034719
rs12032404
rs12033337
rs12139087
rs12129070
rs77578528
rs2172586
rs6666946
rs55988804
rs12124592
rs12135673
rs138663150
rs28620458
rs17032809
rs4908792
rs56094805
rs11121255
rs11121256
rs12132159
rs1812348
rs57252330
rs56140535
rs10864369
rs7526401
rs7524131
rs7534552
rs141496722
rs115828654
rs12136234
rs6687798
rs6682376
rs12145088
rs12137365
rs12134192
rs12134990
rs6691381
rs11121257
rs11121258
rs11121259
rs6699210
rs141129032
rs72859061
rs114274892
rs12127814
rs12127844
rs6687783
rs59080802
rs6694243
rs6694872
rs75303806
rs112376451
rs4908793
rs3861751
rs6668049
rs6665631
rs6668426
rs12129827
rs2007860
rs11121263
rs61784241
rs12132689
rs4908795
rs12144840
rs12137125
rs6690365
rs12134703
rs12137193
rs6667084
rs6667091
rs4908796
rs11806366
rs11806368
rs11805230
rs11805233
rs10864370
rs75856230
rs78847327
rs10779706
rs2781072
rs2765512
rs2781073
rs57081602
rs2765513
rs2781074
rs7520976
rs11121265
rs2765514
rs2765515
rs2781075
rs2765516
rs12145564
rs11121266
rs2781076
rs2781077
rs6577539
rs2781078
rs12022018
rs113470213
rs2991277
rs2991278
rs2991279
rs2991280
rs914999
rs2765517
rs2765518
rs77696709
rs149593309
rs75592589
rs2781079
rs4609454
rs61784242
rs2781080
rs34143161
rs9434652
rs9435061
rs78358116
rs2765519
rs2781081
rs2765520
rs12566559
rs11121271
rs7417097
rs4418632
rs9435064
rs2765521
rs4497235
rs112205792
rs79066421
rs76702253
rs12092406
rs2781085
rs914997
rs914996
rs914995
rs112716735
rs78639279
rs11588818
rs6688840
rs2781087
rs2765523
rs12091891
rs1475734
rs6692694
rs7548060
rs7524988
rs6670359
rs181024344
rs17032875
rs12067941
rs12093613
rs12068037
rs12568902
rs11811407
rs72641545
rs1409147
rs942969
rs2004078
rs72641551
rs6577541
rs12070475
rs11121272
rs10864371
rs10864372
rs10864373
rs2274326
rs2274327
rs2274328
rs2274329
rs2274330
rs2274331
rs12738365
rs112491798
rs17032907
rs11121273
rs11121274
rs11121277
rs11576766
rs6675298
rs7540307
rs3765968
rs3765967
rs3765966
rs6681395
rs72641557
rs7533235
rs7521910
rs10864374
rs72641561
rs55702128
rs11121278
rs10864375
rs7525219
rs34392565
rs12021597
rs17032912
rs61784252
rs17389460
rs17032921
rs2274332
rs2274333
rs111417690
rs7545200
rs6577542
rs61784253
rs41278984
rs11805912
rs61784255
rs1832262
rs6691526
rs12735688
rs3765965
rs6577545
rs4908798
rs58486928
rs61463560
rs57521674
rs12748400
rs2274334
rs4908522
rs12033389
rs111291575
rs12074878
rs61785761
rs10864376
rs3737665
rs12138897
rs4908800
rs61785762
rs3765964
rs3765963
rs6697763
rs6673038
rs11121283
rs11121284
rs11121285
rs12752205
rs7520463
rs6577546
rs6680186
rs11121286
rs6678810
rs7533137
rs11121287
rs17032942
rs55743720
rs7513804
rs7525675
rs72641595
rs4908802
rs7529173
rs56382926
rs11121288
rs1075363
rs55901092
rs875148
rs1815328
rs72641597
rs4908523
rs28694588
rs11121289
rs10746482
rs138370454
rs4908524
rs72641601
rs7532691
rs72641602
rs7366316
rs7367376
rs9651156
rs144548992
rs10779707
rs10746483
rs147703390
rs2895997
rs9651157
rs72642910
rs72642911
rs4908803
rs17392147
rs6666882
rs6666894
rs17033008
rs7516862
rs12047015
rs7548439
rs7548457
rs12410411
rs58957717
rs7517508
rs12727906
rs17389948
rs34111359
rs34494379
rs11810507
rs12402611
rs4908804
rs4908805
rs34897790
rs61785778
rs60512841
rs7544111
rs7556128
rs17033013
rs17392216
rs10864377
rs12164533
rs6672506
rs61785781
rs2039631
rs17027186
rs7530465
rs4908806
rs4908807
rs769901
rs12060786
rs66544814
rs66463959
rs11121290
rs12126873
rs10864378
rs11121291
rs12126931
rs11121292
rs11121293
rs72632905
rs67090552
rs2012842
rs2401422
rs11121294
rs67643706
rs12076084
rs28594609
rs72632907
rs66638515
rs35277164
rs7537425
rs11121296
rs12063980
rs12402973
rs1556757
rs12410702
rs12028131
rs1004557
rs7518462
rs11121298
rs7529394
rs707468
rs12031065
rs9803660
rs813983
rs769903
rs769902
rs707469
rs28532953
rs1705280
rs809966
rs112904968
rs2027222
rs12072306
rs144522705
rs6661680
rs72632913
rs12120126
rs707450
rs142412138
rs114878963
rs35072764
rs12133453
rs12566126
rs12758903
rs769900
rs11121302
rs10779708
rs769899
rs12740565
rs11121303
rs61785791
rs6667506
rs12119987
rs12130301
rs6691104
rs6680169
rs55998306
rs6685329
rs35754078
rs12759131
rs12025713
rs707452
rs12035518
rs12025782
rs7547369
rs769898
rs12068539
rs11121304
rs10864381
rs10864382
rs11121305
rs707453
rs12125486
rs10864383
rs6692445
rs6692768
rs5840
rs1063137
rs875996
rs875995
rs11121306
rs1060998
rs34488100
rs11121307
rs55909245
rs4908526
rs34605482
rs56342884
rs12137228
rs2457718
rs34742522
rs7368193
rs1961351
rs3004245
rs6680525
rs61397175
rs7521322
rs11121309
rs770023
rs770024
rs770025
rs4908809
rs12142229
rs12080175
rs2505972
rs74595111
rs12145292
rs113568511
rs66930610
rs71641071
rs3004248
rs28617329
rs67481793
rs34509773
rs12086036
rs12086124
rs12090683
rs113674154
rs3004249
rs2986630
rs2896012
rs12734354
rs2986631
rs765618
rs765616
rs765615
rs765617
rs1705295
rs1751680
rs1612895
rs2505973
rs2457717
rs12082529
rs74973473
rs72632934
rs1705297
rs2478869
rs2478868
rs3765962
rs56129826
rs770040
rs5438
rs3820034
rs770041
rs12736085
rs12117043
rs1705285
rs1751681
rs6658278
rs6683701
rs6686195
rs6698570
rs6698663
rs6698677
rs28475361
rs35710492
rs77917183
rs12748005
rs11121313
rs11121314
rs12733328
rs12141742
rs12752678
rs112205261
rs55875903
rs72632938
rs11121315
rs12409872
rs72632939
rs61103698
rs61502331
rs112017518
rs34626390
rs11121317
rs11590201
rs1327257
rs11121318
rs17392750
rs797187
rs12735499
rs72632943
rs6673259
rs12726360
rs12127491
rs12733088
rs12733425
rs12748352
rs12096072
rs770036
rs12729328
rs12732432
rs12732623
rs1125648
rs12057692
rs11121319
rs12739327
rs12402657
rs12402661
rs12750121
rs12751466
rs28485124
rs12755780
rs41280754
rs12737731
rs41280756
rs12742056
rs12756959
rs12760830
rs12711519
rs12727982
rs11487892
rs12080794
rs11121320
rs76799504
rs12738912
rs11485223
rs12405816
rs12061918
rs12061999
rs12736630
rs11485224
rs770021
rs11121321
rs11121322
rs12239636
rs12239637
rs12239200
rs56234523
rs11121323
rs12070216
rs12065456
rs12066884
rs12071551
rs201168514
rs35315512
rs75515402
rs74521618
rs34902933
rs72637734
rs67839111
rs34275124
rs12742380
rs1751670
rs729829
rs728869
rs72637735
rs77975395
rs7555576
rs3004242
rs1061907
rs6694515
rs6661122
rs10864387
rs1974062
rs76771287
rs1974063
rs3795312
rs3820035
rs3737669
rs3737668
rs2666432
rs72637739
rs12753196
rs12738957
rs6693258
rs10864389
rs7549256
rs2457719
rs2478870
rs78870840
rs770031
rs770030
rs12722741
rs12740236
rs12740237
rs770029
rs770028
rs1998948
rs12135666
rs56150649
rs1812368
rs770027
rs6577548
rs7547932
rs7515480
rs111492315
rs11121326
rs12746045
rs6577549
rs6577550
rs1705299
rs34426715
rs2941659
rs2505976
rs12758818
rs6577551
rs12144117
rs10864390
rs4908811
rs4908812
rs770019
rs770020
rs12726928
rs2505979
rs12118422
rs9787242
rs12138789
rs1001567
rs9786943
rs66549228
rs11121330
rs6668142
rs77826042
rs34196792
rs6685817
rs4440882
rs4406655
rs7518834
rs12121864
rs4620566
rs4243826
rs4908814
rs6692746
rs113608503
rs113390912
rs1976623
rs1976624
rs12057259
rs1567517
rs4281343
rs17393144
rs12128240
rs6577555
rs2666433
rs7520583
rs34174278
rs7529468
rs113228967
rs72637766
rs34619897
rs72637770
rs12119677
rs12119878
rs111231075
rs6577556
rs797256
rs797255
rs58177591
rs797254
rs797253
rs10864391
rs797252
rs6577557
rs6577558
rs11121332
rs797250
rs797249
rs2516091
rs2859335
rs61785857
rs17376524
rs3004247
rs3021343
rs36190864
rs11802925
rs12728047
rs2859334
rs2859333
rs79892093
rs79043546
rs78992315
rs12752690
rs61787665
rs4908527
rs809972
rs61787666
rs797259
rs6577559
rs797263
rs797264
rs797265
rs797257
rs61787668
rs10779709
rs61787669
rs4908817
rs61787670
rs797258
rs4141449
rs2014485
rs744900
rs6682544
rs11121333
rs61787671
rs12039077
rs6673205
rs2157481
rs2157480
rs10864392
rs4908818
rs4908819
rs2032542
rs4908821
rs60401266
rs4908822
rs1008446
rs11121334
rs2311303
rs4625304
rs11121335
rs6669736
rs6669752
rs57299811
rs9435112
rs6696342
rs4908823
rs4908824
rs12727775
rs7551097
rs7540015
rs9435114
rs12409443
rs12026101
rs4908825
rs12752214
rs4908528
rs743973
rs737261
rs6693180
rs744613
rs9435120
rs11121338
rs9434713
rs6694066
rs79264963
rs12042421
rs7539197
rs9435121
rs9435122
rs3861752
rs1547432
rs1972283
rs1972282
rs6666940
rs6667039
rs4908826
rs12410960
rs9435126
rs9434716
rs56634614
rs9435128
rs9435129
rs9434717
rs9435130
rs1573744
rs1573743
rs1573742
rs7551496
rs7520652
rs7551687
rs6666301
rs6668987
rs2032541
rs2032540
rs2032539
rs1984411
rs1984410
rs12404907
rs9435135
rs113734234
rs6660591
rs9435136
rs7516052
rs7538378
rs10442700
rs9435138
rs9435139
rs9659342
rs9662462
rs9659590
rs9660329
rs9659596
rs9659597
rs6677060
rs9659625
rs9434719
rs9434720
rs11577604
rs11577622
rs11587234
rs11587236
rs12758265
rs11810114
rs12758462
rs12738692
rs11121342
rs12409739
rs9435140
rs6577560
rs6577561
rs12730280
rs1009941
rs1009940
rs1009939
rs4908827
rs71641080
rs7523256
rs112133236
rs113943149
rs10779714
rs10864397
rs10779715
rs6660199
rs12402600
rs12401742
rs10864398
rs11121343
rs72867271
rs74937107
rs6661498
rs10779716
rs76495372
rs10489436
rs11121344
rs12072683
rs11121345
rs4908828
rs79480593
rs56142609
rs74329086
rs12058863
rs12063598
rs12063692
rs6666027
rs12060409
rs72641805
rs79677241
rs34361557
rs12726196
rs2157479
rs4908829
rs6577563
rs3753271
rs9434723
rs7555568
rs11801562
rs9434725
rs75916398
rs9435144
rs11121349
rs56119172
rs55858522
rs12126056
rs4908830
rs6685399
rs2268176
rs2268175
rs2268174
rs2268173
rs2268172
rs9435148
rs12405956
rs2268171
rs9434729
rs2239561
rs2239560
rs34603401
rs2310925
rs7524046
rs11121350
rs12032814
rs11804534
rs57823928
rs9434732
rs9435151
rs9435152
rs2311051
rs732950
rs763180
rs9435155
rs12083129
rs7526864
rs201697732
rs9435156
rs61785090
rs76416892
rs2268170
rs6662509
rs3753165
rs3753164
rs9435158
rs3765959
rs2268169
rs731183
rs6688832
rs17368528
rs9434742
rs9434743
rs9435159
rs1294014
rs9434745
rs149017905
rs115051408
rs72641816
rs72641817
rs45491397
rs1294015
rs11121354
rs12314
rs57355294
rs9434747
rs3207316
rs2071931
rs11121356
rs12144045
rs112987903
rs1138467
rs9435163
rs9435164
rs55935885
rs7522207
rs7514387
rs9435166
rs9435167
rs9435168
rs2097520
rs1004920
rs9435171
rs7517538
rs61783460
rs916384
rs916383
rs916382
rs72641821
rs916381
rs72641823
rs72641824
rs9435173
rs78104836
rs5015766
rs2311050
rs2311049
rs2311048
rs2311047
rs9434751
rs9434752
rs138107191
rs12093524
rs72641828
rs111748199
rs57533288
rs12064223
rs61783462
rs72641829
rs61783463
rs9434753
rs72641831
rs12121476
rs61783464
rs6688233
rs72641832
rs7544514
rs9434754
rs113481219
rs113563611
rs72641835
rs9434755
rs763181
rs2871656
rs2871655
rs9442515
rs61783466
rs10746487
rs9435179
rs4908832
rs11590326
rs9442580
rs67012730
rs946602
rs916385
rs916380
rs916379
rs61783468
rs946600
rs2105225
rs946598
rs1815615
rs946597
rs677665
rs9442573
rs112541935
rs12128909
rs545087
rs9435183
rs9435184
rs658997
rs9661151
rs760573
rs11799821
rs11803236
rs11121359
rs12760882
rs9308443
rs72642703
rs9662285
rs4465231
rs9660157
rs2179072
rs9727400
rs9725983
rs9442571
rs77632059
rs61783469
rs61783470
rs9434757
rs75573311
rs11585098
rs114709597
rs189842794
rs10864406
rs56333749
rs61783472
rs4989532
rs2072735
rs9442514
rs2072734
rs67551275
rs4908835
rs11121365
rs563317
rs622662
rs621846
rs60674790
rs478552
rs56047985
rs619928
rs4319361
rs4319362
rs57959755
rs2310923
rs12069701
rs1294037
rs55707118
rs61783491
rs12136544
rs61783492
rs11121366
rs57478549
rs1294032
rs9435202
rs1294031
rs74613047
rs11581881
rs672453
rs547506
rs9662290
rs577685
rs57156794
rs1294028
rs77674844
rs1294044
rs531796
rs1294042
rs581587
rs9434758
rs9435206
rs9435207
rs9435208
rs9442562
rs17377443
rs1294040
rs12044214
rs1294053
rs630075
rs629524
rs628739
rs1294052
rs926250
rs1294050
rs522526
rs9726646
rs525476
rs11582809
rs12734790
rs72642738
rs617018
rs72642739
rs4908841
rs4908530
rs507656
rs603590
rs1294049
rs1294048
rs34749664
rs1294047
rs1033377
rs536073
rs1294046
rs1294045
rs11585000
rs77741734
rs1296074
rs17377597
rs17377604
rs17377611
rs11584306
rs9660159
rs9660182
rs77390888
rs9725478
rs9308445
rs9442511
rs58335829
rs55689606
rs9725969
rs4908842
rs4908843
rs1569422
rs1569421
rs9726425
rs3944982
rs78237381
rs11590191
rs12749844
rs2310921
rs732592
rs732591
rs732590
rs4908532
rs909511
rs55796166
rs4908844
rs11586656
rs60111082
rs1294023
rs11121371
rs1294022
rs926247
rs11121372
rs79517478
rs4908846
rs1294020
rs4908847
rs11121373
rs11121374
rs11121375
rs12728282
rs12731339
rs624927
rs12044258
rs76473395
rs115375320
rs60234846
rs114913417
rs12568191
rs72643830
rs57837536
rs9442510
rs12742286
rs11578175
rs11121377
rs504357
rs504358
rs72643839
rs2205669
rs478103
rs658738
rs479043
rs11591053
rs644728
rs643762
rs11121378
rs11121379
rs4271235
rs4484947
rs72860869
rs544264
rs602386
rs2075972
rs2075971
rs12045744
rs34317170
rs9730431
rs11579712
rs483936
rs664347
rs4908536
rs60402136
rs10159126
rs78908140
rs11121380
rs56373345
rs9308446
rs11580745
rs536211
rs34247124
rs12562427
rs11121381
rs619282
rs11121382
rs473654
rs1294027
rs1299374
rs61388173
rs4908851
rs11121383
rs11121384
rs12727816
rs733892
rs1294024
rs9442531
rs2105224
rs2310920
rs733893
rs12145659
rs3765960
rs2310919
rs9435243
rs3795309
rs11591181
rs12760778
rs4908852
rs146313067
rs200987869
rs75069994
rs9435244
rs10779719
rs2075970
rs9435245
rs11577627
rs78666899
rs77856416
rs4908853
rs4908854
rs4908855
rs12065293
rs111352951
rs2012105
rs111608800
rs12404134
rs71641090
rs10779720
rs10746488
rs11121389
rs552230
rs553161
rs12401761
rs12034435
rs2142575
rs2142574
rs1005246
rs56068827
rs1339715
rs543576
rs55669630
rs112557775
rs10864411
rs10864412
rs621655
rs9727002
rs9728078
rs2275458
rs2275457
rs41301983
rs9442601
rs9442600
rs11804695
rs9442598
rs55914657
rs11581205
rs9661886
rs10779721
rs10492967
rs58928993
rs9308447
rs17393334
rs11802522
rs61783551
rs2871651
rs4596926
rs2153305
rs4908857
rs12758001
rs12408895
rs17034060
rs17393468
rs5025598
rs2311016
rs60259384
rs28612519
rs28669777
rs28742181
rs28582890
rs71509058
rs9662793
rs58863057
rs61783554
rs9729149
rs1890683
rs2153304
rs1815614
rs2311017
rs9662255
rs1106370
rs12044737
rs11121394
rs78504774
rs12134602
rs12132809
rs2095906
rs2095905
rs2095904
rs113951858
rs10864413
rs9659645
rs9943073
rs115169121
rs55914151
rs55707848
rs4356074
rs6605054
rs11121396
rs12084572
rs72645537
rs3897845
rs3897844
rs11121397
rs10779722
rs12137140
rs12144922
rs12144923
rs11121398
rs11121399
rs12086791
rs7417033
rs11121401
rs6688312
rs7418235
rs58570666
rs10864414
rs72645543
rs7528785
rs7414873
rs11121404
rs11121405
rs7416550
rs7414710
rs9442593
rs11121406
rs12044809
rs12757537
rs12739234
rs7416569
rs6605053
rs75494586
rs76797562
rs79745863
rs72645548
rs72645549
rs12022654
rs55999465
rs7366727
rs72645552
rs200009340
rs72645555
rs12063708
rs7518421
rs11588546
rs72645557
rs72645559
rs7411605
rs7553273
rs6605051
rs4130512
rs4073536
rs7416897
rs12120690
rs7519100
rs12145857
rs11121408
rs7540569
rs9442585
rs9442584
rs142059645
rs9442583
rs7417409
rs3088176
rs66663433
rs4072641
rs9442581
rs67798200
rs6605049
rs12749430
rs11577308
rs11121410
rs11121411
rs12405873
rs10864418
rs34313156
rs11121412
rs35738199
rs9700695
rs9700700
rs9700701
rs12029166
rs9660179
rs72645574
rs11121413
rs11121414
rs9659361
rs12751939
rs149690445
rs9660475
rs12756215
rs12125610
rs12125657
rs10864419
rs10864420
rs12125714
rs10864421
rs10779723
rs78896506
rs77475470
rs12074324
rs9700264
rs4926493
rs12060292
rs12074517
rs34022146
rs72864351
rs72864355
rs72864356
rs72864358
rs72864361
rs72864362
rs75364946
rs9730520
rs9726065
rs9727492
rs9726404
rs9726405
rs56920777
rs56770788
rs55775623
rs59380452
rs56076811
rs9660605
rs9660413
rs9659311
rs9660644
rs9659326
rs9660666
rs9660668
rs9660890
rs9787285
rs9661541
rs9662275
rs9662295
rs9662546
rs9308451
rs76538438
rs4926481
rs61784975
rs61784976
rs9308453
rs12122786
rs10779724
rs61784977
rs61784978
rs9661190
rs56110710
rs55951224
rs59804563
rs9661476
rs72866207
rs61784982
rs9661728
rs61784983
rs10735516
rs12742542
rs12755964
rs12738818
rs61784996
rs12034064
rs79200652
rs11121422
rs10779725
rs10779726
rs10864422
rs10864423
rs10864424
rs12565445
rs11121423
rs10746489
rs11121424
rs4926488
rs9699733
rs9662976
rs11582858
rs11582463
rs4926491
rs9730012
rs7522909
rs4078208
rs57294471
rs72866239
rs77292479
rs4926475
rs12164588
rs10159234
rs7544834
rs7524804
rs7531904
rs7545008
rs145302437
rs10746490
rs12042017
rs6687196
rs6695721
rs6695925
rs10864425
rs6541065
rs6541066
rs74681302
rs7537665
rs77550567
rs112185587
rs7527532
rs10732685
rs7533446
rs7541338
rs6679380
rs72645584
rs11121429
rs7418365
rs6541069
rs10864426
rs6689847
rs80299706
rs12561781
rs7367253
rs12097695
rs6541072
rs10157778
rs57883760
rs4926476
rs12022332
rs56201332
rs112665658
rs114473038
rs61785002
rs55841366
rs12735814
rs56249511
rs72866283
rs11121430
rs61785005
rs4926477
rs4926478
rs4926494
rs9659699
rs7413983
rs4926495
rs4926496
rs11579509
rs7417127
rs7413464
rs7417572
rs7540640
rs12067294
rs12070849
rs11121432
rs61785006
rs7415831
rs7533161
rs12753330
rs10465704
rs7550613
rs143138634
rs7533271
rs41280768
rs10864427
rs11121433
rs12755956
rs77011317
rs11121435
rs60875190
rs56231763
rs7542011
rs4926497
rs6660876
rs7522405
rs112621549
rs10158599
rs7525571
rs75100051
rs4926470
rs7412149
rs72646706
rs4926471
rs76291759
rs80281664
rs56012411
rs7525099
rs113702891
rs55687246
rs60744607
rs58478478
rs12084279
rs71509060
rs72646708
rs12040542
rs55699151
rs72646709
rs72646711
rs55780537
rs55986711
rs12037667
rs72646712
rs72646713
rs12022881
rs55655211
rs72646714
rs59618231
rs72646715
rs12140494
rs7416579
rs7417995
rs12023288
rs12045459
rs12045493
rs7411273
rs10864429
rs28719694
rs34927461
rs200656197
rs7554946
rs6540945
rs11580267
rs6660810
rs61782983
rs10864430
rs72646718
rs58670998
rs4423053
rs112324731
rs9430273
rs9430274
rs72646723
rs12124860
rs6698575
rs12070568
rs56053581
rs9430152
rs12123479
rs9430153
rs9430155
rs57272167
rs56026893
rs9430332
rs6675436
rs4926482
rs9430174
rs6540961
rs6540962
rs3923984
rs7544083
rs9430180
rs9430369
rs4073710
rs4074744
rs9430181
rs9430182
rs9430183
rs60097082
rs9430184
rs56394030
rs1128650
rs1128651
rs7364899
rs12411122
rs4244632
rs4926472
rs4073293
rs4450053
rs11121451
rs11121452
rs4078500
rs6540966
rs6540967
rs10779727
rs9430443
rs6663156
rs6540969
rs9430447
rs7532334
rs7366499
rs4926483
rs11121457
rs74359316
rs79248082
rs77751766
rs78582592
rs11121458
rs75958964
rs79891856
rs9430185
rs9430461
rs9430186
rs10864432
rs12563790
rs12568974
rs7550197
rs6540973
rs116775663
rs4076986
rs4076440
rs4926485
rs4926486
rs4926487
rs11121461
rs11121463
rs9430506
rs9430507
rs12064312
rs4846053
rs4846095
rs11121464
rs113353412
rs11121465
rs12067477
rs79487387
rs12025988
rs9430523
rs9430525
rs10779728
rs9430526
rs9430192
rs11121466
rs11121467
rs12070339
rs112276735
rs9430194
rs9430544
rs12403944
rs12028233
rs11121469
rs111877086
rs12041599
rs72869650
rs79423094
rs9430195
rs4129341
rs9430196
rs7520103
rs12034039
rs12031655
rs61783014
rs6540985
rs7547500
rs9430574
rs4529711
rs4292965
rs4534387
rs4477280
rs4529712
rs6540988
rs6540989
rs7518602
rs7518793
rs7516138
rs7516214
rs11805716
rs74730352
rs4240895
rs4240896
rs7511971
rs9430611
rs56017286
rs114525142
rs57834427
rs57784284
rs7538174
rs6540991
rs7524062
rs7521255
rs58380009
rs58784124
rs61783030
rs12083390
rs12088060
rs6666059
rs6675842
rs6541002
rs60881965
rs56153814
rs4300218
rs12039250
rs6680148
rs6697592
rs6697096
rs74054313
rs6671868
rs11811034
rs78631014
rs11802023
rs11121472
rs12568084
rs12567553
rs9430635
rs9430636
rs76637416
rs6660363
rs4360527
rs76856440
rs4420084
rs4333853
rs9430640
rs9662761
rs56338585
rs4846191
rs4846192
rs79583983
rs4488033
rs12028984
rs12047365
rs12048151
rs12022504
rs11121477
rs6677649
rs4846194
rs9659485
rs9661903
rs41278008
rs6669509
rs4240910
rs4601595
rs4846200
rs66735688
rs58123801
rs12026241
rs12023131
rs11801864
rs7547337
rs61783043
rs11121479
rs61785179
rs12028908
rs12566637
rs12075554
rs72633865
rs11121480
rs6541017
rs11121481
rs61785181
rs72633866
rs3934934
rs12564733
rs9430220
rs201274224
rs12735071
rs11589267
rs10864435
rs11121484
rs7546380
rs12037599
rs1135426
rs1135427
rs1141402
rs7526958
rs10779729
rs12042293
rs12568720
rs61707204
rs11121485
rs11121486
rs12569008
rs10779730
rs11588785
rs76878117
rs12088273
rs10864436
rs149073662
rs10864437
rs7550295
rs6694983
rs7550246
rs10779731
rs11674
rs111367680
rs12047054
rs4512653
rs11121488
rs11804356
rs10779733
rs12025864
rs12064975
rs11121489
rs12021914
rs79400069
rs12034313
rs56109009
rs4845976
rs113641964
rs72855716
rs111521549
rs11121490
rs10746492
rs12034239
rs10864438
rs17034335
rs17034340
rs11806520
rs112596844
rs7530083
rs2119508
rs1767271
rs12087051
rs4585981
rs111653041
rs112337741
rs767762
rs11121492
rs11121493
rs1228434
rs1220419
rs61479984
rs2788605
rs72855733
rs72855735
rs61785191
rs2582976
rs2788604
rs935071
rs946279
rs946278
rs946277
rs1220386
rs188106495
rs113670342
rs12034401
rs1615629
rs1660742
rs1660741
rs59729812
rs111252381
rs12078414
rs72855745
rs72855747
rs57480158
rs1631962
rs6699320
rs1767277
rs113068911
rs57560942
rs12040841
rs6666296
rs11121495
rs6667086
rs146533454
rs6677664
rs7524989
rs140368624
rs6678160
rs6678161
rs12042866
rs149120812
rs2788603
rs2582979
rs1660738
rs12068489
rs112047143
rs111945327
rs79781276
rs57700599
rs78883107
rs75668392
rs76509425
rs72855780
rs12032209
rs77073825
rs2788607
rs57853394
rs5017476
rs34967753
rs72633897
rs11121497
rs10864439
rs12725898
rs1220393
rs1220392
rs1220396
rs1220395
rs7225
rs1220394
rs935072
rs72633900
rs2379107
rs1220404
rs1220405
rs1220406
rs935073
rs74054126
rs13374181
rs1220409
rs1220411
rs946275
rs1220412
rs1220413
rs72635207
rs935074
rs1470160
rs12128766
rs1220418
rs935075
rs1660735
rs1220381
rs75671091
rs3120822
rs1220384
rs1220383
rs12043673
rs12034119
rs1220382
rs1372106
rs2486084
rs60850544
rs2582981
rs2582980
rs2083577
rs2379108
rs7529523
rs1220391
rs1975402
rs116043669
rs4846104
rs34851031
rs1220389
rs6663108
rs12088598
rs1628143
rs12140009
rs12140015
rs4846108
rs61743470
rs11121501
rs146474945
rs111855102
rs12086598
rs12097182
rs79265580
rs61785619
rs11828
rs17034440
rs2919694
rs3013783
rs76744859
rs2289478
rs3013784
rs3013785
rs6663059
rs182698541
rs1220398
rs1220399
rs12065908
rs1220400
rs4845912
rs12094254
rs11121502
rs11121503
rs1220402
rs1237370
rs60132751
rs1220424
rs7535945
rs1234694
rs2297843
rs12058979
rs12059092
rs1220422
rs12064822
rs1220421
rs1220420
rs74742139
rs61785621
rs12062953
rs41280780
rs1660733
rs12026401
rs11801898
rs12070725
rs7522568
rs77972069
rs34011816
rs11580158
rs113898379
rs6673580
rs7534615
rs12071307
rs6541073
rs6541074
rs9943169
rs72859517
rs12128632
rs12128636
rs111908489
rs2890358
rs2380188
rs61782860
rs6683452
rs11121508
rs12082318
rs6661806
rs78991739
rs12744387
rs10779734
rs11121509
rs11121510
rs10779735
rs6664208
rs4073852
rs12136213
rs12060375
rs149694992
rs12140058
rs7517360
rs7517812
rs11121512
rs11121513
rs6664631
rs6678023
rs7532547
rs3003377
rs56295335
rs3003378
rs7539191
rs3125086
rs61782885
rs11121514
rs113023880
rs3013788
rs3003376
rs3123522
rs7517806
rs7414481
rs58528460
rs6541075
rs72859578
rs7528979
rs113826563
rs6693449
rs116782657
rs6541076
rs11804193
rs12406448
rs9919194
rs74051807
rs61650275
rs181891239
rs7539725
rs11121515
rs72638953
rs75035497
rs79966104
rs4333851
rs4360526
rs60208411
rs74051808
rs6676280
rs11121516
rs11121517
rs9430244
rs11121519
rs12076922
rs4543799
rs3762290
rs6664155
rs11585670
rs35632014
rs2295294
rs17034501
rs6673887
rs61782920
rs7538883
rs7541780
rs6671289
rs6685910
rs11121521
rs12070814
rs61782924
rs1074461
rs35316894
rs12144133
rs11121522
rs6696978
rs10864443
rs10864444
rs10864445
rs10864446
rs149148192
rs12746438
rs61782927
rs11121523
rs2273298
rs2273299
rs6659436
rs6667049
rs61782937
rs146948394
rs61782938
rs10864447
rs34277013
rs6692491
rs17034560
rs12092513
rs11121524
rs9783053
rs12074936
rs11121525
rs11806008
rs74605718
rs146745312
rs7553655
rs7540431
rs7556506
rs7553668
rs7553760
rs7549318
rs7354817
rs2180184
rs6541080
rs7418410
rs145648316
rs12733312
rs1046277
rs4846195
rs4846196
rs6661326
rs1556915
rs2180185
rs1396
rs56221672
rs1974293
rs11121526
rs11801734
rs12122107
rs61784566
rs6670208
rs6675036
rs6670320
rs6660928
rs6541081
rs11121527
rs12740371
rs6691645
rs11802484
rs61784570
rs11812074
rs61784572
rs3903151
rs12116966
rs7539679
rs61784573
rs61784574
rs11121528
rs12145227
rs4348727
rs12757820
rs12728071
rs66870738
rs35257796
rs12117765
rs61784579
rs3828081
rs61784580
rs35111552
rs11121529
rs12133125
rs12093553
rs997482
rs35830240
rs7520259
rs35187325
rs12124501
rs34420285
rs6699879
rs2027327
rs2027328
rs2027329
rs2027330
rs2027331
rs75313558
rs11121531
rs10864448
rs11121532
rs61775872
rs61775874
rs6702280
rs2105212
rs61775885
rs4846197
rs4846198
rs76754630
rs12401848
rs78317530
rs4846199
rs147613335
rs35766535
rs61775887
rs112793972
rs6541084
rs6541085
rs17396340
rs10492969
rs7547513
rs115959182
rs12133617
rs55676616
rs17396382
rs17400510
rs7524908
rs72865913
rs12129035
rs12751375
rs11121533
rs11580854
rs12136376
rs10864449
rs1538557
rs12127553
rs12406776
rs6685895
rs34565762
rs11584023
rs35850116
rs11582123
rs12755094
rs6696056
rs6700866
rs4529713
rs4240911
rs12406943
rs946504
rs946503
rs4846204
rs11586485
rs946502
rs946501
rs4846205
rs4846206
rs11121535
rs17034615
rs12407992
rs12409137
rs12408019
rs72865926
rs4846207
rs4846208
rs7368073
rs12137456
rs12137527
rs17400878
rs12117635
rs12136404
rs12402052
rs4845930
rs1013952
rs1013953
rs61247079
rs58188818
rs4259656
rs4846209
rs4846210
rs35837142
rs12408430
rs12408435
rs12757288
rs12737239
rs112448832
rs12139158
rs9332414
rs12141246
rs12141416
rs1339458
rs72865946
rs7520651
rs34276096
rs4845931
rs17034643
rs10864450
rs17396973
rs1970379
rs11576459
rs12122029
rs4846211
rs12131785
rs3748575
rs3748576
rs10492971
rs12120499
rs12120042
rs17397129
rs12120191
rs4845932
rs4845933
rs746881
rs912963
rs912962
rs7553228
rs7524693
rs12125535
rs12127604
rs10492972
rs11580788
rs11580789
rs7520935
rs2039778
rs3753037
rs2275424
rs912961
rs3748577
rs12130220
rs11121537
rs34215045
rs8019
rs2004034
rs1065828
rs17401588
rs4846212
rs17410217
rs34225619
rs12753426
rs7553935
rs12734068
rs6693965
rs12132134
rs6703602
rs1536263
rs77444333
rs1152735
rs58036267
rs17401924
rs17401966
rs2182326
rs12135774
rs11121539
rs4333852
rs4475756
rs12137880
rs12139981
rs12734551
rs17410793
rs35388505
rs11121541
rs61778376
rs11121542
rs2276100
rs12722830
rs12409933
rs10864452
rs10492973
rs17034775
rs4846213
rs1555849
rs4846214
rs1556917
rs6541089
rs11804162
rs6541090
rs1556916
rs2853484
rs11121544
rs10864453
rs12119477
rs11121545
rs4846215
rs1467653
rs11576866
rs17402762
rs17034821
rs2185252
rs72867415
rs12725210
rs6541091
rs10864454
rs12403465
rs7546364
rs7546368
rs12738317
rs11585760
rs12135219
rs3748578
rs3748579
rs12125492
rs11578788
rs12403443
rs61778399
rs61326491
rs11121549
rs12128374
rs61778401
rs34636442
rs61778402
rs61778403
rs12130563
rs12131441
rs1188494
rs58697740
rs2148152
rs12132635
rs12141192
rs17411502
rs184097020
rs188880781
rs192921819
rs189673147
rs61778404
rs61383940
rs11121551
rs11121552
rs61778406
rs4240912
rs4240913
rs2847347
rs1536262
rs1002076
rs1138791
rs3748581
rs6541092
rs11576654
rs11121555
rs11121556
rs58053556
rs60743860
rs6694081
rs11585794
rs35811280
rs11587309
rs11587854
rs4846216
rs11121557
rs11587495
rs12120465
rs11578694
rs4846217
rs4846218
rs11586842
rs7525661
rs7530167
rs6679596
rs12141201
rs6682868
rs12142043
rs11121559
rs12409754
rs6674843
rs6670157
rs6674949
rs3737155
rs1049887
rs11121560
rs11121561
rs2847341
rs114968182
rs11121563
rs3762289
rs3762288
rs4846219
rs35716098
rs35859381
rs34075302
rs34045426
rs6541094
rs4845934
rs12118323
rs11579365
rs2236678
rs4846221
rs11121566
rs2229687
rs35759975
rs58014725
rs12746471
rs11576384
rs3762287
rs3762286
rs2298570
rs1889309
rs12755363
rs12402723
rs12759696
rs9651117
rs7528608
rs663364
rs2483679
rs666583
rs490037
rs667366
rs490960
rs491880
rs10436981
rs515423
rs517241
rs150310240
rs140443539
rs681495
rs520964
rs522029
rs585703
rs586096
rs579398
rs475549
rs505141
rs528713
rs632690
rs634358
rs649101
rs649639
rs661256
rs661272
rs6662684
rs481571
rs484416
rs678850
rs519472
rs583515
rs522280
rs524150
rs586223
rs597441
rs2847336
rs1307485
rs201071645
rs2483683
rs2478013
rs1760664
rs201392830
rs2483684
rs643399
rs643400
rs485665
rs1760666
rs1750349
rs676995
rs72867498
rs544289
rs2847337
rs10864455
rs12126556
rs10864456
rs28878584
rs1307487
rs76730171
rs1307489
rs3828044
rs1307490
rs1307491
rs1307493
rs1307494
rs1308520
rs628462
rs666103
rs1307497
rs10746494
rs6540931
rs12745969
rs2483686
rs12134590
rs944973
rs11121572
rs3927586
rs7537164
rs187754130
rs192248643
rs185283766
rs188602952
rs10864457
rs34372628
rs12065251
rs12729844
rs2027087
rs1203122
rs6667629
rs34132699
rs1188530
rs1188529
rs672606
rs2781233
rs11588734
rs72640368
rs655271
rs684016
rs74225522
rs685746
rs60321516
rs1152739
rs607941
rs56006920
rs56026470
rs55935829
rs10864458
rs11121579
rs12124486
rs143427354
rs652771
rs663864
rs76927098
rs9970001
rs2781232
rs668805
rs669701
rs12565133
rs587916
rs6540933
rs1188528
rs670666
rs585870
rs1188526
rs673254
rs1188525
rs4846228
rs597438
rs596537
rs622623
rs636291
rs648324
rs648399
rs662064
rs660725
rs647281
rs585406
rs74810178
rs589400
rs58975800
rs6658216
rs1632108
rs683864
rs76282123
rs2506901
rs10864459
rs10864460
rs2506902
rs2781230
rs2186949
rs2847344
rs12073943
rs61192982
rs2480787
rs1755594
rs1755592
rs2506878
rs7543322
rs616488
rs616402
rs617728
rs2506879
rs17412703
rs602601
rs604814
rs604369
rs2480786
rs589151
rs2506880
rs146392642
rs2480785
rs2480784
rs12129512
rs2274985
rs11587326
rs5005737
rs11121581
rs7419116
rs11584327
rs1411402
rs2506884
rs74225528
rs10779737
rs2483677
rs76699889
rs11585463
rs2056417
rs2483678
rs2506886
rs7522072
rs2506887
rs2506888
rs2480789
rs17035156
rs2988399
rs2039176
rs2039175
rs7548453
rs12403130
rs2480782
rs2480781
rs2026792
rs2480780
rs2506889
rs12375
rs10779738
rs10864461
rs17035189
rs4240914
rs2480777
rs2506892
rs6681221
rs2988398
rs2506896
rs2506897
rs2506898
rs11580264
rs6674521
rs55913143
rs2480775
rs710130
rs944191
rs11121582
rs11121583
rs12117392
rs4846230
rs2480773
rs12128630
rs2480772
rs12120962
rs12063765
rs2150038
rs2183377
rs1411401
rs2506900
rs6688558
rs6696891
rs2480771
rs6700023
rs10864462
rs4846231
rs4846232
rs9430149
rs7555790
rs10157111
rs12725704
rs10157119
rs10864463
rs12127400
rs35612158
rs67488812
rs75113995
rs11121584
rs78432262
rs4846233
rs4240915
rs17035305
rs12028449
rs9660006
rs9660218
rs11121585
rs12121311
rs12402967
rs11121587
rs7545184
rs201738843
rs11121588
rs11121589
rs6658073
rs34106242
rs61777207
rs10746495
rs9661121
rs58788814
rs34575776
rs7519424
rs7512467
rs35409029
rs56219403
rs61777208
rs12750901
rs11580310
rs11121592
rs6663688
rs6663898
rs4845936
rs12738718
rs11121593
rs11121594
rs12033275
rs6661757
rs114425920
rs12753364
rs201294732
rs10779743
rs10779744
rs12565494
rs76431309
rs6702343
rs34230252
rs7512495
rs7534954
rs7524790
rs12133103
rs4846235
rs72641424
rs4846237
rs11583484
rs34697250
rs6687430
rs6687502
rs6676491
rs6687622
rs78507554
rs6664134
rs12129678
rs12075572
rs7536149
rs10864465
rs12139169
rs11121596
rs4845937
rs6540937
rs6540938
rs11121597
rs11588374
rs4617401
rs12077637
rs112436634
rs12741973
rs2086650
rs747124
rs12083820
rs7552996
rs12038548
rs59562625
rs12045923
rs72857041
rs11585893
rs61776263
rs12047856
rs113048657
rs12567436
rs72857049
rs12090714
rs12087384
rs60101188
rs57853007
rs59790639
rs60257606
rs11577757
rs6540940
rs6540941
rs284274
rs6668131
rs284273
rs284272
rs284271
rs1471642
rs116232720
rs10864468
rs2387230
rs6657808
rs284267
rs11121598
rs284265
rs76369603
rs284283
rs78344309
rs284281
rs284280
rs11121599
rs12722934
rs493937
rs6666075
rs576102
rs77708413
rs75071931
rs488854
rs481453
rs3790630
rs479407
rs284238
rs284237
rs284235
rs78282029
rs192563
rs190775
rs284304
rs185864
rs11539794
rs284303
rs17035485
rs116756037
rs79299182
rs2892257
rs284301
rs78716194
rs61776290
rs72641442
rs45606034
rs2128416
rs284250
rs284251
rs284252
rs284253
rs11121601
rs35619052
rs11587145
rs284245
rs284243
rs778228
rs12143134
rs284300
rs284299
rs284298
rs1796630
rs284296
rs284295
rs284294
rs56322140
rs56229092
rs35604552
rs2242287
rs61776295
rs540329
rs476164
rs475980
rs4845943
rs75932283
rs66906568
rs284324
rs284322
rs79313976
rs284320
rs55957723
rs74451129
rs284319
rs11121604
rs284317
rs578347
rs578345
rs284316
rs284315
rs284314
rs60838458
rs114991492
rs3748687
rs284313
rs169538
rs284312
rs284311
rs284310
rs284309
rs6540942
rs6540943
rs284307
rs498504
rs7545227
rs6540944
rs521513
rs474404
rs578554
rs61776326
rs34761175
rs11121606
rs544722
rs284262
rs7555370
rs483296
rs11579184
rs67969
rs532573
rs516243
rs491334
rs684096
rs284241
rs169537
rs4845947
rs4845948
rs493009
rs59705351
rs7516542
rs111373417
rs2387232
rs12406313
rs734736
rs113981481
rs17416005
rs284288
rs4845950
rs4845951
rs7514751
rs560611
rs651374
rs284290
rs12567505
rs11804707
rs4845952
rs284292
rs11805515
rs488834
rs616519
rs7539524
rs7541920
rs6669355
rs710133
rs166912
rs284248
rs284247
rs112744945
rs111503991
rs284234
rs284233
rs166911
rs184021
rs706007
rs188203
rs284254
rs284255
rs518789
rs166913
rs284279
rs284278
rs284277
rs17035646
rs880315
rs34071855
rs682178
rs12046278
rs492945
rs6700479
rs6700483
rs200774951
rs4845843
rs4845953
rs4845954
rs74543418
rs11121609
rs12735339
rs35672496
rs61777971
rs560649
rs506203
rs78555220
rs78897176
rs12026593
rs4845955
rs4845844
rs4845956
rs113841566
rs59309307
rs205490
rs405749
rs451911
rs2076492
rs34828542
rs416218
rs140391083
rs1342904
rs11799943
rs11121610
rs72643204
rs205478
rs205479
rs205481
rs205482
rs2387415
rs72643209
rs205483
rs205484
rs74530928
rs205485
rs2235699
rs7512641
rs2073017
rs6540948
rs6540949
rs6540950
rs7519604
rs10864469
rs11121615
rs17035680
rs3849280
rs205488
rs6668047
rs12077574
rs11121616
rs172228
rs10864470
rs205472
rs205474
rs205475
rs58064215
rs205476
rs205477
rs12031981
rs41307747
rs59096032
rs36083532
rs17035713
rs710135
rs11121617
rs710137
rs6698228
rs61227177
rs111751193
rs710138
rs710139
rs55926240
rs776907
rs776908
rs776909
rs6660242
rs58708213
rs776910
rs776911
rs6658023
rs11121621
rs811855
rs800761
rs10864471
rs1292700
rs11121623
rs11121624
rs1737617
rs1737618
rs12092612
rs60389973
rs72643233
rs2387416
rs2387417
rs11577258
rs11577305
rs1152726
rs1152727
rs718047
rs11121628
rs1152728
rs10779746
rs11121629
rs78867077
rs76983357
rs7535587
rs1750861
rs60065955
rs1152730
rs12730924
rs74908049
rs74052517
rs6697746
rs75544358
rs1769669
rs11121630
rs1776220
rs7547155
rs1776222
rs10779747
rs12757060
rs6688450
rs76759569
rs1776217
rs13374286
rs79778946
rs72643239
rs3860315
rs4845845
rs6540951
rs12744556
rs710128
rs4845846
rs1750863
rs113668737
rs148141968
rs111295140
rs115512413
rs143506351
rs10864473
rs17378720
rs10864474
rs710129
rs11121632
rs56020847
rs1474704
rs2294749
rs2294750
rs57336881
rs72643253
rs79659324
rs539790
rs634478
rs1292654
rs12747228
rs572950
rs1292655
rs574737
rs34473345
rs6540952
rs35897090
rs12727463
rs489182
rs71645014
rs7534054
rs7555879
rs661352
rs493666
rs769319
rs769320
rs1292656
rs497483
rs519391
rs520135
rs116764210
rs74052536
rs2143385
rs2840299
rs526764
rs72864618
rs527676
rs552481
rs552485
rs555005
rs585274
rs586149
rs74443642
rs580547
rs1292657
rs472855
rs474775
rs599719
rs599798
rs601107
rs36142892
rs1292658
rs28568930
rs2764888
rs2764887
rs541695
rs1292659
rs616724
rs564760
rs58177718
rs630677
rs521333
rs11806245
rs1292661
rs11121633
rs7514293
rs58349752
rs471404
rs494359
rs498085
rs72643268
rs613156
rs555027
rs946684
rs560310
rs475979
rs1769667
rs1292663
rs1292664
rs535724
rs1292665
rs72643273
rs566800
rs672270
rs1292666
rs1292667
rs515331
rs539297
rs1292668
rs542803
rs607715
rs608545
rs609812
rs609913
rs1292669
rs622066
rs71645070
rs74052550
rs34560617
rs494738
rs637037
rs496604
rs116701166
rs66786647
rs12085982
rs4845958
rs1152731
rs667444
rs569456
rs61777380
rs491320
rs622120
rs1292646
rs1152732
rs1152733
rs11800035
rs549925
rs550887
rs592431
rs552630
rs1280993
rs77422035
rs1769678
rs1280992
rs7543046
rs1280991
rs6668802
rs1280989
rs1280988
rs11799579
rs1280987
rs78780306
rs2790694
rs1281002
rs12746189
rs6658348
rs4437880
rs1281001
rs28521290
rs34703268
rs1281000
rs12063420
rs35216028
rs1280998
rs35787367
rs1280997
rs71645072
rs71645073
rs12065037
rs6677198
rs6677344
rs1280996
rs6690924
rs1280995
rs6667663
rs12756252
rs12742853
rs6691357
rs7537363
rs11121639
rs12734632
rs72864683
rs11582233
rs11586137
rs11121640
rs11121642
rs11121643
rs4845960
rs12090662
rs10864476
rs12036935
rs11121644
rs11121646
rs12034721
rs2387420
rs6670956
rs12410376
rs9700237
rs744795
rs11121649
rs4845961
rs11586085
rs12732550
rs76525220
rs12057392
rs7515021
rs10864479
rs1280979
rs4845962
rs4845847
rs1280978
rs4845963
rs11590648
rs7527861
rs10157927
rs1280977
rs10157499
rs7548661
rs12566485
rs1280976
rs1280975
rs6540954
rs6540955
rs35135342
rs34877610
rs75935530
rs1280974
rs61775562
rs72643298
rs201333194
rs200095459
rs61775563
rs1280973
rs1280972
rs1280971
rs34811121
rs1280970
rs61775565
rs1280969
rs61775566
rs1280968
rs61775567
rs1280967
rs1280966
rs1280965
rs8179378
rs1280964
rs1280963
rs1280962
rs61775568
rs1612263
rs1612293
rs1280961
rs12046400
rs1280960
rs4845964
rs2387422
rs1280959
rs1280958
rs4845965
rs61775569
rs2486671
rs1280986
rs1280985
rs1280984
rs10779748
rs1280982
rs1280981
rs11589800
rs1280980
rs12748162
rs61775570
rs35995177
rs1769661
rs67642871
rs1769662
rs3121075
rs1749881
rs1769663
rs1749880
rs9430318
rs10864480
rs12117935
rs3118350
rs143081652
rs2764890
rs1749879
rs1769664
rs4845969
rs1749876
rs2387698
rs1620124
rs1749884
rs1624430
rs140615297
rs71645078
rs12046334
rs12066915
rs56167870
rs10864482
rs11121655
rs1281003
rs78619056
rs9803711
rs112790420
rs1281033
rs7527445
rs744921
rs76218842
rs1925666
rs12755921
rs113934221
rs6664866
rs60474969
rs59494995
rs6656310
rs1281028
rs6683061
rs1925665
rs17036014
rs17036019
rs66755139
rs74335547
rs7521386
rs7521498
rs6666764
rs11121656
rs6667195
rs6667276
rs2275490
rs2275489
rs2275488
rs6696682
rs10864483
rs1281017
rs17036032
rs78271619
rs1281011
rs10864484
rs1281008
rs74225549
rs11121657
rs45537241
rs142643006
rs75130475
rs41274492
rs10864485
rs11121658
rs11121659
rs6540959
rs6701587
rs6699026
rs112309803
rs11121660
rs12030736
rs12041143
rs12030940
rs7511959
rs34691090
rs35950437
rs12077098
rs60676743
rs12033594
rs72644035
rs12033773
rs4282824
rs6685896
rs55850703
rs6667397
rs11121662
rs6659231
rs6659326
rs11121663
rs11121664
rs12043744
rs76442973
rs6703255
rs74052097
rs74052098
rs12085319
rs74052099
rs56102775
rs56044863
rs78234331
rs75524741
rs72644041
rs78998838
rs2003046
rs72644043
rs12565727
rs2095921
rs2095920
rs6675082
rs12081176
rs12081181
rs12081186
rs12081197
rs72644044
rs34032547
rs35033941
rs34365965
rs34350247
rs9659356
rs56064922
rs6689838
rs6679214
rs77578010
rs79323519
rs6694011
rs6685766
rs6696575
rs112115136
rs56168930
rs11576658
rs11121667
rs11121669
rs7542053
rs12742570
rs7542158
rs7542164
rs7542354
rs10864486
rs10864487
rs11588890
rs35285563
rs9430157
rs77208728
rs111305386
rs11121671
rs9430158
rs59022210
rs35012053
rs7555178
rs55960292
rs7547568
rs7547643
rs111574557
rs9430160
rs74813460
rs116001217
rs77148470
rs12089817
rs12089824
rs12094534
rs60216355
rs58092391
rs113663169
rs112732333
rs145469852
rs72868197
rs9430161
rs9430162
rs56158081
rs11589058
rs6664735
rs7543152
rs9430163
rs7543488
rs1343704
rs12724573
rs7531761
rs61775591
rs11121674
rs11121675
rs12122814
rs7517230
rs61775592
rs11121676
rs12073585
rs9430334
rs61775593
rs11805274
rs11121677
rs9430167
rs74649884
rs61560478
rs61775596
rs113305008
rs7538848
rs3753236
rs11121678
rs9430171
rs12744501
rs12029968
rs9430172
rs111593670
rs9430335
rs968545
rs62920960
rs61775597
rs3765895
rs3765896
rs7550141
rs9430338
rs6689580
rs6698075
rs147029491
rs2273348
rs7546126
rs1967714
rs1967713
rs1922991
rs1474891
rs2273347
rs2261695
rs1033638
rs1782455
rs1782454
rs56142504
rs12743634
rs28731187
rs191751373
rs1782457
rs12711521
rs17409276
rs6696747
rs6699335
rs7555145
rs7555662
rs7544377
rs7556039
rs12755574
rs11583653
rs181112690
rs11121684
rs6695096
rs11121685
rs61773661
rs12732536
rs12136468
rs61535446
rs61773665
rs61773666
rs12136082
rs910663
rs3765900
rs3765901
rs3819991
rs9430347
rs2273345
rs2273344
rs10779750
rs7548659
rs111597920
rs112818343
rs72647264
rs12121344
rs12122254
rs12144405
rs1884429
rs12117813
rs12137285
rs12137519
rs13616
rs12144188
rs12141640
rs1211575
rs743577
rs743576
rs72870077
rs3753237
rs111481680
rs2486922
rs55924558
rs2486921
rs2261317
rs2486920
rs5019466
rs2039840
rs2791661
rs2748880
rs2748879
rs2791660
rs2791659
rs6701726
rs74525945
rs6655938
rs11121687
rs11121688
rs11576271
rs12569242
rs2261217
rs2791658
rs2791657
rs2791656
rs2791655
rs1194820
rs2791654
rs2748878
rs2748877
rs2791653
rs910661
rs1318348
rs910660
rs6540963
rs1130683
rs2791650
rs2791649
rs2791648
rs2791647
rs7533211
rs2791646
rs2748876
rs12121163
rs12118762
rs12119523
rs72870086
rs17036291
rs112387779
rs111318492
rs17036294
rs17036295
rs72870088
rs17036297
rs3737618
rs3737619
rs2273339
rs2259886
rs112649098
rs12027609
rs17036304
rs3737620
rs3765902
rs2273338
rs2273337
rs2258621
rs72871405
rs12128681
rs151297021
rs9660570
rs147323165
rs142542473
rs12125861
rs12136825
rs1148485
rs72871407
rs2273336
rs1148482
rs113242293
rs78962329
rs12127428
rs72871414
rs72470193
rs2095973
rs12131787
rs12136339
rs2335276
rs2791644
rs77411241
rs72871426
rs2486918
rs17235689
rs17235675
rs79558202
rs112932533
rs2275525
rs2261434
rs2015818
rs17036350
rs1148480
rs1148478
rs56803472
rs12119030
rs11121691
rs113055615
rs79171074
rs868080
rs79373174
rs12354300
rs3737611
rs2275527
rs1417131
rs77086655
rs12144023
rs12124629
rs12146126
rs12097293
rs6701524
rs12121277
rs111579928
rs12075896
rs12239187
rs1057079
rs115024079
rs2791643
rs41274512
rs41274516
rs11581010
rs12129467
rs77604741
rs75077113
rs77270747
rs59862925
rs4282823
rs72871466
rs6691831
rs12089366
rs72871470
rs7553827
rs144516327
rs139090614
rs12138357
rs58667988
rs4240892
rs11121695
rs111634483
rs112991345
rs4845852
rs11585553
rs72871484
rs10864490
rs12041740
rs17036449
rs17036452
rs11121696
rs6674994
rs113124929
rs12144048
rs4845980
rs4845853
rs12122605
rs1034528
rs1205593
rs12141008
rs12141131
rs28991014
rs17036508
rs28990671
rs3765903
rs4845854
rs12120734
rs4845855
rs2300095
rs2300094
rs2300093
rs2300092
rs2300091
rs11121698
rs1010447
rs2016559
rs2335398
rs4845982
rs742824
rs4845856
rs2746637
rs2746638
rs7526649
rs7540890
rs7549109
rs12031403
rs74225573
rs61773703
rs7543400
rs12730522
rs10779751
rs4845984
rs4845857
rs12124983
rs12029823
rs12032364
rs12739368
rs12752896
rs4845985
rs4845986
rs1064261
rs2076655
rs2788570
rs2300089
rs10864495
rs2024625
rs2746639
rs2746640
rs11121702
rs7541998
rs11121703
rs11121704
rs718206
rs1883964
rs1212929
rs7524202
rs2024627
rs7544489
rs6661859
rs6697896
rs1135172
rs78975320
rs11121706
rs12036364
rs6683420
rs6672513
rs4845858
rs4845859
rs6686835
rs1205592
rs4845987
rs6679878
rs11121708
rs6670821
rs72633721
rs11121710
rs10864496
rs2092642
rs11121711
rs7554251
rs7517041
rs7525957
rs2076657
rs4845988
rs11121712
rs11121713
rs1883965
rs2295079
rs2295080
rs7542591
rs4845860
rs6540965
rs6671083
rs1074078
rs3010222
rs12145119
rs60365568
rs56941291
rs34967602
rs112406318
rs12121254
rs12118041
rs12118107
rs112140315
rs111988587
rs12062634
rs2788546
rs2878409
rs2788543
rs3765906
rs2788539
rs2744815
rs2744820
rs2993656
rs36067555
rs3010223
rs2982372
rs2982373
rs2744822
rs78956607
rs61773725
rs4845992
rs145328982
rs2982374
rs2744825
rs2982375
rs2744828
rs2744830
rs2744831
rs2744832
rs2982376
rs2744833
rs2982377
rs2982378
rs2982379
rs2993668
rs146609044
rs3124629
rs2993667
rs2982380
rs2993666
rs2993665
rs2993664
rs2744837
rs78017207
rs2788564
rs3120821
rs3124630
rs3124631
rs2788563
rs2788562
rs909836
rs909837
rs3010226
rs2993663
rs2993661
rs2982383
rs3120820
rs2788560
rs3120819
rs2993660
rs3120818
rs2982384
rs2993659
rs3124632
rs742368
rs732023
rs2011373
rs732024
rs3124633
rs3124634
rs3124635
rs3120817
rs3124636
rs3120816
rs3120815
rs3010227
rs3010228
rs2982385
rs2982386
rs3010229
rs2982387
rs2179392
rs2179393
rs2993658
rs2744841
rs2744842
rs3010230
rs3124638
rs3124639
rs3124640
rs3124641
rs12120802
rs4845862
rs4845995
rs4845996
rs2744844
rs10864498
rs2788559
rs2744846
rs2744847
rs2788558
rs4845998
rs4845999
rs2744849
rs11121722
rs10864499
rs733761
rs11121723
rs2005996
rs12040952
rs2788545
rs2788544
rs2744851
rs2744852
rs12041992
rs2744853
rs2744854
rs2744855
rs2253501
rs10779754
rs2744857
rs10864500
rs2744858
rs2788576
rs2788575
rs2788574
rs2744859
rs2744860
rs12033019
rs2788573
rs2744809
rs2788569
rs2744810
rs2982364
rs148919572
rs1997730
rs2335404
rs2335405
rs2788556
rs2993657
rs2744812
rs2744813
rs3010203
rs2982365
rs2982366
rs142745042
rs2788557
rs2982367
rs2982368
rs3010204
rs3010205
rs9430458
rs12410368
rs3010206
rs2982369
rs3010207
rs2982370
rs2982371
rs3010208
rs34444783
rs6660541
rs7365896
rs7511819
rs11121725
rs11121726
rs6702848
rs4345807
rs7550838
rs4846000
rs139710196
rs7552089
rs6540972
rs2379133
rs6671983
rs4846001
rs12729013
rs12729014
rs55965913
rs12128969
rs3099635
rs2379140
rs4846002
rs2922247
rs74511320
rs11121728
rs76991104
rs77867201
rs78672887
rs17419268
rs7526065
rs7540500
rs11121729
rs59179382
rs11576756
rs881655
rs10864503
rs10864504
rs2890085
rs11121730
rs2379143
rs10864505
rs11121731
rs6670474
rs12406784
rs7539934
rs6690077
rs3124621
rs10449316
rs3124622
rs4845864
rs2922235
rs2922236
rs3003915
rs78824177
rs10864506
rs6540975
rs3010212
rs10864507
rs6661145
rs6694633
rs61680889
rs1072891
rs2379147
rs716734
rs75277090
rs4846004
rs3099621
rs10779755
rs3123601
rs2077480
rs2379148
rs2922239
rs78584403
rs3123602
rs877307
rs877308
rs877309
rs7413650
rs10864508
rs12074336
rs111739247
rs3123603
rs6703483
rs11121733
rs2922240
rs11121734
rs2922241
rs2379150
rs2379151
rs1984834
rs2379152
rs3099623
rs2379153
rs3124623
rs12036240
rs3099624
rs3010218
rs17036837
rs11806225
rs3099628
rs12132727
rs35316056
rs56050412
rs55729299
rs3124625
rs12048424
rs3010219
rs3124626
rs2379156
rs2379157
rs1806619
rs2379158
rs2379159
rs2922242
rs2922243
rs12046980
rs3099630
rs9430187
rs3099632
rs2922244
rs3010221
rs141165598
rs3124627
rs3099633
rs61773757
rs56295526
rs12741661
rs6662243
rs729536
rs11121736
rs55736129
rs4845866
rs71645097
rs11577773
rs11589539
rs12044972
rs11121737
rs12026602
rs11121738
rs12026650
rs12026716
rs56269753
rs11121739
rs2379162
rs7551815
rs12049425
rs12142570
rs12143403
rs11121740
rs11121741
rs11121742
rs12124853
rs11121744
rs12029524
rs35890029
rs12410773
rs35243134
rs11121745
rs12143561
rs12143572
rs12143726
rs60678357
rs12757903
rs55665801
rs71509073
rs11121746
rs12046038
rs12123780
rs11121747
rs4846008
rs7550846
rs7540777
rs7543377
rs2002891
rs4846010
rs7546801
rs35878551
rs17036930
rs6674181
rs6674692
rs10159458
rs11121748
rs12033921
rs6688359
rs12742984
rs12027766
rs34552305
rs2007215
rs12124090
rs6540978
rs58130172
rs10864509
rs7555562
rs12030427
rs2890084
rs10779756
rs2379135
rs2379136
rs11121751
rs2379138
rs11121752
rs59588405
rs72635482
rs35871290
rs12565837
rs79002595
rs12565184
rs78622607
rs11121754
rs11121755
rs11121756
rs10864510
rs11121757
rs12129869
rs12129875
rs7534208
rs11121758
rs11121759
rs55975941
rs10864511
rs12129279
rs10864512
rs11582732
rs12139489
rs10864513
rs11121760
rs4846012
rs12130483
rs7537387
rs41274528
rs2817580
rs12144924
rs2076465
rs2235665
rs60362998
rs61054790
rs2817614
rs6702624
rs2817634
rs2817637
rs2594312
rs2594313
rs2817645
rs2817646
rs2745269
rs2594314
rs2594315
rs72866404
rs61773861
rs58484446
rs2745268
rs2594316
rs2745267
rs2745266
rs10864514
rs200827164
rs10864515
rs2745265
rs17036947
rs41274530
rs2594318
rs12135502
rs2072997
rs2072996
rs2072995
rs2072994
rs2072993
rs2817589
rs2817590
rs61773863
rs61773864
rs12759679
rs2817591
rs3895167
rs3895166
rs2076469
rs4634914
rs58789791
rs61750329
rs2817635
rs2817636
rs2745260
rs35367501
rs2493328
rs2473471
rs3003914
rs12743429
rs2817633
rs12743759
rs35866514
rs2594302
rs67703176
rs2817632
rs2594301
rs2817631
rs2817630
rs2076468
rs67602684
rs2235664
rs2244401
rs2244400
rs2244397
rs146087592
rs2745298
rs2745297
rs2235663
rs2817628
rs2076467
rs2235662
rs2235661
rs2594311
rs2235660
rs2243838
rs2594310
rs2235666
rs2745295
rs2745294
rs2594309
rs2594308
rs75461795
rs56663089
rs2817627
rs10864516
rs10864517
rs10864518
rs2379165
rs144936741
rs11121763
rs11121764
rs12117355
rs28661758
rs12127663
rs6663391
rs6675836
rs6681275
rs2254359
rs2254347
rs2745292
rs2817621
rs2817620
rs75023217
rs68183032
rs67980803
rs2817619
rs2817618
rs2817617
rs78673463
rs6683331
rs2817613
rs2745291
rs2594285
rs2594286
rs2817612
rs2594288
rs2745290
rs2817611
rs2817609
rs2594289
rs2817608
rs2817607
rs2594290
rs2817606
rs2817605
rs2594291
rs2817604
rs34715389
rs2817603
rs2817602
rs2817601
rs2817598
rs2817597
rs2817596
rs2817595
rs117119235
rs11808316
rs7524668
rs2817593
rs199703381
rs12754959
rs12753861
rs12086490
rs12087540
rs200896627
rs74053101
rs12078550
rs12078660
rs12075125
rs76756786
rs79877162
rs2817581
rs57528999
rs2594296
rs2817582
rs74055105
rs74055107
rs74055108
rs60388450
rs57317973
rs2745285
rs12078393
rs74055111
rs12079678
rs72866465
rs2745284
rs35473874
rs2745283
rs2594299
rs2817584
rs2817585
rs2817586
rs74386802
rs2594300
rs3912023
rs2745282
rs2817587
rs72636822
rs67213966
rs2594319
rs12141055
rs12130148
rs10864520
rs9787283
rs138776185
rs11121766
rs2817588
rs2745281
rs2745280
rs2745279
rs2745278
rs2745277
rs6698664
rs742478
rs742477
rs2817638
rs2817639
rs7536755
rs2745276
rs61773879
rs61773880
rs2817640
rs2817641
rs2206514
rs2206513
rs72636833
rs2206512
rs4846014
rs72636835
rs2817642
rs2817643
rs2745275
rs61773881
rs2745274
rs61773882
rs2745273
rs2817644
rs11587747
rs11578177
rs2745272
rs11589841
rs1811837
rs1811836
rs56365618
rs4845868
rs72636845
rs72636847
rs11121774
rs1989276
rs1989275
rs714829
rs727853
rs2335767
rs4846015
rs2072999
rs2076466
rs11801364
rs2072998
rs12026955
rs7530509
rs12403277
rs4364885
rs4240894
rs4625284
rs4525043
rs11811739
rs4262549
rs4356057
rs11121775
rs2018754
rs12094882
rs12094883
rs6670331
rs6685524
rs113551358
rs10864526
rs6694271
rs761087
rs28584750
rs1812980
rs973880
rs761086
rs2072992
rs761085
rs6686295
rs761084
rs4585980
rs1997761
rs1997760
rs1997759
rs1997758
rs6693599
rs4846017
rs118146725
rs11121777
rs79675442
rs2018893
rs761082
rs761081
rs4263998
rs4846018
rs7555966
rs7548225
rs75514443
rs7548235
rs11121778
rs4846019
rs1967682
rs6664819
rs7512822
rs11121779
rs4845869
rs7417346
rs2745270
rs10779758
rs2143295
rs1320985
rs1320984
rs1320983
rs909946
rs4542213
rs36126289
rs4361989
rs909945
rs72636881
rs6689128
rs6704310
rs6664324
rs2017006
rs78223190
rs742474
rs734737
rs11121780
rs11121781
rs10864527
rs7554745
rs6540984
rs4845870
rs6657410
rs79027827
rs761092
rs4845871
rs4845872
rs10779759
rs55677903
rs7519607
rs7550768
rs10779760
rs6701965
rs11121782
rs12759089
rs74518895
rs742476
rs742475
rs77031870
rs10779761
rs2064297
rs11807257
rs4440857
rs2064296
rs60899469
rs4846021
rs17420537
rs78641071
rs115723174
rs17037122
rs17037124
rs78571624
rs80112965
rs6661641
rs10779762
rs10864528
rs10779763
rs2335768
rs11121786
rs6676625
rs75935551
rs76933799
rs80032347
rs80191350
rs145653977
rs6677946
rs17037129
rs11121787
rs11121788
rs10864529
rs11121789
rs4483414
rs4636464
rs4261122
rs10864530
rs6685318
rs4846022
rs74782931
rs75752157
rs74882072
rs6671295
rs147305868
rs112435337
rs6540986
rs7526268
rs76259356
rs6672629
rs6540987
rs6688569
rs12737362
rs6679567
rs56104140
rs75134056
rs72638613
rs76462530
rs72638614
rs12037955
rs78799062
rs1055547
rs2272984
rs9614
rs9430198
rs74054205
rs12045158
rs3117061
rs55860801
rs3117062
rs1883575
rs909934
rs2272983
rs56052340
rs12139487
rs3125816
rs3117063
rs72638619
rs12140970
rs111931059
rs58092895
rs12047253
rs2294642
rs2294641
rs2294640
rs3125815
rs3820340
rs3125814
rs3125813
rs55706902
rs3125812
rs3125811
rs3117064
rs3117065
rs12142546
rs12145133
rs145692708
rs74886336
rs3117066
rs3117067
rs3117068
rs3125819
rs3117069
rs1985120
rs3125818
rs9430594
rs114923062
rs113600041
rs744115
rs747863
rs747862
rs1063301
rs1140272
rs878778
rs2233027
rs2272982
rs2233025
rs2233024
rs2233022
rs3767300
rs2336030
rs2294638
rs9430205
rs28924102
rs28924101
rs6698476
rs7545621
rs7553579
rs7553585
rs72638627
rs7534880
rs7417320
rs2233011
rs2233006
rs2233004
rs746218
rs909933
rs9430607
rs34873013
rs12723707
rs67654234
rs11121796
rs7527599
rs12069516
rs2336031
rs2143296
rs9430609
rs35468530
rs36070735
rs78228745
rs6657612
rs6693852
rs111886081
rs6694489
rs6658345
rs9430207
rs9430208
rs9430614
rs12088541
rs6667330
rs6700817
rs2038132
rs2038131
rs7539455
rs55686624
rs72638643
rs12034678
rs9430616
rs9430617
rs61773913
rs59443781
rs6658124
rs11121800
rs72869775
rs9430209
rs9430210
rs1555079
rs59434666
rs1534991
rs1534990
rs1534989
rs60536251
rs1534988
rs57672421
rs1534987
rs1555078
rs4846024
rs4846025
rs4846026
rs9430624
rs12045323
rs9430211
rs72872012
rs114104766
rs6685326
rs11121804
rs12132907
rs12144700
rs4845873
rs12048469
rs12134785
rs79398623
rs78893952
rs7540445
rs6687381
rs12118130
rs9430627
rs56182507
rs9430628
rs12085723
rs12731150
rs2878594
rs35457745
rs11121808
rs11121809
rs4846027
rs2878595
rs13375870
rs2878596
rs10458476
rs55852125
rs17037327
rs60437934
rs1883574
rs2336034
rs1883573
rs12567844
rs12565097
rs12565954
rs1534986
rs72638650
rs9430631
rs35307526
rs61773926
rs12743253
rs35744853
rs34717076
rs4846028
rs12117076
rs12735660
rs12138636
rs6676319
rs41275450
rs34219540
rs7533583
rs7414943
rs7415462
rs4845874
rs4846029
rs4846030
rs7529001
rs4846032
rs75595357
rs36029298
rs12120698
rs33999366
rs59565686
rs35818156
rs61773930
rs34860946
rs12142522
rs10864532
rs74541046
rs12123921
rs12142649
rs12743892
rs12408896
rs12063057
rs12121577
rs17875979
rs12116971
rs12095517
rs17875913
rs17875916
rs6540992
rs11121815
rs11121816
rs6664239
rs4073395
rs17875920
rs11121817
rs4073489
rs4073574
rs6419479
rs4073576
rs4073575
rs7418059
rs11590171
rs12731164
rs17875934
rs11121818
rs17875987
rs17875989
rs6660106
rs12752700
rs17875948
rs11121819
rs17875954
rs11121820
rs10864533
rs6677313
rs8617
rs1128059
rs1128065
rs11121821
rs4075034
rs4075033
rs17875967
rs11802026
rs17875969
rs10864534
rs6661776
rs6665448
rs6703047
rs56092270
rs6691049
rs11121822
rs1133398
rs6661241
rs12070601
rs6701054
rs12563343
rs116001018
rs79610292
rs60148251
rs71647007
rs12127624
rs139301073
rs4846036
rs11584285
rs11121824
rs10864535
rs10158409
rs111757225
rs4845875
rs4845876
rs4845877
rs4845878
rs4845879
rs10864536
rs11121825
rs11121826
rs6677253
rs6674634
rs6662190
rs6677240
rs12564559
rs10218813
rs114941496
rs6668699
rs6540997
rs4846037
rs145488887
rs4845880
rs4845881
rs77347935
rs61773947
rs61773948
rs72638682
rs12131667
rs55728339
rs59911871
rs114951726
rs72638683
rs72638684
rs55990971
rs6667720
rs6680385
rs55929441
rs11121827
rs61773952
rs10779764
rs77157935
rs61773953
rs36029635
rs55990055
rs6540999
rs6541000
rs12079693
rs12076233
rs10864538
rs72638693
rs10864539
rs6689912
rs12735869
rs12734761
rs11121828
rs72638696
rs11121829
rs113980419
rs9792894
rs72638698
rs41275456
rs6696752
rs72638700
rs6659287
rs141567582
rs6659425
rs6659541
rs12132479
rs6699881
rs41275458
rs7538516
rs4846039
rs4846040
rs4846041
rs6541001
rs6688187
rs148411205
rs112131579
rs72640206
rs77883892
rs72640208
rs78329225
rs10779765
rs10864540
rs10864541
rs56313628
rs55738118
rs56260590
rs80001635
rs12134663
rs72640210
rs72640211
rs56001051
rs6697244
rs55685198
rs55967531
rs41307759
rs41301989
rs41307757
rs12566905
rs12561919
rs4846043
rs41275460
rs41275462
rs4846045
rs1889294
rs1889293
rs1889292
rs3737970
rs2001584
rs2004445
rs12119092
rs112862994
rs12141216
rs139348312
rs9727993
rs10864542
rs61776071
rs4845882
rs4846047
rs6665802
rs75559897
rs6703535
rs12135232
rs10864543
rs41275464
rs55890341
rs11586659
rs55867221
rs2151655
rs2151654
rs59375726
rs4846048
rs2184227
rs2184226
rs3737967
rs3737966
rs3820192
rs1537516
rs1537515
rs1537514
rs11559040
rs72640221
rs45625835
rs4846049
rs2274976
rs3818762
rs13306556
rs1476413
rs17375901
rs1801131
rs12121543
rs1994798
rs2066462
rs6541003
rs45495691
rs45439601
rs1801133
rs17421462
rs7526128
rs7537955
rs6541005
rs6541006
rs1572151
rs17421511
rs45449597
rs45608437
rs4846052
rs17037388
rs17421560
rs45504202
rs45553335
rs3766747
rs13306553
rs11121832
rs2066471
rs7533315
rs35464336
rs17037390
rs45603435
rs17037396
rs17037397
rs9651118
rs17367504
rs2066470
rs3753588
rs7553194
rs3753587
rs3753586
rs3753585
rs3753584
rs17367629
rs3753582
rs13306561
rs3737965
rs3737964
rs56221660
rs55814225
rs6697335
rs6691440
rs6699827
rs4846054
rs4846055
rs4846056
rs114540413
rs145641960
rs72640243
rs72640244
rs55851065
rs17037425
rs12564002
rs12565990
rs55800247
rs55738737
rs139569786
rs6658684
rs140586031
rs116422234
rs72640247
rs6699270
rs6701960
rs6687229
rs79448237
rs12123964
rs72640249
rs72640251
rs72640252
rs72640253
rs17037427
rs145628269
rs138252948
rs17037429
rs12406667
rs12404124
rs17376286
rs17037432
rs17037434
rs17037435
rs114083374
rs149393118
rs144795462
rs143553702
rs142218582
rs139203752
rs34377596
rs41275472
rs72640257
rs198391
rs17376328
rs72640258
rs12564593
rs198392
rs2076001
rs2076002
rs198393
rs2050265
rs149764880
rs145724263
rs149002827
rs138473600
rs142489028
rs146777460
rs198394
rs198395
rs111670229
rs198396
rs6699618
rs75747410
rs6669371
rs55994631
rs198397
rs12567119
rs198399
rs12567136
rs2076003
rs56153133
rs72640260
rs2076004
rs7537765
rs41275478
rs56190030
rs77072136
rs198401
rs41275484
rs535107
rs41275488
rs35983202
rs503040
rs34783459
rs79811212
rs2236796
rs2236797
rs72640262
rs41275494
rs143800963
rs17037452
rs55857306
rs198402
rs2075538
rs198403
rs198404
rs55892892
rs41275500
rs198405
rs72640267
rs198406
rs2075539
rs55788159
rs198407
rs198408
rs169158
rs171983
rs2272803
rs198409
rs55741089
rs1023252
rs528705
rs528704
rs198411
rs198412
rs198413
rs198414
rs17350396
rs198415
rs41275502
rs14078
rs34710782
rs198357
rs198358
rs7552330
rs198359
rs198360
rs198361
rs61764044
rs5068
rs5067
rs5065
rs198364
rs141308438
rs198365
rs198367
rs198368
rs198369
rs198370
rs5064
rs5063
rs198372
rs198373
rs61757273
rs55714388
rs632793
rs577040
rs576947
rs2981953
rs2981954
rs198374
rs198375
rs12411044
rs198377
rs198378
rs6668352
rs198379
rs198380
rs198381
rs12124640
rs616308
rs549596
rs198386
rs198387
rs198388
rs198389
rs3753581
rs12406089
rs12402363
rs12406383
rs12402728
rs6668659
rs2003655
rs12569355
rs58120150
rs6676300
rs1318408
rs915015
rs4846060
rs75540316
rs12562952
rs12565635
rs12562784
rs34241762
rs1009592
rs11801879
rs1009591
rs11803049
rs474859
rs35900033
rs34246601
rs4846062
rs4846063
rs56074814
rs11121836
rs198382
rs34593006
rs7415914
rs79837245
rs198383
rs198384
rs7545014
rs4846064
rs80177860
rs7545290
rs60600557
rs78097221
rs113823536
rs10864544
rs9661078
rs61402980
rs11804222
rs79593079
rs7537714
rs201678143
rs7364817
rs4846065
rs7554327
rs4846066
rs34954501
rs59952418
rs57077193
rs61359664
rs72864766
rs885770
rs2008113
rs61736014
rs28455075
rs4846067
rs4846068
rs72864769
rs74615773
rs2336395
rs11588551
rs11583408
rs35575891
rs6661289
rs9730417
rs12139365
rs7551862
rs4304595
rs2050270
rs2050269
rs2050268
rs2050267
rs2050266
rs6669571
rs76579466
rs1474576
rs1474577
rs6667637
rs4845886
rs4846069
rs6666533
rs11121837
rs4846070
rs61527718
rs4846071
rs2336370
rs2336371
rs2336372
rs2336373
rs2336374
rs2336375
rs4314892
rs2336377
rs7524721
rs7516708
rs4846072
rs4846073
rs57678332
rs57176983
rs1321072
rs1321073
rs6665662
rs34117126
rs34175640
rs17037520
rs12749498
rs12036266
rs2065611
rs2064614
rs72640281
rs72640282
rs4492637
rs12567187
rs4846074
rs4846075
rs12756891
rs4846076
rs12086882
rs12057254
rs12087996
rs12724129
rs4845887
rs190455285
rs12085006
rs75092007
rs74493073
rs77685402
rs1999594
rs57044570
rs17037526
rs11121838
rs12043045
rs17346334
rs7542773
rs7520898
rs79209713
rs7543258
rs143127407
rs74512531
rs10746496
rs116832875
rs10779767
rs146686922
rs1970152
rs72640286
rs79982886
rs11810148
rs4846078
rs75793909
rs6662295
rs6671723
rs74761498
rs6687063
rs77101937
rs11121839
rs11121840
rs12754681
rs77029566
rs74763058
rs12065911
rs75451252
rs114950053
rs79511994
rs12092731
rs12092734
rs77217608
rs12403427
rs11121841
rs10864545
rs75455678
rs926269
rs926270
rs12410058
rs926271
rs145648709
rs12401459
rs4993564
rs4993565
rs4993566
rs183028322
rs4845888
rs4845889
rs11800086
rs4845890
rs2179110
rs78340554
rs6541010
rs7554547
rs79887247
rs7525521
rs2878679
rs2336378
rs6660386
rs191163670
rs12742241
rs12741138
rs12723884
rs7528891
rs12089477
rs149776446
rs12402593
rs7518827
rs72857776
rs192885657
rs12409504
rs12409768
rs74052393
rs74440292
rs6691499
rs2038028
rs8247
rs3209284
rs17037529
rs6662151
rs9659237
rs9787351
rs9787387
rs9786969
rs1137777
rs2639453
rs11555351
rs3795408
rs6657198
rs61776480
rs6682554
rs56277955
rs56167245
rs72857784
rs9793923
rs200264368
rs150261774
rs1212955
rs72640291
rs113768896
rs76024322
rs6667711
rs77390807
rs1208984
rs760188
rs736302
rs760189
rs2092857
rs7521172
rs34228351
rs72640296
rs7513651
rs72640297
rs6682230
rs56194664
rs72640298
rs6674558
rs11802668
rs6674770
rs78768354
rs11121843
rs79409207
rs79276011
rs1966174
rs76224978
rs1964839
rs11584187
rs12564031
rs4846080
rs72640301
rs77367291
rs1806948
rs72640302
rs115189622
rs116652082
rs2878680
rs2336379
rs2336380
rs2336381
rs7418108
rs77138768
rs61776489
rs58469200
rs7529452
rs7551175
rs41278622
rs2273285
rs60895266
rs77549647
rs11585018
rs2273286
rs58495963
rs72641004
rs72641005
rs80130622
rs113868586
rs112356577
rs77073300
rs72641006
rs6703931
rs11581068
rs2273288
rs72641008
rs6665648
rs41307745
rs7554458
rs2273289
rs2273290
rs76224853
rs2180180
rs1811858
rs72641009
rs2207751
rs59578134
rs200319335
rs11799416
rs78013390
rs74430341
rs1130529
rs7529028
rs7529312
rs2273291
rs6678553
rs2230898
rs2273293
rs3818157
rs11121844
rs11121845
rs11121846
rs59235751
rs12567779
rs6665708
rs3766746
rs1540923
rs3737961
rs3820190
rs6541011
rs7538358
rs1040669
rs11587948
rs61776496
rs61776497
rs4846081
rs6698008
rs11588109
rs2336382
rs7551289
rs61776498
rs3753579
rs3820189
rs2236053
rs2236054
rs2180183
rs2236055
rs4846082
rs4845891
rs4240897
rs3766744
rs145496880
rs1474868
rs4846083
rs2336384
rs873458
rs873457
rs28718032
rs61776516
rs6668386
rs6677365
rs7551874
rs56243319
rs4846084
rs4846085
rs143149865
rs58026984
rs6675934
rs2103876
rs2878677
rs1810564
rs1810563
rs6672267
rs2236056
rs7535555
rs11577895
rs2295281
rs12066842
rs6676963
rs2236057
rs2236058
rs11121847
rs7550536
rs191831565
rs11121848
rs184440302
rs7537348
rs74976972
rs79316643
rs147222914
rs58653539
rs6686734
rs730123
rs10864546
rs3766741
rs1042842
rs3088064
rs14305
rs11554507
rs4845892
rs4846086
rs56130835
rs6691513
rs59658986
rs35756106
rs72641031
rs76084874
rs34913475
rs35390954
rs112871712
rs113238652
rs7519897
rs71647026
rs71647027
rs6668188
rs35567971
rs35441397
rs78328527
rs191269576
rs71647028
rs74052928
rs34475503
rs11553925
rs11588712
rs11588779
rs2295283
rs6670626
rs61776523
rs12732012
rs12740527
rs12753910
rs2336566
rs2878737
rs4846088
rs1208988
rs11589075
rs4514248
rs61776548
rs946461
rs1208991
rs2180179
rs1977151
rs1208993
rs1208994
rs59652547
rs11121850
rs35249183
rs71647030
rs7530770
rs755801
rs2092856
rs67382923
rs67901698
rs1208986
rs1208987
rs182645806
rs72861912
rs34286591
rs12042105
rs12759042
rs12738907
rs113201927
rs74052932
rs28375907
rs78067475
rs147436119
rs4644506
rs4534394
rs11121851
rs4411138
rs7543249
rs184265736
rs10779768
rs12058880
rs72641045
rs6541012
rs75658614
rs6541013
rs6662024
rs11121852
rs28569970
rs28609061
rs6662910
rs7520537
rs4314891
rs4427416
rs12124861
rs111684313
rs12144384
rs12143590
rs12143668
rs12125034
rs61379704
rs12118403
rs6665486
rs7545953
rs9919154
rs55851033
rs11569786
rs11121853
rs2002556
rs2002557
rs1318008
rs7532005
rs60837838
rs77390684
rs72641053
rs12029016
rs111994877
rs76497475
rs4491070
rs56227114
rs1934150
rs11581850
rs58625164
rs6684143
rs72641055
rs6701099
rs6690285
rs6701404
rs6690493
rs28460269
rs72861946
rs55974149
rs7511907
rs11569805
rs10864547
rs12070530
rs12125973
rs141152501
rs78469249
rs12138960
rs2297875
rs146189850
rs11582661
rs6698465
rs59457204
rs59346161
rs11121854
rs1201115
rs11569816
rs1201114
rs1201113
rs11569821
rs11569822
rs11569825
rs1201112
rs148040391
rs1201111
rs6675841
rs12133231
rs148563787
rs142901255
rs144293890
rs141098285
rs72641067
rs185976688
rs141920765
rs150060465
rs144358085
rs140905487
rs138699067
rs190456093
rs1201110
rs693708
rs140346097
rs72641068
rs145399259
rs11121855
rs504910
rs11569833
rs11121856
rs11569835
rs11569836
rs11569839
rs78595075
rs11576403
rs11121858
rs72641071
rs11121859
rs12092713
rs72641073
rs9887888
rs11578477
rs4846090
rs11569844
rs11569845
rs9887818
rs145564898
rs9887760
rs562844
rs4845894
rs11121860
rs6541014
rs4845895
rs2230622
rs11569852
rs10864549
rs11569859
rs72641083
rs12092682
rs56321716
rs56027210
rs659876
rs12744615
rs72641084
rs113246048
rs12736809
rs11569864
rs4846091
rs11121864
rs10746497
rs11569873
rs2297729
rs3818804
rs11121865
rs11121867
rs11121868
rs11590366
rs11569881
rs4845896
rs11121870
rs11121871
rs11569888
rs67622403
rs147203103
rs113728129
rs72641092
rs72641094
rs77569300
rs4846092
rs4846093
rs140420157
rs646249
rs501525
rs4846096
rs2486316
rs2449712
rs8179353
rs17422381
rs17456259
rs58836335
rs111414719
rs57331271
rs34712586
rs2449713
rs2486311
rs664654
rs488733
rs1148476
rs1148475
rs6668157
rs11569920
rs551062
rs497426
rs620894
rs1148474
rs7515465
rs12401286
rs1201122
rs12402147
rs17456501
rs1201123
rs1201124
rs1201126
rs603879
rs535068
rs685332
rs482170
rs1201171
rs1201116
rs654712
rs1148473
rs7555170
rs1148472
rs1148471
rs3766735
rs3766734
rs1148470
rs1148469
rs1201118
rs591598
rs72642607
rs816046
rs521106
rs671106
rs476488
rs6419481
rs756129
rs755398
rs1148467
rs10779769
rs1201165
rs495458
rs641941
rs631272
rs630542
rs1148466
rs1148465
rs1148464
rs967403
rs1148462
rs12409061
rs11583360
rs75711809
rs1148460
rs816063
rs1148459
rs652284
rs637299
rs816060
rs1212890
rs7545382
rs622839
rs621938
rs534146
rs590368
rs590314
rs684014
rs496888
rs1148458
rs976881
rs17885672
rs3766730
rs616645
rs5745991
rs816050
rs6697733
rs587406
rs17882988
rs17879121
rs17037696
rs542282
rs1768638
rs512996
rs677844
rs505844
rs478143
rs4845897
rs474247
rs5745993
rs5745996
rs603151
rs500734
rs5746001
rs945439
rs945438
rs1815530
rs1201157
rs525891
rs548580
rs683240
rs683171
rs550523
rs680480
rs5746014
rs472093
rs666078
rs498906
rs653667
rs1768642
rs1061622
rs636964
rs2275416
rs590977
rs7522295
rs235250
rs235249
rs17880043
rs1889793
rs5746051
rs5746053
rs5746054
rs5746056
rs5746057
rs5746059
rs17884213
rs235221
rs235220
rs235219
rs5746061
rs5746062
rs1061624
rs3397
rs5746065
rs1061628
rs1061631
rs1800621
rs5746074
rs235217
rs235215
rs5746078
rs72642637
rs235214
rs11121887
rs12563529
rs11121888
rs12563166
rs235211
rs148194313
rs146005322
rs4846100
rs7552664
rs7550488
rs11121889
rs141888226
rs235236
rs235235
rs11485228
rs61774894
rs235234
rs11808629
rs190190
rs11121890
rs392753
rs451057
rs384933
rs7519381
rs454340
rs28621804
rs426536
rs170957
rs235242
rs235241
rs235240
rs74414064
rs11586544
rs61774895
rs235257
rs11121891
rs235256
rs74370717
rs61314476
rs35946916
rs571793
rs374450
rs7547379
rs6541016
rs235231
rs9430215
rs9430216
rs72642643
rs2336646
rs235246
rs72864977
rs235243
rs235208
rs183513
rs184632
rs3765339
rs72864994
rs235227
rs235226
rs12121821
rs235238
rs4845898
rs35223089
rs9430722
rs9430723
rs3765337
rs2038099
rs9430727
rs9430728
rs76045763
rs11121900
rs72866627
rs200082436
rs7523900
rs1997724
rs11800472
rs115361959
rs77752182
rs4634918
rs6685273
rs74321517
rs11121901
rs151293147
rs12755560
rs12069644
rs56901930
rs72866676
rs59768025
rs76017447
rs28612934
rs55881970
rs28551666
rs28496967
rs28460077
rs28619111
rs28832299
rs113003866
rs112556374
rs28880135
rs10864552
rs6660347
rs12061132
rs12095894
rs61000668
rs11121903
rs148783194
rs10864553
rs6670248
rs71647039
rs12066242
rs7544971
rs202195599
rs116633270
rs6541019
rs17457661
rs12091072
rs12093887
rs7526212
rs144040277
rs10492976
rs6684591
rs10442703
rs80211155
rs7547740
rs6541020
rs11801678
rs34820623
rs41279470
rs12125362
rs6541021
rs6660365
rs659937
rs12058577
rs12130049
rs580233
rs11121906
rs17346480
rs6683371
rs6541023
rs28678156
rs12746212
rs12068684
rs12068870
rs475983
rs7519797
rs6671582
rs12405691
rs670279
rs12731666
rs11121913
rs11809255
rs12408116
rs76198008
rs75109580
rs2206321
rs12125606
rs56191406
rs12070078
rs9783054
rs72869545
rs12129750
rs111740691
rs72869552
rs11121917
rs7547944
rs111645224
rs12406819
rs113700396
rs72869571
rs61774943
rs12565214
rs112182261
rs113080057
rs72869578
rs59397050
rs56754338
rs12077559
rs12091612
rs12077605
rs12076506
rs12095700
rs12567452
rs11121919
rs17038052
rs7550795
rs7537018
rs10864555
rs12045649
rs7520241
rs7543597
rs12039125
rs7543599
rs79479029
rs7546124
rs12408667
rs7546779
rs4846107
rs10864556
rs11799789
rs10864557
rs6663819
rs6697448
rs142392663
rs113230791
rs77799451
rs56060440
rs55836856
rs56304608
rs56089820
rs74054806
rs12410502
rs760943
rs760944
rs11121923
rs6541025
rs7517886
rs9430736
rs7521256
rs17346564
rs77248031
rs2038117
rs2038118
rs6685015
rs113877954
rs6688255
rs6664659
rs7522534
rs6541026
rs6541027
rs6541028
rs141141361
rs57371738
rs139736137
rs6686778
rs6684190
rs4846109
rs4846110
rs112428476
rs4845902
rs10779770
rs10746498
rs10779771
rs10864558
rs12568438
rs12402970
rs6541030
rs11589918
rs67684629
rs10864559
rs74790186
rs6541031
rs12724629
rs10864560
rs12410652
rs10864561
rs10864562
rs11121924
rs12062307
rs11587987
rs11589283
rs11588028
rs61776783
rs12410270
rs34494202
rs74516133
rs72642661
rs11121925
rs11121926
rs7543302
rs6690264
rs7548173
rs12141685
rs12144238
rs60079926
rs6541032
rs12568880
rs11589012
rs11579103
rs11121927
rs4550057
rs3924048
rs6659122
rs4846111
rs11121928
rs11121929
rs3923904
rs12096486
rs11121930
rs11121931
rs10864563
rs11121932
rs4845903
rs72642665
rs4845904
rs4846112
rs4846113
rs4240899
rs4559514
rs4446981
rs6678689
rs12128503
rs11121933
rs11121934
rs6541033
rs6541034
rs6541035
rs6541036
rs55779529
rs10864564
rs10864565
rs10864566
rs4846114
rs11121936
rs11580575
rs10864567
rs4846115
rs13374804
rs12711522
rs4846116
rs4846117
rs10864568
rs10864569
rs10864570
rs11121937
rs6541037
rs7517059
rs6541038
rs6541039
rs4846118
rs4075303
rs58146318
rs4075304
rs4997711
rs4385721
rs4580
rs4072868
rs4240900
rs4846119
rs4253925
rs4506461
rs4525052
rs76760850
rs6541040
rs12030398
rs4846121
rs4845905
rs4846122
rs55991483
rs77155474
rs79708184
rs4300229
rs4845906
rs147416198
rs11121941
rs4846123
rs10864571
rs78821424
rs4073718
rs4073719
rs146855643
rs61776827
rs4845907
rs61776828
rs61776829
rs2275875
rs2275874
rs3128461
rs61776831
rs12041395
rs2358737
rs77434180
rs12128227
rs3128458
rs2275873
rs11540058
rs61776832
rs3128451
rs3128449
rs3128446
rs12029485
rs61776833
rs72642687
rs3121606
rs74550971
rs78444419
rs113375875
rs3121607
rs56020439
rs75568038
rs61776834
rs7535205
rs7535209
rs56010128
rs12045736
rs58559967
rs35717046
rs10864573
rs12146092
rs11121945
rs12407824
rs58584542
rs55636637
rs72642700
rs75856707
rs78807871
rs55728759
rs58976956
rs12711523
rs4845908
rs13376289
rs12136952
rs4846126
rs61776840
rs12139136
rs4846127
rs4845909
rs59280112
rs6662695
rs6541041
rs7551703
rs12085705
rs78261525
rs12086990
rs61776841
rs7521755
rs111923404
rs57676900
rs10158516
rs57977667
rs6541042
rs6541043
rs6541044
rs12027375
rs6541045
rs7548227
rs12028194
rs12092989
rs4846128
rs72644504
rs4394668
rs4618985
rs5022243
rs5022242
rs10864574
rs5022241
rs11121950
rs12046693
rs12044197
rs4846129
rs6675673
rs6679088
rs11589038
rs3000901
rs4240903
rs3010915
rs11121951
rs3010928
rs77981518
rs3000899
rs6689733
rs3000898
rs12022249
rs12117229
rs4465217
rs3000896
rs4846130
rs3000895
rs3010930
rs6691399
rs3000894
rs67193068
rs6699993
rs34298199
rs3000893
rs6680343
rs12402628
rs147979932
rs12744997
rs12405244
rs12405257
rs72644512
rs3000892
rs3010934
rs12023771
rs4414053
rs4557983
rs111943707
rs1892067
rs139262621
rs4846131
rs114536181
rs6698650
rs6693701
rs12064025
rs12070206
rs6685741
rs7539315
rs11121952
rs12062048
rs4845911
rs146900650
rs3010935
rs3000891
rs35760775
rs17458785
rs2493874
rs2256901
rs11121955
rs2246520
rs2027589
rs2027588
rs1419298
rs2246039
rs2246029
rs2245926
rs1857539
rs2265709
rs2265968
rs2265710
rs1892066
rs2265711
rs2040102
rs2040101
rs2040100
rs2256272
rs2040099
rs2493873
rs2489255
rs2489256
rs2493872
rs2493871
rs9430768
rs9430223
rs9430224
rs2255993
rs2265967
rs2265966
rs3122574
rs2799845
rs2255773
rs2255763
rs2255762
rs1857538
rs1113154
rs1361912
rs1419299
rs2489260
rs2255635
rs2489261
rs7556579
rs9430225
rs201401920
rs3128445
rs2489262
rs2489263
rs2489264
rs12140586
rs7524441
rs7524074
rs7532290
rs3128448
rs61777490
rs10864575
rs3010943
rs3128450
rs3010944
rs3010945
rs4074727
rs114310644
rs6541051
rs3010948
rs4615852
rs3000879
rs7547122
rs7525394
rs3010951
rs11121960
rs3010952
rs3010864
rs3128457
rs7518170
rs3000875
rs4471284
rs10779772
rs3010869
rs3010871
rs6541053
rs4568844
rs6699747
rs12128326
rs7520789
rs3010872
rs3010873
rs3000873
rs3000872
rs3000871
rs3000870
rs3000869
rs67764432
rs3000868
rs3000865
rs113492409
rs56089338
rs3000864
rs72644531
rs3000863
rs3000861
rs3010874
rs3000860
rs3000859
rs3000858
rs35181439
rs3000857
rs3010875
rs3000856
rs3010876
rs3010877
rs10864578
rs3010881
rs10864579
rs11121968
rs4845914
rs6687927
rs6698872
rs3128465
rs57907405
rs3122569
rs3122570
rs10864580
rs59060508
rs4361998
rs7513079
rs11121969
rs3000930
rs3010885
rs4240904
rs3010886
rs3010887
rs17038464
rs3010888
rs3010890
rs17038468
rs3000929
rs3010891
rs4372265
rs3000928
rs7546011
rs3010892
rs11121970
rs12087982
rs10746499
rs10779775
rs3010895
rs6659840
rs3000927
rs115891756
rs142958147
rs138150325
rs7547771
rs3935206
rs17038472
rs3010902
rs3010903
rs6686762
rs4454558
rs3010904
rs3010905
rs12089166
rs7418883
rs3010906
rs12090628
rs4846139
rs7523324
rs6541058
rs6541059
rs4453051
rs6661409
rs4545347
rs3010912
rs4423014
rs3000924
rs4846140
rs77350605
rs4846141
rs4846142
rs4846143
rs4603144
rs4537564
rs4548454
rs10047037
rs6662299
rs3000922
rs7542250
rs7520523
rs7532170
rs7534665
rs3000920
rs12092466
rs3000918
rs6681939
rs12098221
rs3010914
rs12093303
rs9943106
rs10864582
rs3010916
rs3000909
rs10746500
rs3000908
rs3000907
rs7531205
rs12095594
rs4072841
rs12097286
rs3795746
rs10864583
rs3010919
rs1132185
rs12059239
rs12057328
rs3010922
rs1018386
rs2359533
rs2359532
rs10864584
rs2359531
rs12727401
rs7538026
rs7549693
rs115966810
rs10735519
rs1811829
rs2223389
rs4846147
rs1008477
rs2009740
rs1977084
rs2359528
rs12037960
rs1977083
rs1008475
rs1009864
rs2359526
rs2359525
rs10864585
rs11121976
rs4282833
rs1812242
rs112368379
rs848577
rs200508903
rs6674921
rs4846151
rs1100247
rs1100246
rs9726687
rs2359518
rs2359517
rs848574
rs848573
rs848571
rs848569
rs140200013
rs112927079
rs860233
rs861908
rs848568
rs848567
rs1890763
rs5027534
rs5027532
rs74887893
rs28669869
rs28704611
rs11583964
rs55962896
rs145193180
rs2206104
rs2223392
rs2223391
rs1339887
rs2744049
rs3904962
rs60310853
rs2744048
rs2819618
rs2819617
rs2790799
rs4026137
rs12567807
rs2223390
rs72472660
rs79066220
rs4989048
rs140629685
rs151202400
rs79492089
rs79698223
rs76193255
rs76648802
rs1063776
rs1063778
rs11121979
rs1737150
rs2744046
rs113708906
rs1052908
rs1769781
rs2493877
rs1736770
rs10779776
rs10779777
rs1614814
rs1613050
rs1736769
rs1736768
rs1736767
rs1769780
rs1769779
rs1769778
rs1736766
rs116024512
rs1736765
rs1736764
rs12089791
rs28575637
rs1736763
rs2258940
rs10864586
rs2790795
rs12566899
rs10864587
rs12568846
rs200118810
rs12750842
rs11121983
rs9662521
rs2473030
rs75246431
rs78569308
rs145672276
rs148900015
rs138467497
rs2819610
rs848428
rs1416906
rs703805
rs703804
rs848427
rs848426
rs1856635
rs864728
rs78795159
rs848433
rs848432
rs848431
rs848430
rs35346193
rs2819619
rs6541062
rs6541063
rs201216238
rs74594341
rs74731928
rs2819620
rs2092148
rs2092147
rs2790838
rs2790839
rs4846156
rs4845916
rs2743673
rs1769783
rs4845917
rs4845918
rs1736832
rs2994104
rs12047404
rs10864589
rs10779778
rs115563590
rs2982102
rs2486710
rs28569254
rs72550060
rs1819129
rs1966159
rs4287187
rs201363917
rs1736825
rs1736824
rs1736823
rs1736822
rs115338091
rs4430335
rs3738103
rs2743672
rs55743212
rs148870632
rs143314019
rs2994115
rs2637934
rs2982099
rs1736821
rs1736820
rs17039125
rs17039128
rs12037045
rs112796203
rs111627587
rs201034327
rs35133079
rs78823271
rs61777012
rs2076065
rs201481764
rs199773500
rs12026248
rs12026278
rs77315804
rs201794943
rs4846159
rs4846160
rs7551508
rs4328086
rs4846161
rs199640037
rs12405627
rs2982096
rs201396019
rs1736818
rs2743664
rs201764328
rs142036409
rs75790584
rs140092095
rs79857560
rs79374003
rs4240906
rs9700245
rs4240908
rs4240909
rs61775377
rs4126237
rs11121995
rs61775381
rs2008938
rs2064114
rs10158988
rs113767779
rs12032548
rs12726576
rs57957396
rs11121996
rs4301642
rs149631941
rs55954336
rs55971055
rs4453052
rs113071546
rs139453717
rs61775386
rs61775387
rs138681878
rs71647070
rs11121997
rs201078591
rs11121998
rs10864590
rs9660384
rs12138568
rs9430833
rs111681322
rs5007448
rs112286527
rs56704134
rs7532037
rs115090821
rs3928860
rs11121999
rs12564803
rs200873803
rs58884838
rs12726122
rs12745844
rs9662537
rs112403579
rs74055698
rs41279490
rs12568448
rs12354366
rs199705782
rs113440891
rs11122000
rs112489843
rs9726276
rs11122001
rs9726381
rs9728605
rs9730532
rs12734121
rs9728720
rs4140650
rs4592266
rs9662511
rs12137495
rs60952281
rs12135103
rs115562132
rs12137646
rs12145353
rs848420
rs140793889
rs11122003
rs11122004
rs11122005
rs111811914
rs112241860
rs11122006
rs11122007
rs848419
rs56203441
rs56400968
rs111413684
rs2839941
rs61775397
rs56018143
rs61239042
rs1736804
rs55785098
rs56300929
rs35236980
rs11122008
rs5028813
rs1970410
rs9659511
rs77229081
rs9661554
rs3204790
rs9659529
rs45443899
rs9308464
rs111283876
rs138699965
rs17400817
rs75838083
rs80027487
rs72472698
rs3204805
rs72472699
rs77138000
rs17038709
rs9729325
rs9726436
rs12562856
rs3116721
rs12139546
rs12139549
rs12139550
rs17039307
rs56145411
rs113192325
rs200446855
rs148455874
rs142594496
rs143879460
rs58396794
rs192320609
rs200062420
rs59550679
rs9700405
rs140724866
rs150478803
rs145375420
rs2260539
rs4026154
rs2743657
rs72472702
rs199987137
rs56104949
rs1627582
rs4288610
rs61775434
rs11577606
rs61775436
rs12141593
rs75956937
rs201232760
rs116769915
rs1737114
rs72474507
rs201834796
rs116459772
rs2982088
rs2359474
rs11811058
rs11122012
rs200656730
rs140345164
rs201235162
rs202104137
rs4330927
rs117736862
rs6686390
rs2982198
rs2982085
rs12122397
rs9729032
rs2982081
rs9943273
rs4845921
rs145447506
rs199605139
rs200560816
rs200062661
rs201176188
rs1736787
rs12144030
rs6660552
rs1736786
rs1737110
rs12058950
rs2994098
rs11122024
rs2982078
rs12031083
rs4400623
rs7418721
rs12118907
rs144373138
rs112282869
rs3928859
rs200723846
rs1852950
rs28547970
rs143649106
rs75816913
rs28375540
rs7419111
rs144851852
rs143272699
rs149134171
rs74848993
rs147865267
rs74842149
rs78455617
rs72474510
rs201493416
rs148317829
rs55642883
rs201826377
rs56273326
rs192224554
rs28699033
rs201027872
rs4554730
rs113346569
rs11122031
rs3895132
rs55675944
rs12130843
rs12130869
rs12120528
rs138280829
rs145015891
rs12144815
rs112771959
rs1736781
rs201490773
rs201199329
rs4514247
rs28438506
rs4603143
rs2982183
rs4517357
rs4379684
rs61778465
rs4625290
rs115845904
rs148083581
rs2743630
rs4127245
rs79029958
rs201313562
rs78350340
rs149182956
rs200014491
rs201100998
rs201823345
rs5026366
rs5026365
rs5026364
rs4508019
rs5005749
rs12065954
rs12061202
rs1769768
rs71647075
rs71647076
rs61778472
rs2486700
rs112620798
rs150644373
rs139964573
rs114965724
rs199747283
rs200567859
rs9727673
rs2743626
rs4575093
rs4509586
rs77746200
rs200366093
rs9308469
rs201088077
rs9284705
rs2359206
rs2359205
rs2884656
rs4026402
rs61780543
rs61780544
rs148883326
rs75644002
rs76918101
rs137865860
rs149281133
rs200453701
rs181726891
rs115582862
rs75237585
rs72474521
rs140216614
rs200513276
rs116141846
rs142969885
rs200009963
rs200897865
rs61778315
rs200365608
rs139206769
rs141480481
rs71647081
rs140718457
rs147486448
rs201044619
rs139405335
rs151193480
rs145908821
rs143225797
rs143363949
rs142876362
rs201234416
rs202128961
rs114235862
rs145809825
rs200473524
rs201497089
rs199804610
rs201478890
rs199722259
rs200673580
rs200854251
rs202014912
rs2359033
rs201925676
rs200003262
rs202234626
rs200197060
rs200929099
rs201502926
rs199740025
rs142438982
rs200298556
rs142733048
rs199832283
rs200653094
rs201921922
rs200449986
rs200761485
rs201492352
rs201636235
rs201452092
rs200724140
rs141794630
rs140382718
rs200324105
rs140867096
rs200616711
rs149491445
rs199798181
rs144946766
rs75094057
rs112295511
rs75405032
rs61780134
rs201970781
rs71244448
rs71244449
rs200155208
rs202102971
rs61780139
rs61780140
rs76235104
rs201264001
rs72474524
rs149258831
rs144447078
rs199633771
rs201564499
rs149940490
rs146594349
rs143892551
rs144076907
rs139101004
rs71224642
rs200992682
rs202153823
rs199966588
rs76769256
rs200127994
rs201036799
rs201662028
rs28611086
rs76987773
rs3884489
rs72864536
rs200815339
rs200879410
rs190089222
rs1984453
rs57674869
rs74056174
rs150686130
rs61780789
rs1852947
rs199672605
rs1737121
rs113961199
rs150693725
rs59516650
rs115453041
rs138246855
rs2142943
rs111717571
rs28625069
rs28719947
rs4026376
rs28591265
rs1967434
rs28488227
rs28492990
rs28676864
rs28372446
rs200682539
rs201605086
rs79857371
rs61780795
rs1922922
rs35705321
rs1852956
rs28444148
rs28674536
rs28648973
rs72646318
rs80341552
rs74056187
rs200046163
rs76669210
rs61780796
rs2206071
rs35794555
rs2884624
rs112333417
rs34097936
rs2179303
rs2179304
rs35013890
rs28620283
rs28730358
rs61780799
rs61780800
rs28561794
rs28380664
rs34603673
rs28473219
rs111593974
rs28521397
rs28437487
rs56266132
rs35970846
rs28671163
rs200141614
rs147654188
rs71262295
rs199810879
rs199925908
rs199967763
rs201980929
rs202167593
rs201081634
rs3925860
rs61780819
rs3925861
rs1977076
rs4026329
rs200053210
rs71233467
rs71233466
rs200025813
rs79275623
rs58574900
rs202084856
rs72550066
rs149887340
rs184414443
rs146850519
rs151128163
rs201169636
rs202229355
rs199741513
rs200188871
rs201464847
rs201920891
rs151295539
rs113776342
rs112587885
rs145670174
rs201681641
rs143274884
rs79607846
rs141592722
rs201522587
rs150355937
rs200913802
rs201606374
rs199892608
rs145886158
rs150164980
rs148016274
rs199560633
rs9438815
rs199967945
rs202179024
rs141192612
rs202098412
rs200371001
rs201528621
rs201206426
rs138924513
rs148992058
rs75752352
rs71183793
rs9438827
rs9438826
rs201365456
rs201778690
rs199570455
rs200584716
rs148110989
rs199796043
rs141863884
rs147239340
rs139359473
rs146407996
rs148585578
rs146955208
rs201807659
rs150663732
rs149962500
rs200304410
rs202107783
rs200269882
rs201867999
rs199944531
rs143236575
rs139030806
rs146236132
rs200587881
rs151146860
rs145572968
rs200830320
rs201841215
rs141370897
rs77992290
rs187287196
rs150293185
rs138221806
rs76324128
rs77899366
rs143695825
rs189045587
rs114848091
rs200379558
rs11801602
rs150058546
rs10927559
rs11579830
rs9628698
rs9628697
rs11580389
rs10927560
rs6670028
rs6677897
rs202005191
rs2999871
rs2999872
rs2999873
rs2999874
rs10803321
rs3845601
rs3845602
rs3845603
rs2999875
rs11581853
rs11580598
rs3845604
rs3845605
rs3845606
rs12070823
rs10927572
rs11579599
rs11582404
rs74679835
rs7530197
rs7537570
rs7537587
rs7521475
rs28607531
rs11582421
rs2999877
rs6684158
rs6687173
rs10754872
rs10927575
rs3122337
rs12758121
rs2999878
rs10803324
rs2999879
rs2999880
rs2999881
rs6686636
rs10803325
rs60036867
rs3105732
rs77677348
rs12128613
rs2999885
rs12038949
rs80115502
rs11806297
rs11806929
rs77793305
rs74618149
rs12039241
rs3013075
rs3013076
rs3013077
rs2999886
rs3013078
rs3013079
rs3013080
rs3013081
rs12036704
rs74895397
rs2940308
rs3013082
rs12036737
rs3013083
rs3013084
rs3013085
rs3013086
rs3013087
rs12564562
rs3013088
rs61781234
rs3013089
rs61781235
rs16850377
rs3013090
rs10754878
rs11584331
rs3013092
rs75760306
rs3013093
rs74759000
rs78440310
rs3013095
rs3013098
rs3124989
rs3013099
rs11584881
rs2359534
rs3013100
rs3013101
rs3013102
rs2359535
rs12043808
rs3795749
rs3795750
rs3013105
rs3013106
rs79959055
rs2924855
rs61781236
rs11586932
rs3013107
rs2924854
rs12566043
rs16850548
rs55957512
rs79040918
rs2940310
rs3845607
rs60842748
rs6666545
rs138056461
rs61781238
rs12040306
rs12044360
rs115689880
rs12043047
rs7524833
rs7534598
rs7518195
rs2999889
rs2924853
rs57093041
rs78659908
rs2940312
rs3013109
rs3845608
rs12047397
rs74734441
rs674083
rs4661595
rs60569513
rs59892650
rs61781241
rs10927711
rs3013044
rs6680362
rs79427946
rs10803367
rs376251
rs375996
rs2924851
rs3013045
rs2924850
rs6682501
rs591723
rs610136
rs6690828
rs2999893
rs355040
rs164951
rs72646368
rs75426602
rs60306193
rs371639
rs74056250
rs189556
rs354588
rs164949
rs71629830
rs34305324
rs35512222
rs164868
rs55707424
rs36044644
rs425097
rs375414
rs354589
rs354590
rs71629831
rs11578529
rs34594233
rs76970641
rs12735766
rs354592
rs12751940
rs181369
rs10927768
rs71629832
rs164948
rs12044556
rs164947
rs354593
rs11587551
rs2999896
rs2999897
rs2999898
rs35758483
rs72866330
rs429827
rs189571
rs355049
rs12567552
rs354573
rs7545978
rs355045
rs10803381
rs7543570
rs354575
rs12739544
rs354577
rs2999899
rs72646371
rs3013047
rs2999900
rs147858129
rs75270443
rs12733022
rs12722783
rs2924862
rs12738176
rs3013051
rs34337670
rs2990675
rs79052437
rs3013052
rs71629833
rs3013053
rs2990677
rs71629834
rs2924861
rs3013055
rs12726354
rs11576472
rs3013056
rs2940304
rs34133962
rs2990678
rs2940305
rs2990679
rs2990680
rs2990681
rs3845609
rs2990682
rs2924859
rs2990683
rs2999865
rs76716765
rs2924858
rs2999866
rs4120256
rs2940313
rs2282185
rs2282186
rs2282188
rs382780
rs2924857
rs60572102
rs11799590
rs77130430
rs16851109
rs193283
rs424296
rs35530871
rs4089350
rs10927795
rs410922
rs396938
rs59049410
rs4400601
rs396368
rs2045166
rs2045164
rs12747533
rs10927801
rs2361276
rs4345799
rs4372244
rs4661642
rs17389432
rs12031108
rs12031170
rs2168201
rs12750399
rs12071196
rs12072332
rs12066270
rs12072384
rs35592600
rs383761
rs10927814
rs12072110
rs76062973
rs12124179
rs12405190
rs2885138
rs382507
rs12078127
rs12074843
rs201569463
rs6429770
rs6688922
rs6688923
rs1979229
rs3856276
rs3856277
rs3856278
rs4661643
rs12739225
rs2492763
rs10927825
rs10927826
rs10927827
rs11805703
rs61778463
rs78419163
rs12738858
rs6661954
rs59690822
rs12564444
rs6678308
rs58712305
rs12036209
rs164946
rs80225209
rs7554437
rs12034380
rs10927845
rs35474748
rs4661648
rs355011
rs164867
rs374256
rs450218
rs10927850
rs6429775
rs404265
rs444516
rs143651982
rs3013060
rs3013061
rs4661336
rs2990685
rs2492764
rs2483136
rs612824
rs612847
rs678477
rs678489
rs391127
rs2779783
rs10927854
rs1671321
rs1767678
rs56017912
rs201367443
rs2788751
rs1454862
rs372488
rs367102
rs452477
rs17391786
rs1767679
rs588643
rs599335
rs369001
rs1610562
rs6429782
rs13375580
rs354581
rs2788750
rs35240023
rs2814391
rs6684199
rs61347141
rs12142276
rs7543349
rs11590155
rs35979056
rs6682123
rs354571
rs72647917
rs7529167
rs34897160
rs10927872
rs80282528
rs12042662
rs354998
rs12045628
rs12047030
rs3856279
rs61776637
rs2361029
rs2993694
rs7529845
rs7530115
rs7545825
rs12754253
rs35164922
rs34866970
rs392615
rs394530
rs354580
rs113324021
rs433513
rs415766
rs56809541
rs60497672
rs4661673
rs4661347
rs61709679
rs354579
rs2999867
rs61516987
rs58121320
rs2990687
rs2924865
rs11577780
rs2999868
rs4661675
rs2604093
rs2604094
rs400668
rs381990
rs364391
rs447758
rs454865
rs2486185
rs355002
rs354584
rs72633903
rs9970183
rs10927891
rs11485053
rs7553203
rs61777773
rs61777774
rs111648857
rs9970032
rs164944
rs354585
rs12025117
rs695098
rs655839
rs2940302
rs2940303
rs2924867
rs12403687
rs12404716
rs12404725
rs680117
rs680489
rs355013
rs355014
rs1261010
rs946332
rs241908
rs355016
rs171373
rs355017
rs12735797
rs2885135
rs2361030
rs355019
rs12070058
rs12066711
rs3845611
rs99382
rs355020
rs355021
rs1261015
rs1262461
rs1261014
rs56754754
rs355022
rs355023
rs12757529
rs16851895
rs355024
rs6686593
rs12031781
rs355025
rs4661725
rs35716585
rs1148454
rs12745692
rs10927903
rs355027
rs355028
rs4661730
rs355030
rs1148455
rs12564824
rs10927904
rs34408904
rs1272827
rs61777779
rs3845612
rs4370764
rs1261027
rs12075203
rs6689449
rs434651
rs10927905
rs11804743
rs61777780
rs425187
rs2990672
rs1261024
rs173312
rs16851999
rs1261025
rs1261026
rs78399407
rs143154928
rs78946539
rs71510947
rs2885134
rs12566684
rs61777782
rs7514217
rs10927907
rs17390097
rs61777783
rs1269181
rs1262460
rs1261009
rs35656843
rs1148456
rs75015593
rs12039416
rs2788749
rs77713630
rs442112
rs2604095
rs2788748
rs2779781
rs35870640
rs2483133
rs59593742
rs407829
rs399869
rs92406
rs372349
rs404658
rs2487643
rs4391657
rs2487647
rs1412838
rs1412839
rs11586786
rs3820304
rs72633912
rs79813761
rs1772641
rs7518611
rs11584648
rs2275385
rs1767681
rs2483135
rs67913176
rs66688773
rs2487628
rs11880
rs1061610
rs1539114
rs1061615
rs12408407
rs78566659
rs876931
rs4542209
rs947327
rs1106669
rs9651090
rs1935116
rs80355898
rs6703276
rs1767675
rs11587701
rs6703700
rs1767676
rs59835073
rs1772636
rs11588651
rs1772635
rs12409563
rs76597521
rs112114305
rs72633929
rs72633931
rs17390405
rs12144423
rs9662167
rs141906080
rs7543203
rs7543396
rs7530137
rs7546219
rs7515525
rs10927911
rs10927912
rs12408369
rs10803420
rs12141401
rs12409667
rs12410048
rs10803421
rs4661410
rs68133711
rs10927914
rs10927915
rs12143609
rs80122938
rs149936582
rs12058616
rs145179525
rs12059831
rs150459320
rs4284259
rs12060059
rs75747252
rs76636933
rs4661954
rs4661955
rs4661956
rs6702123
rs141765609
rs58681549
rs10927916
rs10927917
rs10927918
rs10927919
rs10927920
rs10927921
rs10492978
rs74056406
rs4661415
rs4661416
rs78675661
rs80171840
rs4661420
rs4661421
rs4661422
rs10927922
rs77598311
rs12057447
rs3897425
rs3897424
rs74056409
rs6701559
rs6684257
rs6701027
rs74056410
rs6696321
rs76122039
rs10927925
rs10927926
rs6655981
rs141809012
rs6659186
rs4661997
rs4661425
rs4661998
rs4661999
rs4662000
rs4662001
rs4662002
rs12065465
rs76792928
rs12057925
rs77600351
rs11799571
rs11800832
rs11801790
rs11801826
rs78109137
rs112303248
rs113490123
rs4489551
rs4342845
rs4342846
rs147256000
rs4403626
rs143344366
rs4328067
rs4328068
rs4328069
rs34732498
rs112920272
rs112381395
rs111984853
rs75438233
rs78152993
rs79152746
rs113891854
rs75274212
rs75482983
rs115599599
rs114090425
rs79717899
rs78563435
rs79013617
rs79904470
rs75939265
rs77150195
rs34525366
rs16852640
rs28429663
rs28698581
rs28500532
rs28752054
rs28408770
rs12063638
rs12063700
rs12063888
rs4434832
rs4279845
rs11799368
rs12728383
rs192292497
rs149744062
rs12065235
rs11802383
rs2487631
rs2487633
rs79584300
rs142970422
rs11803252
rs192236925
rs11804286
rs11804320
rs140621879
rs2495014
rs10927927
rs60173534
rs2495022
rs2495024
rs2486182
rs11806959
rs2495029
rs2495030
rs77546979
rs7553015
rs12130956
rs2486178
rs10492979
rs2495037
rs2495039
rs202059306
rs10927928
rs4661436
rs2495042
rs2495043
rs2486177
rs76964261
rs76460866
rs2495045
rs12039802
rs12745515
rs1832803
rs4662010
rs4612622
rs4431839
rs2487648
rs10737913
rs10803422
rs10927929
rs4662013
rs12750451
rs1999943
rs17391171
rs2487651
rs56267334
rs10754900
rs10803423
rs10803424
rs7545576
rs4662016
rs2495047
rs35118327
rs56248481
rs114899788
rs112957134
rs113463397
rs6692099
rs4661439
rs4662018
rs113994980
rs3856318
rs4077841
rs11811486
rs17397646
rs2487657
rs61183738
rs10803425
rs4662019
rs11586811
rs6429793
rs3806425
rs2495061
rs3795753
rs2487622
rs6690270
rs2495056
rs2495055
rs113228152
rs10927932
rs61775102
rs7411176
rs12049438
rs12025538
rs80234406
rs35740385
rs6429794
rs12755924
rs2495051
rs75227494
rs16852866
rs10489152
rs61775107
rs10489151
rs2277
rs33969518
rs1548232
rs114623133
rs1203654
rs1203653
rs2294484
rs1203652
rs1203631
rs1203630
rs1203629
rs1203620
rs1203619
rs1211211
rs1203682
rs7522689
rs1203681
rs1203634
rs79105662
rs1203633
rs1203632
rs1203635
rs114229674
rs1406417
rs1406416
rs2235524
rs2359756
rs2235523
rs2884788
rs1210110
rs17346675
rs77229905
rs1203671
rs78557472
rs10803426
rs1203677
rs1203676
rs16852937
rs1203680
rs1203679
rs2076324
rs1203678
rs1203651
rs1203650
rs1203649
rs1203648
rs1203647
rs979932
rs2235522
rs61775127
rs11580688
rs1203645
rs1980472
rs1980471
rs1203644
rs1203643
rs1203642
rs16852976
rs1203641
rs1203640
rs79712323
rs1203639
rs1203638
rs11807320
rs11802460
rs1203637
rs1203636
rs2281170
rs2281169
rs35014868
rs61775129
rs1015370
rs2744692
rs2697992
rs742355
rs2014788
rs760914
rs11803035
rs2281168
rs2281166
rs2281164
rs1203672
rs1203673
rs2697985
rs74828630
rs2244634
rs2281161
rs2235518
rs9970194
rs9970255
rs2473234
rs2744690
rs2744689
rs2744688
rs2744687
rs2245197
rs2245213
rs2245218
rs2235516
rs7551586
rs2235515
rs7518274
rs2495079
rs1203618
rs11588426
rs1046331
rs6663564
rs6658233
rs2495068
rs1810474
rs2697957
rs2235514
rs2235512
rs10927937
rs61775135
rs2697971
rs6669610
rs2744685
rs28465973
rs2744684
rs2744683
rs2744682
rs2744681
rs2697970
rs2697969
rs2697968
rs1046333
rs2697967
rs12091217
rs2697966
rs2697965
rs2697964
rs2744680
rs2697963
rs2697962
rs2744679
rs2744678
rs12044064
rs2697961
rs2697960
rs74768333
rs2744677
rs2495090
rs7520386
rs2473231
rs2697983
rs4140570
rs2495082
rs2463869
rs2463870
rs1881561
rs7530376
rs10927938
rs4661444
rs2495052
rs2495046
rs932369
rs1203690
rs1203689
rs1203688
rs1203687
rs1203686
rs1203685
rs12143769
rs1203684
rs1203683
rs68184904
rs61775153
rs6691580
rs6691581
rs6696356
rs6702813
rs6657010
rs1203655
rs1973904
rs72637698
rs12028630
rs7528584
rs1919407
rs9728162
rs12063859
rs1203656
rs71629847
rs71629848
rs71629849
rs1852775
rs7518106
rs7556053
rs75185315
rs1203657
rs115920048
rs34552281
rs12754515
rs1203627
rs1203626
rs34088922
rs34580945
rs12723907
rs7514927
rs1203624
rs1203623
rs2744669
rs34404626
rs1203621
rs1074331
rs116271524
rs77421165
rs113145679
rs1989422
rs7513720
rs1203662
rs12739736
rs1203663
rs1203664
rs1203665
rs1203666
rs35042965
rs1203667
rs6665137
rs765187
rs1203669
rs1203668
rs1033454
rs1033453
rs1033452
rs1209514
rs12031732
rs71629852
rs4661447
rs720035
rs1203660
rs1203659
rs7542939
rs1203658
rs7537478
rs2744671
rs78241391
rs12759188
rs34060943
rs74586186
rs16853069
rs2744686
rs12738982
rs1883417
rs2002851
rs2002850
rs34652526
rs36040243
rs12407665
rs12759292
rs11806865
rs17350949
rs34740682
rs71510950
rs71629854
rs12408355
rs78218190
rs79369540
rs71629856
rs35505907
rs12753492
rs36006284
rs71570162
rs2141449
rs10927943
rs12084584
rs34889445
rs35599202
rs4662044
rs764784
rs7521299
rs10927944
rs764785
rs2744656
rs61777376
rs7521479
rs7516937
rs7524411
rs35379412
rs7517007
rs7524431
rs7524518
rs7521678
rs10803427
rs71629857
rs10803428
rs10803429
rs71629858
rs4661449
rs12567406
rs10803431
rs12567818
rs58596529
rs79566844
rs1203693
rs1203694
rs10754901
rs77641548
rs74504113
rs1203695
rs1203696
rs9287293
rs2179374
rs9661315
rs2143088
rs1203697
rs1203698
rs1919410
rs1203699
rs1919411
rs4557966
rs10737914
rs926430
rs11810303
rs10803432
rs10927945
rs10927946
rs1203713
rs10927947
rs1203712
rs1203711
rs2223476
rs2223475
rs1528787
rs1528786
rs1528785
rs1203710
rs9787284
rs77869369
rs2697972
rs2744653
rs1881559
rs17350970
rs2744652
rs12046889
rs2744651
rs2744650
rs2697973
rs2744649
rs2697974
rs5003799
rs760911
rs2744648
rs2697975
rs2697976
rs61777377
rs61777378
rs2206287
rs1358577
rs11576840
rs2744647
rs2697978
rs2697979
rs2744646
rs12059879
rs7542748
rs12048824
rs56197565
rs10927948
rs10927949
rs7522358
rs2038096
rs12086342
rs2038095
rs57179853
rs10927950
rs2038094
rs12086572
rs12408392
rs6667925
rs6677556
rs2744645
rs2744644
rs55716034
rs12569073
rs7541948
rs6429800
rs6429801
rs6429802
rs56074434
rs1203709
rs56402272
rs10927952
rs1203707
rs56011108
rs1203706
rs1203705
rs12048233
rs7536590
rs7543809
rs1203704
rs1203703
rs6697531
rs12142455
rs10803433
rs28691275
rs12725105
rs6429803
rs12729436
rs114783532
rs12737699
rs35601927
rs10803434
rs17351026
rs7517733
rs34898296
rs74853417
rs75436219
rs12725530
rs12753086
rs12740709
rs12753596
rs12745720
rs72639058
rs12122426
rs2143087
rs1005296
rs1005297
rs1203700
rs16853148
rs1203701
rs56316225
rs10927953
rs72639062
rs116427782
rs1609356
rs11579464
rs10927954
rs10803435
rs66493815
rs10803436
rs12025627
rs11580035
rs55755605
rs55741004
rs11580525
rs10927955
rs12124328
rs7527178
rs78119563
rs75985170
rs12563157
rs10927957
rs72639066
rs34338528
rs6674947
rs6674966
rs61777397
rs6429804
rs7539228
rs7523267
rs61777398
rs61777399
rs4662045
rs12127990
rs1534946
rs12125090
rs7542884
rs61777400
rs12125174
rs7535860
rs7543063
rs7527058
rs16853159
rs10489150
rs10927959
rs6670657
rs6670754
rs10489149
rs12126232
rs6661262
rs12127981
rs7535450
rs7535611
rs7519744
rs7535502
rs12123612
rs7538374
rs7522327
rs1005302
rs1005301
rs16853208
rs12072912
rs12129390
rs6685990
rs4662047
rs12129780
rs12071730
rs6429805
rs6692561
rs4662049
rs12133241
rs4661451
rs75975810
rs2008665
rs12038482
rs2206585
rs7554985
rs76468707
rs7541731
rs7555061
rs10399935
rs10754902
rs12074144
rs6676521
rs116107785
rs61775579
rs10754903
rs6683690
rs6429808
rs6429810
rs79817419
rs6701992
rs12134311
rs12081055
rs12133717
rs12135233
rs12135274
rs4662054
rs12135282
rs71629863
rs71510951
rs78100545
rs34921113
rs76432207
rs35579169
rs35197187
rs12735912
rs12085785
rs12131779
rs12084495
rs71510952
rs71510953
rs12078499
rs12082590
rs6660353
rs6660360
rs1009732
rs6663073
rs10927960
rs1009734
rs12133024
rs114565682
rs10927961
rs10927962
rs2143413
rs12133848
rs12138191
rs12133915
rs12138230
rs12133920
rs35036019
rs61775581
rs71629864
rs34051317
rs6665047
rs6704094
rs6670143
rs4661453
rs10927963
rs6429812
rs12566561
rs10927964
rs10927965
rs12133416
rs56931511
rs76673871
rs34482534
rs12130659
rs61775582
rs61775583
rs12135874
rs12136764
rs77333829
rs4661454
rs12137764
rs12137770
rs74900133
rs12135494
rs12567296
rs10927966
rs12133716
rs732264
rs10927967
rs10927968
rs4661455
rs16853255
rs76838733
rs10803437
rs7532844
rs6429813
rs7525795
rs10927969
rs2206584
rs2359896
rs10803438
rs2359897
rs6678469
rs61775585
rs11589608
rs58616053
rs12757176
rs16853268
rs12043211
rs12136489
rs16853271
rs6676708
rs4662057
rs72639091
rs72639092
rs12043481
rs28712362
rs12044234
rs10803439
rs12090537
rs12044299
rs11811031
rs66994930
rs61699359
rs35241679
rs56895065
rs36170101
rs34456654
rs12118400
rs12119295
rs72639096
rs1883645
rs12117960
rs12120325
rs12118036
rs1997780
rs12140268
rs12144742
rs59499355
rs2073022
rs1883644
rs2076503
rs6429815
rs28478311
rs2884821
rs4662062
rs2884822
rs12727040
rs2092433
rs10927970
rs2092432
rs2092431
rs10927971
rs56116825
rs10803440
rs10803441
rs10927972
rs12024045
rs10803442
rs10803443
rs7543394
rs7511707
rs7543486
rs34673851
rs72640509
rs7515235
rs7515246
rs10927973
rs10927974
rs10927975
rs61775614
rs12028225
rs12123608
rs72640512
rs16853319
rs12024854
rs10927976
rs6429816
rs10927977
rs2359899
rs12402833
rs7552001
rs7556509
rs725398
rs725397
rs12119570
rs2359900
rs61775615
rs4662065
rs4662066
rs12064491
rs72640518
rs35774750
rs12070689
rs17351137
rs6668130
rs6672889
rs12745913
rs34227413
rs6658597
rs10927979
rs12029404
rs12727135
rs12072211
rs12029463
rs12031817
rs12064995
rs12732688
rs7533546
rs12126022
rs16853356
rs4661462
rs7539510
rs12128425
rs10927980
rs12124110
rs12128492
rs7536991
rs2223623
rs12728009
rs10489148
rs34698365
rs12067295
rs6429817
rs6429818
rs11802754
rs12026392
rs10927981
rs7525185
rs6678410
rs12072002
rs12125722
rs12030309
rs12076206
rs12030429
rs12034667
rs12035545
rs12035550
rs4662067
rs34693217
rs35253344
rs67650375
rs58278506
rs72640538
rs57808130
rs61775651
rs12727487
rs12753627
rs12738601
rs7548432
rs2050169
rs988762
rs12127946
rs981462
rs72640541
rs6698763
rs6681501
rs6691183
rs6693784
rs12081727
rs6693808
rs6694090
rs12038457
rs12038517
rs12037694
rs7512157
rs7549907
rs7541242
rs10927982
rs12754217
rs12743327
rs11585369
rs12738887
rs12754561
rs12754678
rs12731340
rs1108860
rs1108861
rs2005499
rs2005500
rs72640554
rs2359901
rs4391659
rs2359902
rs2359903
rs2359904
rs2359905
rs12030294
rs12026097
rs6659888
rs6660002
rs4662068
rs10927983
rs10927984
rs10927985
rs10927986
rs12126798
rs141731681
rs12125352
rs12125380
rs12125385
rs12753900
rs61777678
rs12735414
rs34348834
rs12564965
rs12564354
rs12128791
rs10927987
rs10927988
rs12564957
rs12725792
rs12725794
rs10927989
rs10803444
rs146676456
rs10803445
rs10803446
rs10803447
rs10927990
rs10927991
rs10927992
rs12129911
rs12125487
rs12128388
rs147268283
rs112031187
rs6688293
rs139412342
rs6676661
rs145249515
rs116552759
rs61777679
rs17351151
rs12129723
rs2884823
rs61777681
rs6686059
rs10803448
rs12406730
rs1040533
rs10465640
rs10465641
rs17351165
rs61777682
rs6689299
rs6689383
rs12565366
rs6429820
rs12566758
rs12566979
rs12078060
rs12565634
rs4662072
rs17353372
rs10927994
rs10803449
rs72640584
rs1883647
rs6429821
rs7523620
rs10927995
rs16853407
rs6429822
rs61777683
rs6669709
rs6691889
rs1983608
rs12078958
rs17351186
rs4661465
rs12040786
rs7515012
rs7551502
rs7520101
rs2359906
rs926570
rs932407
rs34115388
rs35228096
rs6674913
rs7529368
rs10927996
rs932406
rs973857
rs12088012
rs12141686
rs10927997
rs10803450
rs2359907
rs10927998
rs3929673
rs4662075
rs4579751
rs35035996
rs34257427
rs6680774
rs12239919
rs7524318
rs61777710
rs4662076
rs7527544
rs7527934
rs2206587
rs35176877
rs2206586
rs970898
rs61777711
rs10754904
rs7414562
rs4233562
rs2013482
rs61777712
rs10754905
rs7551069
rs61777713
rs7553416
rs61777714
rs4662078
rs4662079
rs4662080
rs4662081
rs7527265
rs61777715
rs2359908
rs2359909
rs2359910
rs2359911
rs10733140
rs61777716
rs1989572
rs72641605
rs2294811
rs16853482
rs34150788
rs71510955
rs4662084
rs4662085
rs4662086
rs35642873
rs1079989
rs55722562
rs1079988
rs1079990
rs4662089
rs10737915
rs9659901
rs9660152
rs7514368
rs7545683
rs7545944
rs10737916
rs10732306
rs61777720
rs61777721
rs6657363
rs6662320
rs6696618
rs75715298
rs2359912
rs2003696
rs761163
rs55798545
rs761162
rs10754906
rs10733142
rs6668874
rs1883646
rs12068070
rs12061818
rs6671878
rs10754907
rs61777722
rs6664774
rs10737917
rs4662090
rs4662091
rs17351284
rs10928000
rs4661467
rs61777723
rs6660934
rs10928001
rs35449680
rs12026672
rs61777724
rs148795615
rs7551709
rs56234446
rs55988309
rs56342003
rs12756334
rs12748863
rs35640915
rs726596
rs763993
rs726595
rs3887249
rs4662092
rs4662093
rs4662094
rs4662095
rs10754908
rs4662096
rs729799
rs761161
rs2092435
rs2092434
rs7519048
rs4662097
rs61777725
rs61777743
rs72641633
rs61777744
rs4662098
rs56269346
rs55986908
rs34017193
rs7539258
rs61777745
rs61777746
rs61777747
rs61775660
rs61775661
rs61775662
rs117536172
rs4662099
rs4662100
rs4662101
rs72641638
rs10737918
rs56342255
rs4661468
rs727667
rs727668
rs67251133
rs75024576
rs4662102
rs9633368
rs10733143
rs61775664
rs6701426
rs4661469
rs715340
rs7538925
rs35539774
rs4994005
rs12406366
rs715339
rs12079570
rs34261462
rs59055663
rs12406594
rs742545
rs12740636
rs12131514
rs12746681
rs12132512
rs148643228
rs2246175
rs12136579
rs8179349
rs61775666
rs17351318
rs12407683
rs12408009
rs61775667
rs61775668
rs9660013
rs61775669
rs34471172
rs12037685
rs61775670
rs12409099
rs4661470
rs12723386
rs3817959
rs3817958
rs12732799
rs3817957
rs3817956
rs3817955
rs3817954
rs3817953
rs3817952
rs3817951
rs3817949
rs3817948
rs3817947
rs3817946
rs3817945
rs3817944
rs3817943
rs3817942
rs3817941
rs3817940
rs11586306
rs12409466
rs12738499
rs55889542
rs12726407
rs12726425
rs12726437
rs12738981
rs35028645
rs16853565
rs12409852
rs12410169
rs11589557
rs11587396
rs12138507
rs12138583
rs61775672
rs35174898
rs12139298
rs12139399
rs6677152
rs34537457
rs11589207
rs72862510
rs10928003
rs10928004
rs61775673
rs61775674
rs12142427
rs12117715
rs1157996
rs4661471
rs6661697
rs11586538
rs4662103
rs1159595
rs10928006
rs11590050
rs10928007
rs12047577
rs61670736
rs61775676
rs11590117
rs11588688
rs55657165
rs11590196
rs10928008
rs57957206
rs79299945
rs61775678
rs10928009
rs12143806
rs12143811
rs61775716
rs10928010
rs79458940
rs72862564
rs11577608
rs11590023
rs7515917
rs13374167
rs13374174
rs10928012
rs10928013
rs10928014
rs12026462
rs12025051
rs6664213
rs12026570
rs12026571
rs58376093
rs6698398
rs6664316
rs7519796
rs10803452
rs10928015
rs10928016
rs10928017
rs7549779
rs2157565
rs6691343
rs6657080
rs16853600
rs60433914
rs74057076
rs74057078
rs4573511
rs916430
rs77826294
rs4662104
rs10803453
rs6670156
rs2213849
rs12066491
rs55932232
rs4662105
rs4662106
rs4662107
rs4662108
rs4662109
rs4662110
rs2359942
rs763248
rs744007
rs78603207
rs10429936
rs10429937
rs10429938
rs10429939
rs10429929
rs61775718
rs2001150
rs74391512
rs4661472
rs4661473
rs12068639
rs12066016
rs12066020
rs12061899
rs4578218
rs2884839
rs2884840
rs7519861
rs7519955
rs7527226
rs12029121
rs10928025
rs6675543
rs6668059
rs6675758
rs6658394
rs6668158
rs1018824
rs1018823
rs72641693
rs72641694
rs10928026
rs1018822
rs78531013
rs1018820
rs1018819
rs4662112
rs4662113
rs979574
rs979573
rs12403548
rs12405046
rs4319324
rs6429826
rs6429827
rs4364876
rs717538
rs717539
rs10803454
rs10803455
rs10803456
rs10754909
rs10754910
rs10489146
rs7542729
rs7535589
rs7540070
rs7540072
rs7540083
rs7540087
rs10928027
rs10928028
rs6684998
rs6689825
rs2187942
rs1041930
rs1041929
rs1041928
rs1965005
rs1965004
rs140664277
rs1965003
rs10803457
rs10803458
rs10754911
rs7542148
rs7546559
rs3921124
rs2227241
rs2213848
rs2213847
rs76641503
rs4662114
rs6696867
rs6692236
rs6700340
rs6683140
rs6700441
rs10737919
rs10737920
rs10737921
rs10737922
rs4661474
rs4661475
rs61776628
rs4661476
rs6671072
rs6671183
rs6671472
rs6686025
rs76584335
rs10803459
rs10803460
rs10803461
rs12034785
rs4662116
rs966927
rs12079101
rs10928029
rs12079247
rs6678827
rs1417146
rs1417145
rs1417144
rs6696014
rs10928030
rs6696275
rs6699488
rs6699505
rs12133373
rs6684780
rs12406453
rs10928031
rs10928032
rs10928033
rs4662119
rs4662120
rs4661477
rs74059708
rs114279107
rs10754912
rs1934656
rs10803462
rs10803463
rs74310449
rs10928034
rs74857856
rs59963030
rs12132752
rs12738487
rs12758112
rs10928035
rs12084744
rs11586283
rs11583616
rs11586698
rs72643142
rs56044704
rs55737703
rs2359947
rs2359948
rs2359949
rs2359950
rs2359951
rs2095976
rs111719154
rs17353924
rs17353931
rs17351732
rs10803464
rs6662072
rs10803465
rs72643148
rs929125
rs56290598
rs10928036
rs10928037
rs12039315
rs61777765
rs116748972
rs1856742
rs1856741
rs10928038
rs10928039
rs12084632
rs10803466
rs2884842
rs11810057
rs11810060
rs12568162
rs10803467
rs56155222
rs6663381
rs6677929
rs6680592
rs6683667
rs72643163
rs1856740
rs10928040
rs11810615
rs6681369
rs7367043
rs6429828
rs6429829
rs4662126
rs4662127
rs12567596
rs4662128
rs11587477
rs61777766
rs7533459
rs7533748
rs10803468
rs10928041
rs10928042
rs56135492
rs55936209
rs7523393
rs55864990
rs7532380
rs7532473
rs10928043
rs7523873
rs7523961
rs1416633
rs72643175
rs72643177
rs55873491
rs55701220
rs7545744
rs7529738
rs7538725
rs7545920
rs7546077
rs10928045
rs4661478
rs10803469
rs9803674
rs9287296
rs10429930
rs59486541
rs2884843
rs10429931
rs2157563
rs1978052
rs2157562
rs2185398
rs2185241
rs10928046
rs10803470
rs7548610
rs12144274
rs10803471
rs16853658
rs16853662
rs7542472
rs7541978
rs10754913
rs10803472
rs7537825
rs7537907
rs7529180
rs6692603
rs10489144
rs12045417
rs6692372
rs12092197
rs6688168
rs12562042
rs10489143
rs1160541
rs1160540
rs1160539
rs4662129
rs1160538
rs1339373
rs1339372
rs12568548
rs1832534
rs1416632
rs2359953
rs72643181
rs1339371
rs1339370
rs72643184
rs10928047
rs4420076
rs1339369
rs7554049
rs7516285
rs7513551
rs7545273
rs7545280
rs7556663
rs7516105
rs116108506
rs1890588
rs12563336
rs12562715
rs4145433
rs4145434
rs4145435
rs10928048
rs10928049
rs12563605
rs12563616
rs16853705
rs11800167
rs1819657
rs199560821
rs1814188
rs72643189
rs12028521
rs6702418
rs72643190
rs563946
rs703806
rs535464
rs646835
rs72643192
rs10928050
rs526188
rs675997
rs10803473
rs10754914
rs10803474
rs12065331
rs72643193
rs115194040
rs495937
rs11578035
rs11580833
rs577987
rs12736419
rs116445196
rs574360
rs12736835
rs114979801
rs16853740
rs74504773
rs12563497
rs116754882
rs517269
rs78520503
rs565765
rs567039
rs657359
rs6679368
rs1339368
rs494775
rs641343
rs1339367
rs643089
rs11582149
rs17398014
rs568434
rs10928051
rs55777650
rs79471845
rs11578757
rs651682
rs504469
rs12404116
rs653504
rs72644406
rs56154644
rs16853785
rs55635659
rs515603
rs7525926
rs16853788
rs606163
rs1890589
rs1094037
rs476430
rs139956678
rs9804069
rs496143
rs494367
rs1556984
rs16853794
rs614719
rs148808535
rs631281
rs7549415
rs647287
rs659483
rs560285
rs554728
rs677769
rs72644412
rs598325
rs1339366
rs487185
rs1339365
rs1339364
rs671440
rs532730
rs2027315
rs4607879
rs501587
rs596071
rs579531
rs11588782
rs72644418
rs12040954
rs1856522
rs12047977
rs55735094
rs12042616
rs12723920
rs12724109
rs72644420
rs553747
rs11809915
rs59190064
rs634943
rs12742276
rs511234
rs12755154
rs637709
rs4565709
rs72644424
rs72644425
rs12754152
rs6690713
rs10803475
rs2486923
rs2486318
rs946482
rs12048373
rs7544219
rs1953828
rs56264750
rs4662135
rs2359954
rs2359955
rs12048987
rs6698014
rs10803476
rs6683875
rs1361336
rs12024171
rs12401778
rs72644429
rs10803477
rs11577820
rs72644430
rs16853843
rs13374349
rs7521663
rs10928055
rs6667512
rs12029279
rs79174948
rs6670481
rs4661479
rs4661480
rs72644433
rs10157045
rs10157046
rs10158007
rs10157067
rs6662187
rs6693453
rs72644435
rs74886821
rs6662041
rs12403204
rs4489553
rs4631686
rs7412716
rs72644436
rs6673156
rs6668555
rs6673240
rs35851105
rs4127243
rs6429832
rs6702169
rs6663370
rs11579197
rs12403871
rs12402327
rs12403411
rs3928848
rs71629872
rs10928056
rs10492981
rs4662137
rs4662138
rs4662139
rs6667451
rs11582683
rs10928057
rs6681266
rs12077532
rs7542111
rs72644442
rs56336875
rs76181067
rs35637700
rs75318850
rs35608962
rs17394838
rs35964539
rs80201832
rs10803478
rs10928058
rs10754916
rs77392069
rs10928059
rs10928060
rs12406699
rs34746417
rs12077051
rs2039766
rs71629873
rs12748026
rs6694249
rs79320521
rs74427618
rs6429833
rs80165457
rs7555815
rs74616043
rs78368522
rs77823397
rs11808667
rs1953830
rs61771844
rs1339363
rs16853868
rs76282923
rs6683535
rs6429834
rs142707962
rs4551588
rs2105208
rs2095857
rs143829554
rs11590112
rs16853880
rs10928063
rs74590598
rs1416628
rs78072614
rs2185240
rs1538534
rs11581550
rs6668724
rs10927406
rs76233235
rs1416627
rs7527299
rs7527386
rs35921178
rs7543455
rs72644452
rs72644454
rs6670708
rs10927407
rs1416626
rs1416625
rs1416624
rs1832533
rs11589133
rs12143153
rs2027316
rs56216646
rs10927408
rs1578131
rs137888582
rs4989594
rs946481
rs11585699
rs13375272
rs77183168
rs12040222
rs13375455
rs34724589
rs13375460
rs3737643
rs6664943
rs12042048
rs35511260
rs13375920
rs13375586
rs17399514
rs13373827
rs10927409
rs13373909
rs12044103
rs1591856
rs1591855
rs72644461
rs10803268
rs55798916
rs72644464
rs12566371
rs12566164
rs72644469
rs76297118
rs7552034
rs76412103
rs17399728
rs16853946
rs55932169
rs16853948
rs55798641
rs55786637
rs5012557
rs1416623
rs7415786
rs79433453
rs17395713
rs71629874
rs72644481
rs72644482
rs2149507
rs820629
rs820628
rs6663380
rs820626
rs820625
rs820623
rs35268981
rs58300372
rs820622
rs77794911
rs820621
rs6692595
rs703802
rs703801
rs703800
rs820620
rs703799
rs703798
rs703797
rs820619
rs77108564
rs6696067
rs2993797
rs16853991
rs2993798
rs2487751
rs12028092
rs2789739
rs12028137
rs2794608
rs4661482
rs2794609
rs2789740
rs2789742
rs2789743
rs2794610
rs7513436
rs142984191
rs2486319
rs2487753
rs2486320
rs2486321
rs2995022
rs2789744
rs6672340
rs1416630
rs768724
rs1416631
rs768725
rs957248
rs74057190
rs2789745
rs12134370
rs2789746
rs2789747
rs12121975
rs17396172
rs75805192
rs72867398
rs6429651
rs111681459
rs12037136
rs111952414
rs4661483
rs7355173
rs12404580
rs12134023
rs77171346
rs117125414
rs3897492
rs1410754
rs79153233
rs12239349
rs113737492
rs76468219
rs4113453
rs55882136
rs148690630
rs7511783
rs10927411
rs34731767
rs149220126
rs4661485
rs143185983
rs10754852
rs115773671
rs12077519
rs12088240
rs10927413
rs114942212
rs35138169
rs3928345
rs4111265
rs12129808
rs35095692
rs71629878
rs9887814
rs12406761
rs12568579
rs143446047
rs28698594
rs820671
rs10927414
rs7538154
rs7537728
rs2149510
rs2149509
rs2149508
rs61774470
rs7548984
rs12075493
rs36073328
rs10927415
rs57522638
rs12737719
rs4639754
rs1360050
rs4661487
rs12748740
rs12407887
rs80122113
rs6429653
rs75506023
rs6429654
rs76153281
rs7511861
rs10754853
rs201576633
rs76589709
rs1539170
rs10803270
rs10803271
rs6429655
rs71629879
rs75236559
rs6429656
rs6675158
rs3928344
rs16850171
rs17396659
rs7519457
rs71629880
rs57937931
rs1556083
rs11590846
rs6689141
rs735832
rs3888224
rs7545158
rs7511708
rs2094605
rs1590799
rs34552319
rs11586907
rs820665
rs11577334
rs843949
rs820667
rs60874731
rs4415555
rs6669659
rs35116741
rs112344652
rs77569758
rs201276589
rs140922807
rs201928652
rs144987617
rs114842922
rs148147271
rs141935734
rs190567170
rs201011992
rs201688995
rs200197828
rs199658048
rs142162553
rs147270779
rs114612700
rs78317132
rs149817364
rs6671353
rs149697034
rs6669069
rs10429934
rs183538442
rs146769234
rs12025649
rs56110616
rs79787682
rs56095737
rs76357325
rs10429926
rs6672607
rs6686602
rs6687092
rs80179203
rs12563421
rs12741865
rs56312718
rs12745910
rs1556084
rs1005767
rs6670155
rs72869087
rs76832792
rs7549457
rs7527767
rs12732531
rs2149512
rs2050941
rs1328828
rs56131624
rs12025274
rs3932686
rs79712353
rs12401863
rs12141589
rs61125940
rs6658614
rs72645911
rs72645913
rs12048072
rs943919
rs12048115
rs943918
rs12045738
rs12048175
rs12045797
rs12122566
rs12141361
rs6696419
rs6696819
rs12031559
rs12116695
rs1328830
rs12405445
rs12033343
rs12023531
rs12026045
rs7513739
rs10927423
rs10927424
rs10927425
rs10927426
rs10927427
rs12410199
rs6680936
rs61771864
rs12410249
rs866587
rs3915584
rs74838306
rs4661492
rs820672
rs61771865
rs3928343
rs3928342
rs11578816
rs6662750
rs10927428
rs6699064
rs10754855
rs12060778
rs4308970
rs4573512
rs116820534
rs10803277
rs12130533
rs12119451
rs12130603
rs4128690
rs12131551
rs10927431
rs12123898
rs76141113
rs74476036
rs79414274
rs115348821
rs11580939
rs12733145
rs6698582
rs6662671
rs6665391
rs7531416
rs71629883
rs61771868
rs6678924
rs1328827
rs6687519
rs13374882
rs74724543
rs12134343
rs80267003
rs6429659
rs6429660
rs1410753
rs10754856
rs12130873
rs112178338
rs2183101
rs34882480
rs35247776
rs2149503
rs2183102
rs4661493
rs6680164
rs6680283
rs4661494
rs3889321
rs3889322
rs3889323
rs57032031
rs34221514
rs12729848
rs3927512
rs115492975
rs7526202
rs1079222
rs1079221
rs7547198
rs34210633
rs4661495
rs60070687
rs79182486
rs10927437
rs12401776
rs34733252
rs34533856
rs11586914
rs11586953
rs10803278
rs6687683
rs12134939
rs4443885
rs10754857
rs4450012
rs59405703
rs6658316
rs10803280
rs6658744
rs6659078
rs6661819
rs11586732
rs11586746
rs7550486
rs72872337
rs59578243
rs6662664
rs4463663
rs61561786
rs4436386
rs4463664
rs6668363
rs6701731
rs115844523
rs78311377
rs6671785
rs6671980
rs12748818
rs9728738
rs6429661
rs6678375
rs6429662
rs7532376
rs6429663
rs17397415
rs10927438
rs6682103
rs6679666
rs6690681
rs12567471
rs4614253
rs12141530
rs7530275
rs10803281
rs76599098
rs35535732
rs74707579
rs2486768
rs12122476
rs2486769
rs12142094
rs78879905
rs2486770
rs16850285
rs2480046
rs16850288
rs2486771
rs2480048
rs2480049
rs10927439
rs17401833
rs61771908
rs12117941
rs12564154
rs35788652
rs12116420
rs4462131
rs4233527
rs12119122
rs4661288
rs4661496
rs10927440
rs9429256
rs115240294
rs2480053
rs2480054
rs2480055
rs74729119
rs9429231
rs55681928
rs9429232
rs11589996
rs7534817
rs36107687
rs75803945
rs1361396
rs1361395
rs78113772
rs2480057
rs2480058
rs2480059
rs9429233
rs9429234
rs35374050
rs2486774
rs2486772
rs2480060
rs17402096
rs7555566
rs4369222
rs11584308
rs1887858
rs2486764
rs2486763
rs2486762
rs61771913
rs7531060
rs2480061
rs9429235
rs4382718
rs2486761
rs2480062
rs2480063
rs2486760
rs1934489
rs10927442
rs9429259
rs6673996
rs74226815
rs66937192
rs72645962
rs10927443
rs9429236
rs7537650
rs12129734
rs10927445
rs12142754
rs12132708
rs10754858
rs12136164
rs12125185
rs12733612
rs12086025
rs10927446
rs6684542
rs61771914
rs11804898
rs10927447
rs10803282
rs10803283
rs12736830
rs10803284
rs10803285
rs10733135
rs10927448
rs10927449
rs10754859
rs10927450
rs10754860
rs4528111
rs4617396
rs6687219
rs6687225
rs6687304
rs114932946
rs10927451
rs6693252
rs78112219
rs16850413
rs10927452
rs12038215
rs12047820
rs10927453
rs72862043
rs5009206
rs10927454
rs12021714
rs12039468
rs11807837
rs11807859
rs12041172
rs12044338
rs10803286
rs12733185
rs11809809
rs2310803
rs10927456
rs10927457
rs12408554
rs12145915
rs12138326
rs61771925
rs6429664
rs6429665
rs6429666
rs3892594
rs6673698
rs7526119
rs12759765
rs12044865
rs4661501
rs4661502
rs1890782
rs2105239
rs6671734
rs7540545
rs10927459
rs55838206
rs1890784
rs1890785
rs78959613
rs868803
rs868804
rs872579
rs76492157
rs55759200
rs7546646
rs72862082
rs3927648
rs10927460
rs55698600
rs12564157
rs12563496
rs4276916
rs11576928
rs74226822
rs10927461
rs12755235
rs12035269
rs12035313
rs12025585
rs12035428
rs12035464
rs12035490
rs12035547
rs12025005
rs4385705
rs60455083
rs4074529
rs4074528
rs4074527
rs12037608
rs12038432
rs12031233
rs67712244
rs12738424
rs35030992
rs12124205
rs11803051
rs61771941
rs34592996
rs4661290
rs72645995
rs4233529
rs57160576
rs28496747
rs4233530
rs72862096
rs10927462
rs12041203
rs67776503
rs12745432
rs72645999
rs4259638
rs58088467
rs17403250
rs12031919
rs12031921
rs16850476
rs10927464
rs72647603
rs4661291
rs10927465
rs72647606
rs72647608
rs35069713
rs12034577
rs10927466
rs12081101
rs4661503
rs7521923
rs72647611
rs6694431
rs55633715
rs12733976
rs140424004
rs6693569
rs56370828
rs6666337
rs6703840
rs6658018
rs6658024
rs61771942
rs12084536
rs10927468
rs61585602
rs112526249
rs7527439
rs12118610
rs72647615
rs77486860
rs12143831
rs4661506
rs61771944
rs61771945
rs619719
rs590487
rs2103694
rs10803288
rs34982023
rs6685406
rs2473625
rs520064
rs1295788
rs4661292
rs10733136
rs17361593
rs116532563
rs72647619
rs686570
rs12145446
rs12116479
rs2486775
rs1543362
rs12022765
rs486958
rs664747
rs692999
rs2486778
rs61771949
rs6656468
rs12025574
rs12118856
rs2235728
rs6676514
rs10399938
rs6687972
rs1344418
rs12144667
rs12096315
rs1737860
rs1737859
rs60804745
rs6429670
rs2473628
rs2473627
rs566329
rs671337
rs4661293
rs4661508
rs10754863
rs10754864
rs10803289
rs2473626
rs1997785
rs6696546
rs517267
rs640109
rs6676539
rs1769844
rs6668635
rs75570697
rs11578959
rs7553790
rs7542378
rs12725163
rs11579756
rs10927472
rs4661294
rs11586128
rs7519289
rs10803290
rs761192
rs2103695
rs7536098
rs10927473
rs61774066
rs10927474
rs12758587
rs12758763
rs16850635
rs6690160
rs6690379
rs34280651
rs2294888
rs2294887
rs2294886
rs2294885
rs12079312
rs10927475
rs10803292
rs10803293
rs10754865
rs12036991
rs10927476
rs12037797
rs10927477
rs11590032
rs35126468
rs12038186
rs10927478
rs12040694
rs34645579
rs11589844
rs2038164
rs28730493
rs12566144
rs10927479
rs114489683
rs35852342
rs12401417
rs11799586
rs10927480
rs11800414
rs6699411
rs34746332
rs35512690
rs59310320
rs12568088
rs12567449
rs12567450
rs10927481
rs61774068
rs10803294
rs10803295
rs7530335
rs7530538
rs7530665
rs4661509
rs761191
rs10927483
rs7554656
rs7512426
rs6429672
rs4661511
rs10737899
rs719486
rs10927487
rs56358957
rs2310877
rs140943141
rs12021828
rs10754866
rs10927488
rs10927489
rs10927490
rs10927491
rs10927492
rs34333856
rs4344325
rs3088195
rs705582
rs1028389
rs10927493
rs1028388
rs10927494
rs12023163
rs742583
rs202040646
rs734664
rs12741614
rs3820066
rs6701296
rs4661295
rs115160036
rs59709497
rs6660146
rs12121042
rs12121829
rs56230441
rs10803296
rs10927495
rs12037545
rs2078313
rs2078312
rs1009903
rs1009735
rs10927497
rs10927498
rs10803297
rs10803298
rs12028734
rs4306123
rs9787225
rs10927499
rs10803299
rs10803300
rs56331997
rs12038997
rs7532295
rs1883661
rs2871581
rs10218760
rs4661513
rs718996
rs718995
rs10927500
rs10803301
rs7538750
rs1076713
rs10737900
rs10927504
rs10927505
rs71510961
rs3737686
rs12140803
rs11806982
rs7516395
rs11584846
rs56919045
rs59337379
rs7553105
rs7522235
rs10927507
rs10927508
rs6429673
rs4661298
rs10803302
rs6689804
rs4661299
rs2310751
rs1997764
rs6699867
rs10803303
rs6691693
rs10927510
rs7534010
rs7520134
rs4661514
rs17376356
rs58102051
rs10803304
rs12143402
rs75701197
rs4661300
rs4661515
rs7516095
rs12136961
rs1137795
rs10927512
rs10803305
rs1000348
rs7545696
rs16850760
rs11576896
rs10927515
rs6663124
rs6704445
rs1569635
rs10927516
rs7515321
rs4661516
rs1883576
rs6688730
rs6657904
rs7521493
rs10803306
rs10754867
rs12022659
rs10803307
rs10927517
rs12140709
rs12118752
rs12758392
rs36020616
rs10927518
rs111287521
rs12045403
rs35702687
rs55978877
rs1053030
rs926520
rs75482054
rs72636622
rs926519
rs926518
rs72636624
rs72636625
rs4661517
rs4661518
rs12121855
rs10927520
rs10927521
rs16850791
rs56821188
rs6672597
rs10927522
rs12061422
rs72636627
rs11800608
rs11809023
rs28882121
rs28856876
rs12738632
rs12141612
rs35381268
rs4661520
rs4661521
rs56983246
rs6658908
rs2050126
rs2050125
rs10803308
rs10927523
rs10737901
rs17376468
rs61774076
rs7532249
rs7532344
rs12093159
rs56758486
rs57769860
rs56747651
rs34735827
rs56694754
rs34172886
rs12096885
rs10803309
rs79181652
rs12119049
rs10927524
rs2050124
rs2050123
rs79060551
rs111662933
rs2871738
rs4661301
rs11578085
rs34898838
rs11589080
rs10927525
rs77713020
rs12125450
rs12125454
rs12144974
rs10803310
rs80204739
rs6698433
rs77524087
rs6690550
rs6688245
rs76210275
rs10803311
rs10927526
rs10927527
rs1997763
rs1997762
rs78107922
rs79852111
rs6660333
rs76729422
rs10803312
rs112205237
rs10737902
rs3795754
rs6429674
rs58789106
rs6429676
rs6429677
rs6704226
rs6661767
rs6659105
rs4661522
rs12028222
rs742468
rs6672445
rs6683649
rs6672669
rs6672687
rs1474688
rs1474687
rs1474686
rs12086692
rs6678566
rs58313877
rs742467
rs742466
rs10803313
rs55828424
rs7532861
rs10754868
rs10803314
rs10803315
rs6673847
rs1003530
rs59377970
rs10927536
rs12760629
rs7535493
rs12128426
rs10927538
rs4543785
rs35437590
rs10927540
rs10927541
rs12756501
rs10927542
rs10927543
rs10927544
rs61772268
rs10754869
rs12079599
rs12093747
rs4661302
rs10803316
rs72636651
rs732470
rs732469
rs11805869
rs10803317
rs11583199
rs10754870
rs12141316
rs12141342
rs57875364
rs56111696
rs12077960
rs12133138
rs2038116
rs199985995
rs72636653
rs4661523
rs60295036
rs4661524
rs4661525
rs72636654
rs72636655
rs4661526
rs112310514
rs4661303
rs4661527
rs4661528
rs4661529
rs10927545
rs12143023
rs10927546
rs55844168
rs10927547
rs57289276
rs1473682
rs116244379
rs116817540
rs4661530
rs72636659
rs6703208
rs56206716
rs61772276
rs72636662
rs1810475
rs72868476
rs72636664
rs56100892
rs804124
rs72636667
rs72636669
rs61772277
rs2744870
rs804125
rs804126
rs804127
rs74059359
rs115684290
rs1721832
rs3765396
rs1737361
rs1737360
rs1737359
rs1630120
rs61772278
rs61772279
rs1721831
rs1737358
rs1737357
rs1721830
rs1737356
rs1630519
rs1737355
rs1721829
rs1737354
rs56152191
rs55892407
rs1721828
rs1737353
rs56116403
rs2744867
rs34569339
rs78251179
rs2744866
rs13376525
rs2744865
rs2311335
rs2011956
rs1737352
rs6429678
rs879019
rs1737351
rs1883434
rs56127203
rs7525851
rs1737350
rs55859407
rs10927551
rs1737349
rs1626210
rs2014618
rs6700404
rs2803392
rs147883079
rs6667250
rs150012742
rs804131
rs804130
rs17368493
rs3845589
rs76979993
rs3930209
rs7530849
rs9804039
rs9803848
rs77136472
rs79802842
rs12568933
rs12563293
rs12142087
rs11802293
rs75754728
rs10737903
rs10927552
rs12144050
rs6671788
rs79363155
rs80091148
rs804135
rs10927553
rs6674887
rs6698574
rs11590716
rs12561791
rs10803319
rs10927554
rs59825600
rs12096972
rs804136
rs12058489
rs10927555
rs11589977
rs10927556
rs78712321
rs6671110
rs3933177
rs3916543
rs804137
rs6704465
rs6681120
rs6693738
rs3845590
rs12129442
rs74594097
rs79739612
rs10489353
rs10733137
rs192647012
rs6703773
rs111561359
rs6691090
rs148389050
rs76100808
rs6694657
rs6658818
rs77850690
rs10927557
rs57358700
rs3845591
rs10489354
rs34753595
rs59888398
rs2311336
rs3888127
rs16850900
rs16850907
rs804139
rs7412472
rs12120805
rs2871739
rs3795756
rs3820612
rs11802831
rs11580323
rs145613355
rs72638322
rs2311337
rs6675636
rs77666513
rs6704361
rs6679764
rs804134
rs12137340
rs112881073
rs12127407
rs16850911
rs705579
rs12123637
rs61772309
rs12691550
rs705578
rs804133
rs12134149
rs12123938
rs61772310
rs61772311
rs2103117
rs61772312
rs111976685
rs11583895
rs963516
rs963515
rs150899131
rs61772313
rs10927561
rs61772314
rs3845592
rs3845593
rs59399254
rs60776196
rs7525220
rs61375985
rs60853405
rs11585327
rs61772320
rs77928668
rs804132
rs61772321
rs1108071
rs61772322
rs61772323
rs61772324
rs80125791
rs61772325
rs61772353
rs61772354
rs11584660
rs11585094
rs56293671
rs61772356
rs61772357
rs61772358
rs7512706
rs61772359
rs61773560
rs61773561
rs61773562
rs61773563
rs6663624
rs61773564
rs61773565
rs61773567
rs61773568
rs61773569
rs74059615
rs12567998
rs7528105
rs7514155
rs705576
rs61773570
rs61773571
rs6683083
rs6671967
rs3908268
rs3856273
rs804129
rs4661307
rs4661531
rs4661532
rs12760105
rs7365283
rs7521579
rs2103116
rs3888033
rs3845594
rs6429679
rs3845595
rs67469308
rs6429680
rs6429681
rs6429682
rs10754871
rs10803320
rs4661533
rs4661534
rs3845596
rs3845597
rs3845598
rs3765384
rs3765383
rs3765382
rs3765381
rs3765380
rs3765379
rs149080128
rs142173836
rs4422999
rs61442160
rs2462190
rs2690015
rs2803399
rs2803398
rs2807568
rs2690016
rs4661539
rs2690017
rs12410935
rs2807545
rs12563467
rs2690018
rs115490359
rs56109791
rs12094795
rs7416912
rs61773572
rs2803397
rs74894142
rs2807552
rs79776698
rs3845599
rs3845600
rs2690019
rs4661308
rs112311238
rs12738857
rs12564579
rs2803396
rs12731581
rs2803395
rs2690020
rs139134358
rs2690021
rs3922627
rs2254286
rs4661540
rs75942161
rs2803394
rs2807544
rs12748696
rs12119933
rs12562638
rs114566513
rs11578834
rs2690022
rs2801178
rs12732106
rs41491744
rs2801181
rs2049374
rs150777970
rs71510965
rs75435434
rs7525175
rs2807546
rs2801184
rs2690024
rs2807547
rs868047
rs10927565
rs4661541
rs4661542
rs115849630
rs76663268
rs77935263
rs10927567
rs12029721
rs2690014
rs12030703
rs113461587
rs114355911
rs12042001
rs1524160
rs2801174
rs72638346
rs61773597
rs61773598
rs72638348
rs58436786
rs61773599
rs4661543
rs2807556
rs61773601
rs61773602
rs4661546
rs2807557
rs2807560
rs12741404
rs10927570
rs2807561
rs2807562
rs79069962
rs10927571
rs12032910
rs2803403
rs10449293
rs60896313
rs2803386
rs115139312
rs2690013
rs116699363
rs2690012
rs2690011
rs2807563
rs2690026
rs2801179
rs34410695
rs2807564
rs2801180
rs2690028
rs7515789
rs2803388
rs7547573
rs142768116
rs2489772
rs2490570
rs7518993
rs2690029
rs12135456
rs2807567
rs1404062
rs6692559
rs79418535
rs2690031
rs57872446
rs2690030
rs59598763
rs12137572
rs1404061
rs72638369
rs74932709
rs80291415
rs12568670
rs61017771
rs35179055
rs10927576
rs79388703
rs10927577
rs10927578
rs10927579
rs10927580
rs6662873
rs6429684
rs10803322
rs6429685
rs6429686
rs6429687
rs6429688
rs6429689
rs6429690
rs12138369
rs7530946
rs7520718
rs6429691
rs6429692
rs7523861
rs7512398
rs7512460
rs12044172
rs12046711
rs12025771
rs12046721
rs12141312
rs12141413
rs12568821
rs12567946
rs78999727
rs12567964
rs12563189
rs12569039
rs6429694
rs58651023
rs10927581
rs10927582
rs10927583
rs12142668
rs12569359
rs12563724
rs115945667
rs7525568
rs7525691
rs12729744
rs7542297
rs72638395
rs12739376
rs2311968
rs75519826
rs10927586
rs12410007
rs6679057
rs1892257
rs6693394
rs6682549
rs12029616
rs61773638
rs10927588
rs77053413
rs10927589
rs12031552
rs12741828
rs12742192
rs12743836
rs10754873
rs55672852
rs75810208
rs2871903
rs2013055
rs12076249
rs12062083
rs10927590
rs9663010
rs12036609
rs10803326
rs28602431
rs7546786
rs6429695
rs6694029
rs938253
rs57896007
rs7552994
rs2004702
rs113516767
rs12035178
rs16851049
rs12563750
rs4661548
rs6659879
rs12037165
rs10927592
rs10927593
rs10927594
rs10803327
rs7522410
rs61773640
rs7516584
rs7514440
rs12729959
rs28375358
rs7551457
rs7523689
rs6429696
rs10803328
rs10754874
rs6663699
rs6676281
rs6687730
rs1398822
rs12564712
rs12033340
rs12132328
rs6686885
rs12044800
rs12045612
rs12045828
rs4661549
rs4661550
rs4661551
rs10803329
rs10754875
rs10927601
rs6669276
rs10927602
rs10927603
rs880923
rs880922
rs4575078
rs12565155
rs7527693
rs2311970
rs7544674
rs10737904
rs10737905
rs10803330
rs10927604
rs2137639
rs2175772
rs12410521
rs2175773
rs59788960
rs10927605
rs7517187
rs7554572
rs1567798
rs61772169
rs36066363
rs12727129
rs12082509
rs10927607
rs1937134
rs10927608
rs10927609
rs10927610
rs10927611
rs12084008
rs10803331
rs7547604
rs6429697
rs6429698
rs6429699
rs4661553
rs10927612
rs116687735
rs79337653
rs76606620
rs2311971
rs7518989
rs7512273
rs7522712
rs7522814
rs12088648
rs36105374
rs10927613
rs4462132
rs7529051
rs4080918
rs12747220
rs10803332
rs77830374
rs12044405
rs12091946
rs10927616
rs12754000
rs12567150
rs12562381
rs12568025
rs7531035
rs12402715
rs10927617
rs12026576
rs10927618
rs12409399
rs10927619
rs10927620
rs12047670
rs12732929
rs12409715
rs1965402
rs10803333
rs10803334
rs11812041
rs10927621
rs10927622
rs12410401
rs146636456
rs12410428
rs10927623
rs34257238
rs10803335
rs7525238
rs4661310
rs34675627
rs12070741
rs74803870
rs10803336
rs55787452
rs61772173
rs4661557
rs67765457
rs34783698
rs61772175
rs1316257
rs3902772
rs3902773
rs12041862
rs72855835
rs10927624
rs10927625
rs10803337
rs10927626
rs12738366
rs10449295
rs6665119
rs2311973
rs10449296
rs59028215
rs2311974
rs12044913
rs12026555
rs59358901
rs7529272
rs7517604
rs7517679
rs75306328
rs7529561
rs7517787
rs12066041
rs16851112
rs59746444
rs58201781
rs58510365
rs78265696
rs67857825
rs10754876
rs10803338
rs6669896
rs6682548
rs12048071
rs78579428
rs7541955
rs7539545
rs78510548
rs10927627
rs12048978
rs4329506
rs12737367
rs2311975
rs12045446
rs7538631
rs4633284
rs113584302
rs113666666
rs111982146
rs6429700
rs78597978
rs6665438
rs6665532
rs6681053
rs9783012
rs6429701
rs938249
rs6672536
rs61772177
rs7554543
rs72639822
rs72639823
rs11578349
rs12022554
rs61772178
rs938250
rs938251
rs7548096
rs7536670
rs6429702
rs6429703
rs6429704
rs7550877
rs6663935
rs4661561
rs4661562
rs4661563
rs10927628
rs11805968
rs10754877
rs10927629
rs10803339
rs10927630
rs10157110
rs36120053
rs11578211
rs61772180
rs36109194
rs112289922
rs869712
rs938252
rs79975272
rs2089999
rs10927631
rs12130605
rs61772181
rs6657768
rs12025960
rs12028628
rs10927632
rs12025325
rs6667220
rs10927633
rs6658629
rs6659166
rs12729478
rs55995678
rs12738665
rs72868352
rs17413451
rs76419076
rs2871890
rs12129176
rs61772183
rs6684496
rs6693853
rs6669030
rs6694511
rs4661564
rs6694517
rs6669746
rs12403509
rs11803332
rs12081961
rs6665012
rs61772184
rs55698907
rs6679504
rs10927634
rs145580533
rs148481455
rs34638837
rs2175771
rs28464648
rs13374758
rs13374759
rs4661311
rs13374853
rs4661312
rs140341268
rs12759745
rs2096387
rs2311858
rs2311859
rs77436600
rs4520412
rs12128665
rs938255
rs12129618
rs60772118
rs35163828
rs75376216
rs112601302
rs189187300
rs78496177
rs6674129
rs12405690
rs12129717
rs12130705
rs12127303
rs186306351
rs11582156
rs11808804
rs10927642
rs1567797
rs10927643
rs12128301
rs12139258
rs10927646
rs12139386
rs35596236
rs6429706
rs4661313
rs4661314
rs4661315
rs10803340
rs10927650
rs12130382
rs12130444
rs113958688
rs2473739
rs77522067
rs12141524
rs10927651
rs10927652
rs12134789
rs10927653
rs12135730
rs10927654
rs10927655
rs4661566
rs4661567
rs41310369
rs11808219
rs11585402
rs10927656
rs11590938
rs34925729
rs6704367
rs578771
rs12116861
rs523807
rs74627526
rs495512
rs10754879
rs10927657
rs61772194
rs10927658
rs4661568
rs4661569
rs10927659
rs113094701
rs112338249
rs113832257
rs56663128
rs61561028
rs56938743
rs10927660
rs10803341
rs10803342
rs10927661
rs10927662
rs28505714
rs28620491
rs28432378
rs16851179
rs736904
rs74059806
rs12138732
rs761288
rs11586302
rs4661316
rs59357570
rs4661570
rs742664
rs72639855
rs12566970
rs68100905
rs2073091
rs2839856
rs6674697
rs7517613
rs41269409
rs3795757
rs2076568
rs2076567
rs2076566
rs2076565
rs2076564
rs2076563
rs10927663
rs12216995
rs61772196
rs79841431
rs9943190
rs9943244
rs9943059
rs10803346
rs10927666
rs111355185
rs4661571
rs16851219
rs61772198
rs16851223
rs16851228
rs16851233
rs61772199
rs4661317
rs61772200
rs75426486
rs61772201
rs16851236
rs16851241
rs61772203
rs4661572
rs10927667
rs12028975
rs12024334
rs12022003
rs10927668
rs742662
rs4661573
rs742660
rs4661574
rs2137643
rs7512350
rs7512364
rs72639888
rs1000313
rs1000314
rs2175775
rs2175774
rs2137642
rs2137641
rs16851263
rs61772222
rs61772223
rs4501834
rs12037863
rs115932861
rs17372042
rs6665995
rs6668887
rs6429709
rs6656957
rs6680739
rs6669698
rs6669703
rs10803348
rs10803349
rs10927670
rs10927671
rs10803350
rs75876016
rs10927672
rs2221926
rs2203264
rs10927673
rs115508798
rs4661575
rs79604384
rs55662174
rs10803352
rs12564054
rs12072230
rs16851281
rs76042850
rs77770133
rs4661576
rs4661318
rs61772225
rs72640706
rs41496250
rs3752934
rs1996128
rs1996127
rs11579544
rs10803353
rs12029464
rs72873805
rs514969
rs514137
rs513114
rs534918
rs78592190
rs532075
rs7536059
rs72640711
rs12040354
rs10927676
rs502918
rs477953
rs12129679
rs476859
rs72640713
rs12127153
rs495006
rs474160
rs494916
rs59746931
rs491203
rs557145
rs149950149
rs555481
rs555377
rs529587
rs6695209
rs523125
rs494983
rs493984
rs55935741
rs493148
rs514314
rs16851290
rs880035
rs742659
rs508873
rs12133901
rs575898
rs7515649
rs572326
rs545416
rs545415
rs6429710
rs544599
rs6679224
rs518152
rs72640720
rs514370
rs34270831
rs500229
rs72640722
rs496792
rs496567
rs10927677
rs11584281
rs72873829
rs1118189
rs1737979
rs2223692
rs116806282
rs55984262
rs116486595
rs116005927
rs61784326
rs12034542
rs10927678
rs4661319
rs11585400
rs9659000
rs66777636
rs10803354
rs12046842
rs4661577
rs6659639
rs4661320
rs74757967
rs34135602
rs1055412
rs705581
rs910105
rs7513431
rs2235789
rs11807820
rs2235788
rs1476356
rs72640734
rs2235787
rs72640735
rs10754880
rs2235786
rs2235785
rs2235784
rs2235783
rs2235782
rs2235781
rs12744956
rs12744957
rs10927679
rs41269423
rs72640739
rs10927680
rs10927681
rs1546908
rs1546907
rs1569704
rs1008845
rs1569703
rs13375820
rs72640741
rs72640742
rs1546906
rs11812087
rs742677
rs735894
rs733678
rs733677
rs737530
rs34231403
rs10927682
rs72640746
rs1005448
rs116737155
rs1005447
rs1005446
rs41269427
rs41269431
rs72640748
rs67712958
rs6662650
rs116104582
rs12731231
rs10803355
rs55949759
rs4661578
rs7524358
rs72640751
rs34779046
rs12025185
rs12046866
rs742676
rs4423000
rs1883762
rs4661322
rs4661323
rs10803356
rs4307562
rs6684648
rs10803357
rs10803358
rs10803359
rs55935221
rs2143580
rs2143579
rs35094284
rs34665100
rs35020343
rs34816873
rs10803360
rs10927683
rs72640756
rs4661579
rs10927686
rs6683464
rs2223694
rs2206761
rs2206760
rs2206759
rs2223693
rs10927687
rs6429711
rs4287171
rs12023530
rs12048554
rs12023557
rs12049342
rs10927688
rs10803361
rs10754881
rs10754882
rs72640763
rs72640764
rs10737906
rs9659096
rs7535492
rs7535575
rs7514867
rs72640766
rs10754883
rs72640767
rs72640769
rs72640770
rs116188644
rs941456
rs941455
rs72640772
rs72640773
rs761301
rs2064367
rs72640774
rs2064366
rs72640776
rs72640778
rs72640780
rs72640781
rs761300
rs761299
rs72640783
rs9659498
rs61782686
rs10754884
rs61782687
rs61782688
rs7517305
rs61782689
rs61782690
rs61782691
rs61782692
rs7543456
rs61782693
rs61782694
rs7555700
rs61782695
rs1883761
rs1883760
rs1883759
rs72640787
rs1076726
rs2013089
rs2013070
rs742675
rs742674
rs72640788
rs1006371
rs7525947
rs6429712
rs4661581
rs6429713
rs6429714
rs6429715
rs6659540
rs6683240
rs6667628
rs4661582
rs6659235
rs6429716
rs6429717
rs10927689
rs10803362
rs1936948
rs6429718
rs6429719
rs6429720
rs4661583
rs4661584
rs138531072
rs6681992
rs6673615
rs12041096
rs77498428
rs10927690
rs10489453
rs10489452
rs10927691
rs4661585
rs11587795
rs11582618
rs4661586
rs61561984
rs11582684
rs148004682
rs7540957
rs7551314
rs7543858
rs7537427
rs6673123
rs10927695
rs10927696
rs6661083
rs6687242
rs72640791
rs6677061
rs6688174
rs78615461
rs16851354
rs7539166
rs7539732
rs67428940
rs2872002
rs6429722
rs41307794
rs10429935
rs6689923
rs6429723
rs4436387
rs72640793
rs72640794
rs17385885
rs16851358
rs35510636
rs10803363
rs4661587
rs4661588
rs4661589
rs6663472
rs6663559
rs6688611
rs6691046
rs6703631
rs35356941
rs10754885
rs10754886
rs80324675
rs10754887
rs12057514
rs1883758
rs10927697
rs4661590
rs10927698
rs35885122
rs761298
rs17381857
rs34732356
rs12145963
rs12135755
rs4661592
rs72640798
rs4661593
rs10927699
rs4661594
rs12039985
rs10927700
rs10927701
rs10927702
rs10927703
rs12566809
rs2179651
rs17381955
rs1985416
rs1985417
rs10737907
rs12045099
rs1079314
rs1079315
rs910104
rs1079316
rs1079317
rs72640801
rs2092505
rs2312328
rs2006023
rs2006022
rs761297
rs4067936
rs6679635
rs10927705
rs11589870
rs11588245
rs11588628
rs4661596
rs2312329
rs761296
rs761293
rs2312330
rs12407705
rs761292
rs761291
rs761290
rs74062371
rs72642307
rs6693418
rs11808042
rs7412077
rs761289
rs72642308
rs72642309
rs72642311
rs72642312
rs72642314
rs4540653
rs72642315
rs10927707
rs11588775
rs6429724
rs12562474
rs6664158
rs6675205
rs7552637
rs6429725
rs10927708
rs10927709
rs12142287
rs12120162
rs6670174
rs6670249
rs2092504
rs2092503
rs6673489
rs2312331
rs61399794
rs2872003
rs10927710
rs78092008
rs10803364
rs10737908
rs16851384
rs72642318
rs16851387
rs1810509
rs138662903
rs742671
rs742670
rs742669
rs742668
rs1892200
rs1892201
rs6692220
rs10927713
rs6671540
rs10927714
rs72642320
rs61482262
rs17382471
rs1883757
rs1883756
rs10927715
rs6690852
rs10927716
rs12088124
rs10754888
rs67023840
rs12139807
rs2024547
rs2024546
rs4661597
rs4661598
rs7528237
rs2179650
rs10927717
rs7523443
rs4661326
rs4369223
rs2050233
rs17382617
rs55675605
rs7533065
rs7533078
rs4661599
rs4661600
rs7536482
rs4661601
rs12125077
rs17386788
rs2312333
rs10927720
rs34073568
rs7514839
rs4661603
rs56797685
rs17405193
rs10927721
rs6429726
rs12093268
rs12726259
rs4077309
rs4077310
rs12058415
rs12070469
rs4661604
rs4661605
rs4661606
rs4661607
rs4661608
rs1892198
rs12057629
rs10927722
rs10927723
rs10927724
rs10927725
rs10927726
rs10927727
rs12025158
rs1316533
rs12117872
rs56089140
rs1316279
rs1316277
rs1316276
rs1892197
rs55809473
rs6658612
rs6684016
rs6429727
rs6429728
rs6429729
rs7551863
rs3753318
rs3753317
rs3753316
rs3753315
rs3753314
rs3820065
rs72642337
rs3820064
rs3820063
rs12067242
rs10927728
rs138909688
rs10927729
rs10927730
rs10927731
rs10803365
rs10927732
rs10927733
rs10803366
rs17405463
rs12057289
rs2312334
rs12071760
rs72642345
rs4297286
rs12057512
rs12062396
rs2312335
rs10927734
rs12118545
rs12121147
rs3753313
rs7681
rs549
rs3766157
rs57209488
rs12124285
rs6656990
rs10737909
rs4661327
rs58094456
rs10803368
rs12133969
rs10803369
rs66754417
rs68116492
rs12135133
rs12127490
rs6673100
rs72642354
rs6673200
rs12029833
rs10927736
rs12125223
rs55946040
rs12131525
rs10927737
rs12565643
rs2312336
rs12563699
rs35442415
rs66688110
rs57185829
rs6692531
rs58267227
rs1751997
rs12403032
rs59202315
rs1780588
rs66934347
rs10927738
rs12069439
rs12065762
rs12065765
rs61357783
rs55836253
rs12734232
rs12759312
rs58077279
rs12734436
rs59587471
rs12735848
rs55932144
rs56234960
rs56060076
rs60823202
rs56359803
rs6668896
rs7355207
rs6429730
rs6677613
rs6702579
rs7355208
rs7355209
rs6669322
rs1752029
rs58502986
rs10803370
rs1780611
rs12084150
rs59126146
rs78819698
rs59660315
rs12125733
rs12125735
rs58142129
rs12125766
rs2489665
rs58859241
rs59694646
rs61566649
rs57765166
rs60415503
rs12040922
rs2265735
rs6673448
rs6429731
rs6429732
rs6429733
rs6429734
rs7530955
rs7519224
rs72642363
rs1780589
rs1780590
rs12042667
rs77379932
rs61780633
rs6667531
rs1780591
rs6680182
rs767254
rs35519019
rs35464295
rs767255
rs57809549
rs12033379
rs12034146
rs35168704
rs10927741
rs10927742
rs1752028
rs35893261
rs1780592
rs1780593
rs1985917
rs12033230
rs12033237
rs1752027
rs115912271
rs1780594
rs12404943
rs58636266
rs1752026
rs7535105
rs4661611
rs1752025
rs4661612
rs4661613
rs4661614
rs10803371
rs10927743
rs4285688
rs10927744
rs4644485
rs12756447
rs6688294
rs6673150
rs6688667
rs10803372
rs6429735
rs7549959
rs4661328
rs10927745
rs4661615
rs10927746
rs12568530
rs16851463
rs11585810
rs11585832
rs10927747
rs78641803
rs1752024
rs12038868
rs1752023
rs1752022
rs1780595
rs1752021
rs1752020
rs72642382
rs1612465
rs1752019
rs1780596
rs1752018
rs1780599
rs1752016
rs1752015
rs1752014
rs1780601
rs1780602
rs1752012
rs1752011
rs2489670
rs2479076
rs2489671
rs1752010
rs1780603
rs1752009
rs1752008
rs1780604
rs1752007
rs1752006
rs1752005
rs1752004
rs1780605
rs1780606
rs1780607
rs1780608
rs1752003
rs1780609
rs1752001
rs1622686
rs41269433
rs1780610
rs1616011
rs1615862
rs1752000
rs2479073
rs867038
rs1104686
rs1104688
rs10158292
rs77933805
rs10927749
rs7529088
rs7529562
rs7531916
rs7532089
rs7524278
rs7532108
rs1927189
rs1927188
rs1927187
rs28590101
rs7535266
rs7513373
rs79728335
rs12039500
rs12040275
rs17406208
rs77345043
rs16851480
rs943558
rs1927186
rs4661329
rs7520597
rs6666201
rs79122710
rs7531846
rs7512217
rs4420077
rs10927750
rs7529980
rs7515979
rs7518620
rs6676330
rs10927751
rs12569342
rs10927752
rs1927183
rs12143858
rs12144738
rs10927753
rs137934272
rs10158712
rs7526385
rs1927182
rs4661616
rs4661617
rs10927754
rs7517714
rs12049276
rs6679398
rs12404105
rs56388951
rs12047902
rs12029600
rs144063685
rs12047216
rs12047218
rs7539582
rs7549794
rs7542094
rs7549801
rs7549875
rs112152918
rs74053840
rs75432354
rs56987602
rs6703580
rs6703582
rs10803374
rs10927756
rs10927757
rs10927758
rs12060411
rs10803375
rs12059413
rs74440365
rs4661618
rs4661619
rs10927759
rs12122492
rs752626
rs7512971
rs55730182
rs10927761
rs10927762
rs10927763
rs10927764
rs7553794
rs493970
rs525613
rs471308
rs576391
rs575530
rs575504
rs575487
rs77826917
rs572953
rs10927765
rs6674471
rs12133970
rs527439
rs1737344
rs8179499
rs10803376
rs482926
rs10927766
rs537476
rs536364
rs534653
rs72864820
rs531901
rs714992
rs486557
rs487338
rs10803377
rs559053
rs545031
rs545032
rs11583695
rs515511
rs518943
rs515601
rs519060
rs56352908
rs78672976
rs2148918
rs7547507
rs12090769
rs12091800
rs10803378
rs7550598
rs7550727
rs10803380
rs7553651
rs2104605
rs7550951
rs10489961
rs2312535
rs11809847
rs10927769
rs12088995
rs493919
rs7533373
rs484060
rs79250253
rs477590
rs80213789
rs7554324
rs7534349
rs59343522
rs7518884
rs473111
rs578227
rs504775
rs509161
rs1534953
rs3765354
rs3765355
rs3765356
rs10127455
rs34214489
rs12729507
rs7532157
rs7532559
rs3765357
rs10127456
rs11576391
rs567419
rs12401358
rs7537166
rs12734769
rs6665126
rs6702685
rs12726117
rs7549599
rs2496331
rs7549759
rs11582833
rs72864900
rs56106350
rs2479085
rs763821
rs12126178
rs7528747
rs2479084
rs2479083
rs486089
rs7533567
rs10927773
rs12033496
rs2479074
rs2479072
rs7535287
rs7532826
rs72643647
rs2473358
rs7545204
rs35557392
rs2473360
rs12131993
rs481075
rs484711
rs488595
rs1751998
rs515216
rs516846
rs2496328
rs4661330
rs542008
rs6695106
rs10803382
rs3765361
rs2496346
rs2496347
rs3765364
rs12082286
rs876295
rs55841500
rs2496348
rs12562412
rs2249097
rs6657009
rs35634099
rs76821031
rs10927777
rs2496342
rs2496341
rs2496340
rs2092325
rs736185
rs3001999
rs12568778
rs2496339
rs3737690
rs2473333
rs1010294
rs78238837
rs67367601
rs3820067
rs3737691
rs2496338
rs2496337
rs2473336
rs111568541
rs2249218
rs6681278
rs57862684
rs72643654
rs3737694
rs3002000
rs2496334
rs2496333
rs72879964
rs2473338
rs2496330
rs111691009
rs145476123
rs79357944
rs2496329
rs12562848
rs11584192
rs909831
rs12030108
rs11589508
rs2294490
rs2253371
rs2253372
rs12754930
rs1883426
rs742361
rs742362
rs12561771
rs12562864
rs2473344
rs6429738
rs2473345
rs113100114
rs34301635
rs12739601
rs12743712
rs11579984
rs12121555
rs10927781
rs733887
rs2006255
rs12025285
rs10927782
rs2092323
rs2092324
rs2473349
rs11577345
rs12562216
rs12565080
rs72643657
rs36077334
rs35981164
rs2496327
rs2496325
rs34920891
rs6701494
rs742363
rs760936
rs72881520
rs2473351
rs2496322
rs55654432
rs2496321
rs72643662
rs34365511
rs7529567
rs2496320
rs67861674
rs11585286
rs76031087
rs35489138
rs2473353
rs2496317
rs10927784
rs2496316
rs2496315
rs7525279
rs12070915
rs2473355
rs3765369
rs3765370
rs2473356
rs3765372
rs6695499
rs6695620
rs2473357
rs10927785
rs10754889
rs35994710
rs12095835
rs6700655
rs7541863
rs12724615
rs6693417
rs2744787
rs4661626
rs10803383
rs6694850
rs11576687
rs6658816
rs514941
rs10436957
rs7527601
rs3765373
rs10803384
rs545634
rs10927786
rs555015
rs551713
rs550003
rs549916
rs16851653
rs541296
rs35084217
rs2819554
rs74054722
rs565421
rs12022444
rs532633
rs6702946
rs12562037
rs2303194
rs2303195
rs144878061
rs2303196
rs16851662
rs7522578
rs10927787
rs7525825
rs59214153
rs4661627
rs4661628
rs6429743
rs4661629
rs7546774
rs7546793
rs3737696
rs3737697
rs7512589
rs7536007
rs7547591
rs7512791
rs7552327
rs3815785
rs3815786
rs3815787
rs3815788
rs3815789
rs3815791
rs3815792
rs7555510
rs7555994
rs3753326
rs79412974
rs72865181
rs2901964
rs60125415
rs1042010
rs72865183
rs72865184
rs72865186
rs10927790
rs6429744
rs7556116
rs10927791
rs7513683
rs4661630
rs3820068
rs79659841
rs4661631
rs4661632
rs4661633
rs3820070
rs12028097
rs35828133
rs72865196
rs35875594
rs3766159
rs11585808
rs11581917
rs76155024
rs7520335
rs4661634
rs4661635
rs3820071
rs3766160
rs3766161
rs12139377
rs74539603
rs12129367
rs10927792
rs75461554
rs10803385
rs12130283
rs12130370
rs12732044
rs6675605
rs6675825
rs10803386
rs2861484
rs3737704
rs6667862
rs6429746
rs9659443
rs1991031
rs61781040
rs12045879
rs4646110
rs4646109
rs1129347
rs4646106
rs884363
rs4646103
rs4646100
rs2020900
rs2020895
rs2020898
rs4646096
rs10803387
rs9700738
rs4646093
rs4233532
rs4646092
rs4646091
rs4646090
rs4646087
rs4661636
rs6429747
rs35328037
rs34094056
rs72643683
rs6685648
rs4646085
rs4646083
rs951225
rs4646080
rs11589076
rs4646077
rs4646075
rs4646072
rs4646068
rs4233533
rs4646066
rs4661637
rs4646064
rs4646063
rs4646061
rs4646059
rs4646058
rs4646049
rs4646047
rs4646045
rs4646044
rs1800616
rs1800615
rs1800614
rs1052576
rs4646040
rs4646036
rs4646034
rs2020903
rs2020902
rs4646032
rs4646031
rs10754890
rs10754891
rs10754892
rs10754893
rs10754894
rs10754895
rs6686890
rs6686966
rs9727501
rs4646030
rs6429748
rs4646029
rs4646025
rs57971278
rs4646023
rs4646022
rs11587521
rs1862712
rs4646018
rs12026303
rs2042370
rs4233534
rs6695562
rs2042368
rs2042369
rs4646014
rs4646012
rs4646011
rs1862710
rs1862711
rs1132312
rs1820205
rs4233535
rs35898948
rs35002772
rs7521899
rs10927793
rs4646005
rs4646004
rs10754896
rs4661639
rs7528524
rs7533287
rs933704
rs4645995
rs933705
rs4233536
rs4233537
rs4645992
rs4233538
rs10803388
rs4645989
rs4645985
rs4645978
rs4263990
rs4593819
rs12741552
rs35718454
rs3795758
rs3795759
rs3795760
rs4661640
rs116487053
rs7546668
rs7536810
rs7546951
rs72643691
rs10927796
rs12562522
rs12564508
rs2042371
rs16851727
rs4661641
rs75564271
rs144021110
rs74054769
rs72643694
rs16851731
rs6703016
rs11583306
rs6690813
rs10803389
rs55707321
rs6695141
rs59605679
rs11577225
rs2145399
rs11578615
rs10803390
rs10927797
rs72643701
rs12024833
rs72645803
rs72645804
rs58424111
rs7516435
rs12736181
rs12124078
rs72645808
rs77937534
rs59502343
rs7515244
rs72645811
rs7549087
rs11585044
rs11579378
rs2295626
rs2145396
rs3980014
rs76517829
rs10803391
rs10803392
rs55872514
rs7533924
rs75205488
rs57440988
rs2753288
rs10927798
rs11584398
rs12759296
rs112135097
rs148569899
rs2753298
rs12137566
rs7533125
rs11584209
rs72645821
rs11583040
rs60179695
rs72645823
rs78289420
rs72645826
rs72645829
rs72645830
rs111393493
rs57238793
rs59532384
rs75132554
rs2236215
rs41270255
rs927206
rs2042367
rs1467513
rs2145397
rs6656907
rs9298
rs59513462
rs11587541
rs141398135
rs41486146
rs6429753
rs61213091
rs6674806
rs76125948
rs7525263
rs79336121
rs75777493
rs78083962
rs11544523
rs6669156
rs41270261
rs113177297
rs138764154
rs12691551
rs72645843
rs6664222
rs10927803
rs6664388
rs10927804
rs6688019
rs6676925
rs6664598
rs6664604
rs6688212
rs6679837
rs61103742
rs10927805
rs10927806
rs10803393
rs10803394
rs6429756
rs11580170
rs6429757
rs6429758
rs6429759
rs6429760
rs74054785
rs10927807
rs10927808
rs59475085
rs3737705
rs6687474
rs6687585
rs6690219
rs6692814
rs45619934
rs60590109
rs59666752
rs57109480
rs57341660
rs36047909
rs35004683
rs10157011
rs72645851
rs10159261
rs10158137
rs10158898
rs10159271
rs7530124
rs41270267
rs7530326
rs41270271
rs7518698
rs6690043
rs6666662
rs6679229
rs6679323
rs6666789
rs6666886
rs6666975
rs6667064
rs6667182
rs6690758
rs6429761
rs12094673
rs59948050
rs68052904
rs77576965
rs76863986
rs112484947
rs112536793
rs113339696
rs146601819
rs3856275
rs16851819
rs1547031
rs1547032
rs1547033
rs1547034
rs74486737
rs72645858
rs59860889
rs2753300
rs59684759
rs72645859
rs75351029
rs74986031
rs72645861
rs72645862
rs556258
rs60665438
rs57182045
rs59064176
rs78917815
rs79974712
rs72645864
rs60816621
rs60655127
rs56712503
rs60233444
rs60922904
rs16849152
rs113549260
rs113141293
rs111815467
rs112482239
rs6669417
rs58425551
rs80089113
rs16851841
rs61348093
rs6675252
rs6675334
rs6693189
rs58567918
rs75387567
rs72645871
rs74054797
rs72645874
rs61056912
rs74054799
rs113548027
rs78438907
rs67806552
rs111699992
rs74455544
rs76630863
rs79132295
rs72645877
rs72645879
rs72645881
rs6692461
rs6692489
rs75694476
rs72871747
rs56128111
rs16851851
rs72645887
rs72645888
rs72645889
rs72645890
rs75820936
rs72871755
rs16851855
rs72645893
rs72645895
rs72645897
rs72645900
rs72645901
rs72645902
rs72647103
rs12385690
rs12385719
rs77199493
rs72647104
rs72647105
rs6701009
rs6703766
rs6703776
rs72647106
rs74654914
rs911239
rs187236688
rs80042126
rs12064615
rs6674760
rs78132144
rs6666373
rs6702435
rs111329469
rs59708086
rs3940061
rs72647111
rs77157441
rs75354298
rs74057713
rs77808099
rs72647113
rs6429762
rs6680738
rs1122386
rs1122387
rs75958497
rs78175477
rs59353145
rs114965635
rs59986656
rs148069235
rs55824149
rs59991988
rs16851876
rs6429763
rs6429764
rs2861387
rs6697813
rs55764623
rs7545782
rs7535836
rs7535934
rs16851878
rs113384666
rs201061379
rs72647118
rs72647119
rs72647120
rs77013414
rs6429766
rs76538218
rs3795762
rs3795763
rs41270277
rs75348249
rs16851884
rs6660234
rs6668726
rs60513147
rs72647126
rs6429767
rs6429768
rs72647128
rs67349836
rs17448682
rs6659252
rs7515078
rs6429769
rs76291985
rs6696286
rs7531396
rs56032936
rs111595852
rs56057412
rs59558854
rs72647134
rs12240198
rs7516453
rs7516462
rs78873257
rs6662685
rs1980607
rs78232475
rs3979448
rs2104038
rs7529563
rs7537618
rs7529759
rs113809420
rs76141545
rs139519031
rs74707777
rs79208691
rs6693694
rs72647138
rs60316092
rs35001035
rs72647139
rs941686
rs17448778
rs6695903
rs932602
rs3766163
rs10492986
rs41270279
rs1240333
rs7536654
rs998032
rs927207
rs79570154
rs17448966
rs55913949
rs34453754
rs10492987
rs35509554
rs10927823
rs41270289
rs12755808
rs12755948
rs17449008
rs7556473
rs7521846
rs7545107
rs34320273
rs72876771
rs2093186
rs116184968
rs66945208
rs35932226
rs12746773
rs12747696
rs10803396
rs2862154
rs61169376
rs72878850
rs34313093
rs71631739
rs12082523
rs34426856
rs7512308
rs34206873
rs6675131
rs55976422
rs78649940
rs72878865
rs61012295
rs10927824
rs12760698
rs12564900
rs141271606
rs77877913
rs72878883
rs6692555
rs6674904
rs72878889
rs12075016
rs7538149
rs61782444
rs7538229
rs7546138
rs12090337
rs71631741
rs112167764
rs1240336
rs34729233
rs34355562
rs2145398
rs2057304
rs6679358
rs35324342
rs36014889
rs12748460
rs12084518
rs7516683
rs7540289
rs1240337
rs6656222
rs7530430
rs72878901
rs7519812
rs58801427
rs71631742
rs59405825
rs6429771
rs7541630
rs6678473
rs10927831
rs72647147
rs12741198
rs2038482
rs72879492
rs35951086
rs12757952
rs9660255
rs72647150
rs10927832
rs10927834
rs72879500
rs10927835
rs10927836
rs113575725
rs9660094
rs9659579
rs7551750
rs9662456
rs7514858
rs7552400
rs113356220
rs76989769
rs78749140
rs12760450
rs113639621
rs56338141
rs59736788
rs7516540
rs7514390
rs34294388
rs35699044
rs10927838
rs34897764
rs9728923
rs56907243
rs9728986
rs71631744
rs12745403
rs3941673
rs66505071
rs35369218
rs60702899
rs34385739
rs34782606
rs34958034
rs34859842
rs12091750
rs2280115
rs61555804
rs71631745
rs58140482
rs16851970
rs34822617
rs35757484
rs12091644
rs10927840
rs10927841
rs7519899
rs7553484
rs1006147
rs36100011
rs6671429
rs12734937
rs12091326
rs12092485
rs12065705
rs35234014
rs12740492
rs41378647
rs7542762
rs6668919
rs12746673
rs12058043
rs61782448
rs41270293
rs41393951
rs12724755
rs6429772
rs7539884
rs3817269
rs6672142
rs7553242
rs7748
rs11577746
rs35449927
rs35352784
rs12744547
rs11577707
rs6701500
rs1108185
rs937592
rs35365738
rs10927844
rs11584945
rs74054849
rs7511651
rs7525747
rs7533907
rs112973880
rs111910345
rs113872231
rs72883923
rs111833509
rs10927846
rs45532931
rs45615332
rs2062595
rs11581426
rs67484410
rs10927848
rs11585750
rs11580478
rs11580509
rs115835356
rs10927849
rs6659108
rs7539501
rs12741030
rs12741364
rs6681468
rs12725198
rs12725694
rs12725833
rs113919834
rs113751549
rs111994348
rs12731262
rs12755344
rs183136541
rs34108989
rs35609485
rs71631750
rs867321
rs938295
rs12081206
rs12091731
rs4375263
rs4375264
rs12083988
rs77177531
rs74461452
rs34399236
rs6429774
rs6429776
rs115326302
rs904912
rs2271545
rs7368383
rs141358251
rs12146078
rs10927851
rs10803398
rs7513439
rs7544506
rs10927852
rs12140611
rs12045331
rs41268337
rs145840404
rs35495014
rs12730950
rs12043036
rs12041627
rs4661335
rs113279391
rs10157704
rs4436388
rs111478316
rs61783872
rs11810329
rs10737910
rs11799513
rs11576404
rs10803399
rs41268339
rs7663
rs2546
rs113096360
rs1472554
rs2902164
rs2862159
rs2862160
rs2862161
rs7537594
rs6698027
rs4661650
rs6674520
rs4661651
rs4661652
rs6674834
rs12049373
rs6701487
rs148933117
rs4661653
rs4661337
rs6656299
rs61783873
rs12736823
rs7552462
rs7515497
rs12130637
rs6429780
rs12026094
rs4370762
rs10803400
rs12045084
rs12026701
rs76368983
rs12569079
rs2062594
rs150360338
rs35268250
rs1000997
rs76240114
rs11589957
rs66480030
rs66893864
rs2013745
rs904911
rs1122068
rs4481843
rs75656779
rs10927855
rs11804375
rs2013019
rs1806990
rs1806991
rs7546589
rs7535248
rs113482374
rs112052861
rs2902165
rs2102664
rs12119144
rs67255516
rs67644638
rs4661338
rs113151268
rs59578676
rs6703080
rs60263486
rs66460266
rs142956209
rs146151788
rs12403774
rs12123704
rs113982867
rs113141042
rs111346894
rs12028551
rs12738340
rs56137831
rs66673012
rs7417535
rs61744357
rs112695371
rs111589297
rs111920468
rs66698451
rs4661654
rs68106506
rs72647191
rs16852021
rs67835524
rs12121764
rs16852022
rs112970147
rs6697146
rs12037539
rs10927856
rs11806941
rs2902166
rs112291802
rs72647195
rs113100790
rs112016494
rs61087361
rs61499152
rs10927857
rs10927858
rs57486970
rs10927859
rs72647196
rs7525608
rs12029984
rs16852024
rs7536562
rs7514602
rs2862162
rs112024238
rs1976401
rs56382381
rs1976402
rs55801855
rs56375612
rs6429781
rs66690832
rs9793250
rs9793301
rs6674071
rs6699394
rs67241956
rs4661655
rs4661339
rs4661656
rs111504100
rs113730967
rs111817774
rs66859836
rs67554416
rs68100486
rs67235754
rs10803401
rs7513676
rs4661657
rs7516123
rs7538103
rs4661340
rs112393679
rs113132836
rs28537253
rs181954934
rs113824309
rs6677321
rs9729070
rs35322232
rs72649604
rs7537101
rs112233748
rs59417776
rs59549164
rs61782184
rs61782185
rs61782186
rs114237934
rs72882505
rs10458447
rs112268297
rs61782187
rs113613819
rs147361977
rs112917580
rs111613091
rs2202045
rs6689074
rs6674380
rs6692367
rs66551897
rs12568613
rs4661660
rs12406908
rs4661342
rs4661661
rs4661663
rs4661664
rs4661665
rs4661666
rs6666548
rs4661667
rs7542781
rs1976400
rs1566500
rs1002165
rs1969065
rs10927863
rs76732757
rs10927864
rs61622974
rs113496286
rs7519934
rs7543393
rs10927865
rs12135073
rs10737911
rs12039892
rs58998288
rs75907879
rs75601650
rs4661668
rs12744578
rs6668183
rs10927866
rs61782190
rs74831525
rs10927867
rs988116
rs10159189
rs35340817
rs10803402
rs4288592
rs4661344
rs12121918
rs61782193
rs7540449
rs7518529
rs113193404
rs35514973
rs10927869
rs10803403
rs7547314
rs12023422
rs7540404
rs6701290
rs6695698
rs67210023
rs7514600
rs144938608
rs10803404
rs79726518
rs10927870
rs12122145
rs7552077
rs9782984
rs904910
rs72649628
rs12136202
rs6665768
rs16852063
rs2862747
rs2862748
rs6413974
rs6687759
rs12031731
rs6429786
rs594906
rs4661670
rs598371
rs612136
rs1262788
rs643373
rs643420
rs111361317
rs1995302
rs2492596
rs139816002
rs61782229
rs12136351
rs56356412
rs471828
rs72649634
rs616690
rs556290
rs559197
rs643919
rs6678024
rs57504066
rs10754897
rs12079958
rs12077944
rs12076931
rs34582955
rs112163175
rs12406344
rs12406632
rs12142732
rs12078572
rs60686777
rs6429787
rs6702355
rs9633365
rs12063905
rs2235740
rs2235741
rs2235742
rs2235743
rs2235744
rs848201
rs111784357
rs66816424
rs848202
rs848203
rs4661345
rs10927873
rs848204
rs56095493
rs848206
rs12121496
rs848207
rs848208
rs848209
rs848210
rs848211
rs61749277
rs848212
rs848213
rs848214
rs41269155
rs698889
rs848215
rs698890
rs56096445
rs4661672
rs848216
rs9661939
rs848217
rs9429277
rs742617
rs698891
rs2268341
rs848218
rs78442776
rs11489780
rs848188
rs55805725
rs848189
rs848190
rs12137628
rs9660676
rs926619
rs848191
rs57680346
rs2179615
rs4661346
rs56048916
rs848193
rs848194
rs68185708
rs848195
rs848196
rs74622388
rs848198
rs3979178
rs848199
rs848200
rs9429280
rs4661674
rs113503883
rs6684328
rs848296
rs56352596
rs10927875
rs9729433
rs698893
rs12566830
rs34178196
rs114694305
rs12138117
rs848295
rs3979179
rs6656953
rs36006064
rs6659958
rs2024758
rs848309
rs6702253
rs848310
rs848311
rs848312
rs848313
rs698894
rs848314
rs1739812
rs4661678
rs7516754
rs1739813
rs1763631
rs1763632
rs1739814
rs3961710
rs1739815
rs1739816
rs4307563
rs2983120
rs9287283
rs864240
rs1763630
rs861897
rs17383551
rs848297
rs848298
rs848299
rs848300
rs1739817
rs1763627
rs848301
rs34590472
rs848302
rs848303
rs848304
rs848305
rs848306
rs59454432
rs848307
rs55718603
rs1999736
rs10927878
rs10927879
rs10927880
rs34957618
rs4661679
rs4661680
rs4661681
rs848308
rs4661682
rs1739818
rs1617906
rs1739819
rs7526491
rs1763625
rs1739820
rs732653
rs732654
rs3888951
rs1739821
rs1739822
rs732656
rs10927881
rs761756
rs733855
rs1763624
rs761758
rs1739823
rs1763623
rs1739824
rs6670469
rs72649673
rs7527403
rs1763622
rs1763621
rs1763620
rs1739825
rs1739826
rs1739827
rs12057691
rs12068573
rs12057768
rs12057806
rs12096463
rs1763619
rs10927882
rs1739828
rs12095644
rs12059258
rs2484687
rs2474308
rs2474309
rs2474310
rs12071137
rs1628150
rs1739829
rs1739830
rs1627145
rs1624526
rs10927884
rs1622173
rs3978500
rs3961595
rs3961596
rs3961597
rs3961598
rs3978496
rs61783986
rs1739831
rs55714825
rs3856280
rs1739832
rs1763618
rs1763617
rs1763616
rs1763615
rs1739833
rs1763614
rs1763613
rs1739834
rs1763612
rs3738646
rs1763611
rs1739835
rs1763610
rs68070825
rs34840873
rs1763609
rs1763608
rs11578845
rs1739836
rs1763607
rs61783987
rs1739837
rs1763606
rs6696912
rs1763605
rs10927886
rs12404144
rs1763604
rs1763603
rs1763602
rs1763601
rs1048334
rs1048302
rs1048261
rs1763600
rs11552856
rs1048245
rs1739839
rs35441766
rs77577644
rs1048237
rs1739840
rs761759
rs761760
rs61783988
rs1763599
rs1739841
rs1763598
rs1739842
rs12758813
rs1739843
rs1763597
rs1739844
rs3738643
rs1763596
rs3883891
rs732286
rs945416
rs3738640
rs1572381
rs945417
rs872222
rs872221
rs56783248
rs945418
rs1056207
rs945419
rs3754331
rs945420
rs3754329
rs870038
rs945421
rs945422
rs1544131
rs1544130
rs3754324
rs56879303
rs3754323
rs3754322
rs66708208
rs7523558
rs2009594
rs6660685
rs142037328
rs146341136
rs28579893
rs12083572
rs57001275
rs3897352
rs10737912
rs2009371
rs945425
rs1889785
rs3738637
rs61771056
rs9442214
rs2017583
rs2017577
rs1537803
rs61771057
rs9442190
rs9442215
rs10927887
rs11584665
rs1010069
rs9442216
rs67179509
rs67785192
rs10927889
rs12126269
rs12138073
rs12130496
rs45451292
rs7366320
rs45457595
rs79751787
rs34398185
rs1972359
rs7411607
rs1805152
rs34471231
rs35747151
rs35154011
rs3737218
rs34292424
rs12729970
rs9442191
rs12729991
rs12140223
rs883867
rs2015515
rs2015509
rs12141388
rs12131197
rs6669935
rs10803407
rs10927892
rs10927893
rs10803408
rs9442217
rs35881888
rs67833669
rs34241679
rs3738633
rs12746443
rs12746751
rs68127248
rs12751420
rs199680169
rs148785270
rs146790110
rs2863416
rs3978490
rs61772375
rs3978493
rs2018430
rs74057559
rs1889786
rs1889787
rs78528114
rs9442221
rs199815977
rs201030258
rs12038479
rs6604904
rs2902488
rs35184598
rs12725641
rs71631761
rs58668677
rs34107123
rs34554547
rs35952414
rs35979645
rs12566633
rs59301753
rs34919402
rs113688937
rs2863427
rs71631762
rs11487758
rs2019654
rs2003943
rs55751345
rs56367412
rs113087464
rs9287287
rs10803409
rs9442192
rs34590307
rs9442193
rs9442223
rs9442194
rs10436955
rs12137681
rs12755944
rs10436958
rs10436959
rs10803410
rs6683445
rs6604905
rs1971587
rs2007480
rs2007471
rs3884148
rs3978489
rs77988032
rs3978479
rs61769864
rs7412052
rs3978481
rs76283532
rs2863435
rs2863436
rs6604906
rs868950
rs868951
rs945393
rs2863437
rs9442195
rs75909377
rs9442224
rs9442225
rs945394
rs2015352
rs7365304
rs7368136
rs6604908
rs6604910
rs11578318
rs3884057
rs2014848
rs2014841
rs5257
rs2095540
rs2095541
rs2863439
rs9442226
rs869704
rs2282263
rs2863440
rs2902490
rs6696349
rs1889788
rs1889789
rs1889790
rs12118326
rs9633514
rs9442227
rs7545067
rs13306246
rs13306248
rs12138156
rs10927894
rs10803412
rs10927895
rs35480349
rs6650116
rs6650117
rs6650118
rs6650119
rs41269167
rs182734810
rs5252
rs41269169
rs41269171
rs56230675
rs55756465
rs2297726
rs12140311
rs56334930
rs56331467
rs56152056
rs56112410
rs56327038
rs56361591
rs55874146
rs2050522
rs55921124
rs67308376
rs113702365
rs12015135
rs2275166
rs2275167
rs41269173
rs35708002
rs2275168
rs7414959
rs10803413
rs10803414
rs61769867
rs9442228
rs34077924
rs3768291
rs3768290
rs12047064
rs12022144
rs1414498
rs12691552
rs12047858
rs12029508
rs2297727
rs12691553
rs12756545
rs9442196
rs12756714
rs12048851
rs12030469
rs12023153
rs61769890
rs61769891
rs7517792
rs7512547
rs12728542
rs12746138
rs61769892
rs12402924
rs1057854
rs28690440
rs12144211
rs6604912
rs146657664
rs1055081
rs114956983
rs1832151
rs80297394
rs74054903
rs77017249
rs3978476
rs7535126
rs138040686
rs10927897
rs3884058
rs2863452
rs9442230
rs9442232
rs2863453
rs10927898
rs12144143
rs9442233
rs10927899
rs11799874
rs9442198
rs34263238
rs1889791
rs58894453
rs2863454
rs2863455
rs7524413
rs2863456
rs3978468
rs2902491
rs2863457
rs11577791
rs60276857
rs10157014
rs61769896
rs1414500
rs9442234
rs10803416
rs9442235
rs11590986
rs10927901
rs10803417
rs10803418
rs10803419
rs10927902
rs9442199
rs9442236
rs2152458
rs2152459
rs9442200
rs9659483
rs9442213
rs4075295
rs144548857
rs28601634
rs72636505
rs28695308
rs60579990
rs28755471
rs28371041
rs28505459
rs28553367
rs28420337
rs4077112
rs4077113
rs4661686
rs28593197
rs28560465
rs58013275
rs28409287
rs4661349
rs28665359
rs4661687
rs55654889
rs28731301
rs2064595
rs61110578
rs2862751
rs4661351
rs28533461
rs56673124
rs28625013
rs28501650
rs4661352
rs4661353
rs28550594
rs28638141
rs28460456
rs78403305
rs28376293
rs28673171
rs77386275
rs61769915
rs28429281
rs74606131
rs28694524
rs28441102
rs28395220
rs28678205
rs28635926
rs28453747
rs28490872
rs28736783
rs28711771
rs56384366
rs28726265
rs28757713
rs28437624
rs57140322
rs28452540
rs28616748
rs28634690
rs28752119
rs28633657
rs113984088
rs28493375
rs28555238
rs4661688
rs28834141
rs75607909
rs4661689
rs4661690
rs4661691
rs4661692
rs28809179
rs112515334
rs28851477
rs28784024
rs61769917
rs61769918
rs28407485
rs28695364
rs61769919
rs79596669
rs61769920
rs61769921
rs78157057
rs61769922
rs61769923
rs61769924
rs60511527
rs4434833
rs4639756
rs4642884
rs28798722
rs28791627
rs113819405
rs4661693
rs4661694
rs4661695
rs4661696
rs61769925
rs28789197
rs61769926
rs61769927
rs77264353
rs28841991
rs28828735
rs28895962
rs28786709
rs28767869
rs28808339
rs28880313
rs28881895
rs4661697
rs4661698
rs113655353
rs4661699
rs4661354
rs60223320
rs4661700
rs28825449
rs142676885
rs3907541
rs28707573
rs74054919
rs61041197
rs10158601
rs10907221
rs76843015
rs7543472
rs61769947
rs11260867
rs12130825
rs924202
rs4661702
rs61156959
rs9943200
rs924201
rs11260704
rs17416878
rs4661706
rs10796410
rs7534979
rs7548209
rs11260711
rs79415741
rs3754334
rs11800805
rs3820610
rs1566147
rs1566146
rs72887923
rs11260721
rs77811513
rs3768294
rs2291805
rs11578289
rs10907223
rs6669624
rs6603855
rs6603856
rs13375644
rs12126836
rs11260742
rs2230597
rs11260743
rs11260744
rs11260745
rs12084478
rs3820609
rs3768293
rs12406250
rs12405694
rs3754333
rs12409704
rs1566145
rs2863841
rs6603867
rs6678616
rs6678618
rs1472408
rs6684516
rs61769950
rs6603883
rs11260822
rs4661710
rs12401559
rs12408813
rs729402
rs12408442
rs6603884
rs4661712
rs115630241
rs6662097
rs6684117
rs6675579
rs6662310
rs4661713
rs4661714
rs4661715
rs4661716
rs4661717
rs4233539
rs924206
rs924205
rs28629977
rs10796427
rs11588341
rs7528166
rs1497407
rs6674349
rs6661012
rs7519043
rs7532060
rs6603886
rs6603887
rs7529475
rs7542770
rs6603888
rs7538833
rs7538966
rs6688638
rs1497406
rs4661718
rs6679761
rs4336844
rs4233540
rs6677710
rs12562207
rs12057175
rs12057222
rs1007887
rs7538216
rs10907282
rs4537547
rs36086195
rs924203
rs9700627
rs55837406
rs12078100
rs9329465
rs4661359
rs11260929
rs924204
rs11260930
rs4661721
rs61771381
rs6656611
rs12740413
rs6671165
rs6704422
rs6690317
rs6683033
rs10218517
rs12734223
rs10796436
rs55814429
rs56105056
rs12023672
rs12757462
rs12726942
rs56139236
rs55942310
rs6702753
rs6702773
rs6702866
rs76745459
rs6689594
rs6703096
rs12024558
rs72636554
rs199713039
rs10907284
rs79630607
rs12063332
rs10907285
rs6661886
rs72636555
rs6603889
rs151327740
rs6672958
rs6603890
rs10796438
rs6603891
rs1985166
rs61771408
rs221026
rs221027
rs24263
rs10907286
rs11803768
rs221029
rs221030
rs221031
rs451260
rs74394813
rs221032
rs221033
rs221034
rs78459627
rs221035
rs7527137
rs221036
rs6676143
rs221037
rs3818162
rs221038
rs1693540
rs221039
rs221040
rs221041
rs221042
rs221043
rs221045
rs221046
rs221047
rs221048
rs221049
rs41269185
rs221050
rs221051
rs221052
rs170234
rs221056
rs221057
rs221058
rs221059
rs221060
rs221061
rs221062
rs221063
rs61771410
rs2132851
rs11260703
rs59792697
rs7514138
rs1874630
rs12751725
rs61771413
rs12728772
rs72636568
rs3738630
rs41269187
rs2273314
rs2273313
rs2273312
rs7543273
rs61769779
rs61769780
rs12740149
rs61769781
rs61769782
rs885795
rs12738408
rs12058596
rs12057308
rs12118582
rs35649921
rs16849195
rs66954830
rs34110739
rs4360516
rs61769784
rs12119764
rs11578280
rs11578807
rs41269189
rs1985782
rs12748676
rs61769787
rs6693819
rs12724988
rs34966560
rs3795745
rs11260709
rs6700888
rs3738631
rs2863843
rs2863844
rs2863845
rs6603850
rs717863
rs12753224
rs11260710
rs61769790
rs61769791
rs6672616
rs4661727
rs61769792
rs61769793
rs964042
rs964041
rs6683278
rs61769794
rs6675923
rs3738632
rs6693451
rs17369676
rs7536390
rs35196193
rs12069239
rs4661729
rs61769795
rs2014776
rs34277220
rs1008529
rs12136429
rs11585312
rs10489599
rs35312617
rs12748713
rs113628489
rs9782941
rs9782957
rs6698317
rs11260714
rs12736225
rs75218693
rs12747885
rs12084628
rs12136224
rs10907222
rs718178
rs6672772
rs61769820
rs58158339
rs34713890
rs61769822
rs67829531
rs6661807
rs146729250
rs200039642
rs61769824
rs61769825
rs12723303
rs4661360
rs6665360
rs6680049
rs11587155
rs138180361
rs61769826
rs2047368
rs2047369
rs12752053
rs12142913
rs4661732
rs4661733
rs12144597
rs2983163
rs12754842
rs61769827
rs55769277
rs11590217
rs11260715
rs61769829
rs12756592
rs114631660
rs11260717
rs12734151
rs72638103
rs71642003
rs4661734
rs12120676
rs6661454
rs11260718
rs11260719
rs12118075
rs1934491
rs61769830
rs10489598
rs7518158
rs12117111
rs2994142
rs11260720
rs1007150
rs12353958
rs10489597
rs12724301
rs4291495
rs2983159
rs4661735
rs6603852
rs6603853
rs34545443
rs12068487
rs28455948
rs12562869
rs12746267
rs12121061
rs57563458
rs6674552
rs6682528
rs61769832
rs61769833
rs61769834
rs9439615
rs11582646
rs34692029
rs11583228
rs6696871
rs12132841
rs12122897
rs12184261
rs12184257
rs56327705
rs11260725
rs12121880
rs2273311
rs11805249
rs11804252
rs11583267
rs78399199
rs10796411
rs11581041
rs67426335
rs61769853
rs59033717
rs4661736
rs4661737
rs4313391
rs9919132
rs72637830
rs9919126
rs12131942
rs12129821
rs61769854
rs11260727
rs12134924
rs10465914
rs76347269
rs56113039
rs61769855
rs34753342
rs72637832
rs6687157
rs11260728
rs4661738
rs11260729
rs1136348
rs12750808
rs4661361
rs12141079
rs56237001
rs56275441
rs113822897
rs12751118
rs12091661
rs650298
rs11260730
rs12138708
rs7520404
rs11260731
rs9793421
rs680202
rs11260732
rs12135674
rs113340254
rs35972053
rs11587039
rs12048532
rs12043435
rs6681243
rs61770560
rs61770561
rs7538485
rs2670495
rs202012049
rs4661740
rs72638015
rs11260733
rs55687829
rs76697647
rs112982587
rs11260734
rs3754319
rs11588920
rs11576502
rs61770562
rs61770563
rs12116813
rs12116960
rs11260735
rs4495694
rs7355088
rs7355194
rs11260737
rs10796412
rs10907224
rs4661741
rs4661362
rs4661363
rs10796413
rs9629265
rs12022573
rs145502576
rs12568938
rs6704301
rs61770585
rs4661742
rs6696951
rs1599757
rs6663056
rs12064873
rs55915222
rs566724
rs112675971
rs12123011
rs113719246
rs111846811
rs61770587
rs61770588
rs61770589
rs61770590
rs11260738
rs61770591
rs77309698
rs61770592
rs635120
rs61770593
rs61770594
rs56255757
rs55963731
rs61770596
rs7544175
rs113158275
rs6603859
rs60956125
rs111826195
rs112822695
rs6603860
rs111828970
rs61770601
rs61770602
rs61770603
rs61770604
rs61770605
rs61770606
rs4661744
rs12138174
rs113335897
rs612727
rs61769429
rs12131558
rs77327771
rs10907225
rs56344045
rs12567262
rs113926409
rs61769431
rs3738605
rs16852669
rs7529767
rs41307763
rs41310375
rs61769432
rs7522506
rs61769433
rs61769434
rs4661745
rs17452918
rs61769435
rs17419046
rs3132274
rs79965864
rs77501140
rs6678119
rs2458525
rs6675163
rs6660924
rs41269193
rs61769436
rs17419150
rs78741127
rs513145
rs525409
rs526481
rs526489
rs526513
rs61769437
rs45528640
rs17453064
rs61769438
rs673126
rs907796
rs75993363
rs12045390
rs681474
rs681104
rs4661746
rs41269197
rs10907226
rs11584737
rs141879119
rs10907227
rs149473381
rs11260749
rs12757664
rs72904140
rs12135288
rs75071115
rs7512556
rs138967650
rs7515143
rs113942728
rs11260750
rs2902589
rs2863847
rs2670494
rs4661747
rs4661748
rs139451370
rs11260751
rs144042881
rs76522729
rs59715737
rs140673580
rs11260752
rs113924388
rs12145688
rs12145711
rs12143456
rs1239492
rs12118090
rs11260753
rs12141069
rs12139049
rs12144448
rs114456729
rs12022543
rs2994140
rs78249241
rs6693454
rs78233310
rs12027014
rs10907228
rs11260755
rs146478904
rs188510944
rs181602126
rs144654999
rs57435118
rs41307864
rs11260756
rs11260757
rs56367910
rs72638040
rs12064418
rs114229461
rs74322933
rs143321139
rs3901404
rs12031735
rs77023128
rs114024565
rs12064256
rs116542296
rs698864
rs140544776
rs12071176
rs141396180
rs821171
rs75577122
rs820999
rs114858814
rs821000
rs279779
rs279780
rs279781
rs279782
rs279784
rs279785
rs6679656
rs279017
rs61769456
rs279786
rs279018
rs279787
rs279788
rs114393768
rs279021
rs12407366
rs148029500
rs11543230
rs1746722
rs279024
rs698865
rs698866
rs279025
rs114163640
rs111892349
rs279026
rs144944796
rs76786202
rs279027
rs115446785
rs279028
rs11260762
rs698867
rs157127
rs145577147
rs116491307
rs157129
rs79965986
rs157130
rs116328913
rs696604
rs1877623
rs149565
rs149562
rs14126
rs74870740
rs76264222
rs114929465
rs157252
rs157133
rs192459
rs149561
rs157251
rs157134
rs116492941
rs157135
rs116179820
rs114074695
rs115349413
rs696095
rs156846
rs181192029
rs145905194
rs156847
rs156848
rs696096
rs696097
rs76777007
rs74739415
rs115971954
rs57570797
rs61769459
rs7520744
rs79754817
rs112120319
rs12093260
rs114427456
rs11260765
rs9439631
rs277447
rs2005457
rs41269207
rs281824
rs281825
rs281826
rs281827
rs10907229
rs2418644
rs2165678
rs115175667
rs698868
rs144069889
rs156851
rs2065759
rs114478969
rs279789
rs115729615
rs157247
rs156854
rs116691311
rs157248
rs115119584
rs156856
rs114342965
rs157249
rs146060931
rs143712538
rs4661753
rs277452
rs138824220
rs1746726
rs57795698
rs156858
rs698869
rs156860
rs139452064
rs10492988
rs114689649
rs156866
rs156867
rs696098
rs696605
rs156868
rs696606
rs277453
rs144515697
rs140127045
rs277454
rs183931
rs277456
rs277457
rs115532023
rs199830722
rs76452266
rs79051449
rs78397341
rs76432589
rs114418606
rs115185432
rs200394352
rs156869
rs113700621
rs181251364
rs9439632
rs112897355
rs59177112
rs76830132
rs77243514
rs78830485
rs79082660
rs74620386
rs76313844
rs75680007
rs7537985
rs145121667
rs145874944
rs149323068
rs111561400
rs76745589
rs696608
rs80158557
rs78430109
rs76979492
rs76498177
rs76726695
rs156871
rs145601133
rs141680406
rs3120218
rs4661764
rs2990565
rs58467684
rs200556843
rs74373595
rs77457932
rs185021954
rs3981709
rs7365253
rs492796
rs3872291
rs3872292
rs3868808
rs3003404
rs201205523
rs156896
rs10158581
rs3897308
rs3983035
rs10157862
rs2083689
rs3983050
rs114373314
rs156901
rs1810999
rs56140239
rs156902
rs157256
rs200486955
rs156906
rs11580675
rs156907
rs114379818
rs156908
rs156911
rs139767820
rs156912
rs156913
rs145625333
rs114883756
rs115748030
rs277460
rs3738614
rs277461
rs115694312
rs61769526
rs58985935
rs115083702
rs277462
rs139747990
rs156914
rs114023718
rs156915
rs156916
rs10907231
rs148518371
rs148359745
rs156917
rs141127134
rs1759247
rs28673857
rs28672738
rs156918
rs149055388
rs183628172
rs111703697
rs190235942
rs185354053
rs75369759
rs114646931
rs277463
rs78886584
rs114601793
rs3962469
rs186862505
rs199713062
rs144816729
rs147336845
rs145701544
rs1762991
rs3962468
rs78233725
rs75309916
rs113106200
rs2439821
rs156876
rs199532947
rs200688047
rs4661781
rs12135994
rs2990582
rs915327
rs201675520
rs75777579
rs200174302
rs200136456
rs156884
rs156886
rs4420128
rs199674520
rs3983114
rs150177036
rs2781612
rs156872
rs16849411
rs115361872
rs144688102
rs78100114
rs58328532
rs77608607
rs201104384
rs200706186
rs7417342
rs139939162
rs28707251
rs147795627
rs201937267
rs2584516
rs55885042
rs944741
rs201503244
rs427929
rs3983121
rs60502797
rs79189134
rs199946040
rs139133993
rs188103763
rs200463373
rs71220348
rs3872311
rs10907239
rs849617
rs11260794
rs79534178
rs117665229
rs113011613
rs849620
rs9725717
rs55931086
rs202229946
rs4101079
rs12564272
rs12564316
rs9724819
rs12565691
rs59073626
rs61106980
rs12033805
rs201337776
rs4661826
rs145182526
rs28555585
rs80325038
rs76655797
rs143269469
rs199798572
rs148699879
rs3098813
rs3926652
rs12130113
rs11260804
rs4233546
rs28439231
rs4661842
rs201930116
rs4550034
rs2920116
rs2920117
rs142458352
rs200046304
rs3098812
rs4661389
rs4661847
rs200002040
rs11583443
rs11583476
rs11260809
rs12036199
rs28497064
rs11587766
rs383221
rs375504
rs2484431
rs77119733
rs61394154
rs404230
rs412292
rs55654854
rs140395082
rs689371
rs59600364
rs2147036
rs201561567
rs849697
rs2786805
rs10907259
rs2151192
rs113138725
rs879364
rs74226882
rs2152312
rs12026138
rs12022026
rs71264363
rs71235388
rs182625157
rs28477232
rs28600370
rs4661877
rs2419211
rs9660961
rs201280470
rs1831694
rs1970921
rs58464479
rs2095111
rs202191400
rs79306135
rs2257731
rs2761520
rs74606911
rs200913540
rs4661891
rs79395471
rs11581402
rs201771886
rs199579099
rs200705695
rs200934376
rs199884960
rs145950800
rs114175026
rs115705975
rs199985990
rs201641363
rs200184931
rs201182238
rs199578408
rs200730345
rs201423496
rs28489804
rs111446079
rs9662154
rs150310104
rs3982040
rs2761504
rs12043456
rs2985126
rs2985125
rs2761503
rs2019755
rs10907261
rs74057484
rs3175813
rs2761502
rs2610597
rs12561768
rs10907262
rs79643121
rs2610598
rs28501465
rs145108487
rs186709265
rs10796425
rs2743507
rs201186437
rs59555032
rs2786824
rs150930109
rs112410022
rs200643164
rs199809762
rs11260879
rs141283308
rs140873184
rs2761492
rs2761491
rs2761490
rs2235257
rs2786825
rs181076499
rs1765545
rs545745
rs545014
rs544074
rs2480700
rs2473019
rs2480701
rs12059065
rs200837946
rs12092804
rs12059114
rs2743471
rs12561805
rs113256629
rs674873
rs10907265
rs2610628
rs673867
rs562297
rs672504
rs562494
rs2610629
rs79644566
rs564168
rs2610630
rs2761485
rs2610631
rs575369
rs660538
rs578005
rs60348502
rs138029858
rs126111
rs658827
rs202239445
rs497314
rs499114
rs500071
rs12026904
rs1621906
rs1623001
rs1736686
rs10907266
rs530969
rs11260884
rs11260885
rs557582
rs2610633
rs559507
rs614461
rs563142
rs12119884
rs1057788
rs2761484
rs72902174
rs536183
rs679703
rs9661305
rs114606754
rs114097820
rs567368
rs182396864
rs11260890
rs115455514
rs115598762
rs490085
rs12065839
rs12125112
rs523936
rs2773181
rs2610645
rs2786814
rs3982054
rs2480702
rs11807506
rs4661922
rs2093771
rs1736691
rs59259153
rs2988286
rs2988287
rs61773400
rs55732718
rs77805593
rs9728482
rs636592
rs1624361
rs545091
rs609362
rs12027529
rs2761547
rs3982060
rs3982059
rs3962317
rs4436390
rs11579067
rs9728041
rs12562509
rs12563253
rs1736698
rs12402570
rs12026329
rs57715080
rs111751654
rs1755329
rs12030048
rs9729692
rs61063320
rs11802382
rs9729745
rs59156914
rs58436432
rs3856286
rs3982057
rs61772662
rs1755332
rs1736705
rs944148
rs1755340
rs1736707
rs10752424
rs10430246
rs11583458
rs1736710
rs9661729
rs909586
rs146538685
rs4233553
rs5014834
rs2419164
rs1974125
rs28380184
rs2773195
rs201936037
rs11260911
rs2501733
rs4423001
rs634278
rs9329460
rs3982114
rs1736720
rs9725471
rs55714941
rs142134309
rs147898678
rs200117395
rs200891262
rs138254312
rs200303581
rs201598910
rs200062435
rs201649961
rs202169049
rs149593965
rs200072044
rs201668879
rs201652630
rs200840690
rs116124497
rs147004578
rs184750154
rs71238250
rs9658859
rs1033403
rs2257675
rs1759200
rs7798
rs200317021
rs3891100
rs2005622
rs1805293
rs61769735
rs200858362
rs61769745
rs28584091
rs79006287
rs3982179
rs199546008
rs71229833
rs2743525
rs12066112
rs201013858
rs3863814
rs1973899
rs71225514
rs3927393
rs74401280
rs71239330
rs12032918
rs200724125
rs74396085
rs61770769
rs72907869
rs61770770
rs55877378
rs12034999
rs199734359
rs200421443
rs201024664
rs113017696
rs75877978
rs201093231
rs201276533
rs114351761
rs201715805
rs202113047
rs200369169
rs200132955
rs146674390
rs201802048
rs200001164
rs202120905
rs2488206
rs61770778
rs28434225
rs201261417
rs1474585
rs57682504
rs201756760
rs149245049
rs201457507
rs201194001
rs6586559
rs61768085
rs10888043
rs139261556
rs150144028
rs202228202
rs140733955
rs76422847
rs79436064
rs61768089
rs201927310
rs200038644
rs139568199
rs61768094
rs112902047
rs7527619
rs139657675
rs80181186
rs1736719
rs12042406
rs28866918
rs3981560
rs12239198
rs188078808
rs61324228
rs7412159
rs149189541
rs199620659
rs6586495
rs79530899
rs58377416
rs149765070
rs112496303
rs7366554
rs201307242
rs7556482
rs76372883
rs115732952
rs59066024
rs2926367
rs199975364
rs144686596
rs138622615
rs201849768
rs200282125
rs201025907
rs61768132
rs61768133
rs6586501
rs12031398
rs79753948
rs12024452
rs28704638
rs145998779
rs79150293
rs113204845
rs79342797
rs190950955
rs12030150
rs11203319
rs150528435
rs112796145
rs148920540
rs6656047
rs115782897
rs6681431
rs12758504
rs111964169
rs7527946
rs61768147
rs7527948
rs139264255
rs113899633
rs114942164
rs116317968
rs141217389
rs116156715
rs112183662
rs111720848
rs116064836
rs71644015
rs28704003
rs112065446
rs6683744
rs9325650
rs12124632
rs6586509
rs11806827
rs1970002
rs141672559
rs1970003
rs11801249
rs28711566
rs116155333
rs7412012
rs6586513
rs12130230
rs12119408
rs7520472
rs10888011
rs114762501
rs11805732
rs114039600
rs7531410
rs142080419
rs138308005
rs7414268
rs6586515
rs7366350
rs182856847
rs11802402
rs11803583
rs9435766
rs6701798
rs199536780
rs9435770
rs187129186
rs76712669
rs6586522
rs10158905
rs60151008
rs58463526
rs61079010
rs72892122
rs7364632
rs74055961
rs78839038
rs12746540
rs12750532
rs9435776
rs6586524
rs7364927
rs6586525
rs7367274
rs150695753
rs149053551
rs58157421
rs139574095
rs143403161
rs201589275
rs6586528
rs7542482
rs9435778
rs74055965
rs10788667
rs141790192
rs115736587
rs140616755
rs6586532
rs10047218
rs6421396
rs6421398
rs7554203
rs79414465
rs11203378
rs56861070
rs72642986
rs7520849
rs112479615
rs74508575
rs9435780
rs12132219
rs71512926
rs71512927
rs11582934
rs74055972
rs7412249
rs1687155
rs202011727
rs200357543
rs6670394
rs10788671
rs6586545
rs6586546
rs11583535
rs76592378
rs6586550
rs79678917
rs149742900
rs200799682
rs9435784
rs114819873
rs11203395
rs11203396
rs11203397
rs57267424
rs11203399
rs145059083
rs7518908
rs9435700
rs7532283
rs10788677
rs76648159
rs145661904
rs7515663
rs11203412
rs6684805
rs6684909
rs66839752
rs6421400
rs6421401
rs6421402
rs6421403
rs9660816
rs77567102
rs146104439
rs6586558
rs6673102
rs6586560
rs61369186
rs6586562
rs6662820
rs6666198
rs115619445
rs6694144
rs74056000
rs56191217
rs11203427
rs6697343
rs74056001
rs6683721
rs61550686
rs58756551
rs60746836
rs3936146
rs60010630
rs60275838
rs9435703
rs72644303
rs9435787
rs12144283
rs4475802
rs181688198
rs79154117
rs189735087
rs140662803
rs7521628
rs56268619
rs34925875
rs59402390
rs7532114
rs9435789
rs12140828
rs9435712
rs115424093
rs116404124
rs12096559
rs7412538
rs7417129
rs143227371
rs57442576
rs78906531
rs141097757
rs113670137
rs9435792
rs6586574
rs7513278
rs4275496
rs4463721
rs114323849
rs9435793
rs190837811
rs77254958
rs56247222
rs11203455
rs146402948
rs116576409
rs4920454
rs74058317
rs6667305
rs60319875
rs9435717
rs116454738
rs4068826
rs142404824
rs11203469
rs115462841
rs74657070
rs4068833
rs114863724
rs12081151
rs142513742
rs12217103
rs11585710
rs11586910
rs7517838
rs910216
rs148049817
rs116314250
rs140067167
rs9435723
rs78911909
rs78271317
rs74875673
rs138768977
rs141676483
rs142716836
rs148783261
rs147342078
rs2076606
rs41272737
rs2143808
rs2273114
rs11589410
rs35954331
rs12097969
rs41300134
rs56013652
rs149829740
rs4920355
rs28624493
rs56077287
rs76576326
rs2273113
rs2273112
rs115289175
rs12088911
rs6691985
rs6696928
rs74598833
rs4920568
rs142234235
rs6686037
rs55709923
rs78209470
rs7542565
rs78888579
rs12059633
rs12097163
rs12757283
rs74058342
rs4920574
rs56278097
rs9435656
rs16830783
rs2281376
rs57262071
rs7513616
rs7545418
rs11203277
rs12745538
rs2235933
rs761423
rs761422
rs2235932
rs4920588
rs9435729
rs9435730
rs9435731
rs2284748
rs2284747
rs2284746
rs9435732
rs9435733
rs2311528
rs3754512
rs3754511
rs10887989
rs9435734
rs6682671
rs9435658
rs15786
rs3170740
rs2076605
rs9435659
rs7531163
rs761421
rs9435660
rs3738815
rs9435662
rs7553340
rs4920605
rs2076604
rs2076603
rs4920608
rs56117908
rs10437047
rs2076602
rs9435736
rs116488926
rs9435665
rs12724029
rs6684770
rs7550758
rs6657613
rs2871776
rs3738814
rs6662202
rs926702
rs35496797
rs6662605
rs2076600
rs9435671
rs2647168
rs735259
rs735258
rs2647167
rs2746478
rs9435672
rs2647166
rs11203280
rs9435739
rs61769180
rs2647165
rs111321319
rs9435741
rs61769181
rs61769182
rs58323795
rs2746477
rs12045097
rs2871775
rs2647164
rs2647163
rs2746474
rs61769185
rs761420
rs978528
rs2235931
rs2235930
rs2647162
rs12142244
rs6699999
rs72639736
rs2235929
rs2647161
rs58499652
rs72639738
rs11203282
rs2746468
rs12143126
rs7550829
rs2746467
rs10887990
rs6664408
rs2647160
rs2647159
rs2647158
rs12562307
rs11579925
rs10788650
rs2647157
rs2179793
rs9325647
rs2647156
rs7517571
rs4920653
rs60515891
rs12737199
rs10887991
rs2746465
rs6586494
rs7517920
rs4920290
rs9435676
rs12747579
rs11203284
rs11203285
rs10887992
rs10887993
rs11203286
rs9787230
rs12073028
rs2647169
rs9435745
rs732679
rs10887994
rs4920404
rs9435746
rs11203287
rs9435747
rs11582579
rs6690934
rs6690919
rs6691029
rs9435748
rs9435749
rs9325648
rs7536679
rs7545499
rs7545518
rs6698160
rs6701200
rs12122144
rs60698624
rs1546925
rs74459968
rs17466602
rs6700594
rs2295060
rs11203288
rs2295059
rs2295058
rs2295057
rs2647145
rs11578903
rs6586496
rs6586497
rs2235928
rs3754509
rs3754508
rs3754507
rs72639756
rs6693063
rs57685047
rs12404121
rs34410889
rs2746543
rs4920442
rs6688032
rs11203290
rs6586498
rs12129188
rs12126285
rs2143811
rs3946080
rs1569754
rs11203291
rs12128223
rs11203292
rs1569753
rs12134582
rs113892891
rs7516087
rs35058101
rs12133334
rs10157828
rs10157387
rs2235927
rs2235926
rs2076599
rs2076598
rs2076597
rs12760872
rs2076596
rs11581590
rs2076595
rs2076594
rs2016693
rs875219
rs875218
rs3818048
rs910234
rs910233
rs910232
rs910230
rs2311483
rs3818042
rs742798
rs742797
rs4448563
rs2746531
rs12759261
rs6663485
rs12134161
rs12134165
rs12741570
rs2295055
rs2295054
rs2295053
rs2295052
rs2295051
rs3818041
rs3818040
rs3818039
rs3818038
rs3818037
rs3818036
rs3818035
rs3818034
rs3818033
rs3818032
rs3818031
rs2647204
rs12138566
rs2647203
rs12760512
rs12755767
rs12138461
rs12134154
rs7530720
rs80020716
rs144800424
rs79358283
rs7514768
rs7528156
rs7523863
rs11587943
rs11585299
rs11587487
rs35004594
rs35479817
rs2647199
rs2647198
rs2647197
rs1980510
rs1980509
rs1980508
rs35108553
rs34438749
rs35342519
rs35210292
rs34902742
rs11203293
rs10887995
rs10887996
rs9435752
rs9435753
rs2057096
rs2057095
rs2057094
rs2057093
rs2057092
rs2647195
rs3818028
rs2746529
rs2647194
rs2647192
rs3818024
rs2647190
rs2647189
rs3818021
rs2295050
rs2295049
rs2295048
rs2295047
rs2076617
rs2235925
rs2647187
rs4989050
rs1883913
rs730387
rs2076616
rs2076615
rs2076614
rs34532867
rs733785
rs761426
rs2746523
rs2311481
rs742795
rs147553538
rs2235924
rs2235922
rs2014725
rs2014719
rs2014718
rs11588995
rs2273111
rs11203297
rs11203298
rs61767325
rs12411274
rs2235920
rs7547459
rs12754937
rs2746518
rs2746517
rs2076613
rs139074945
rs2235919
rs2076612
rs2076611
rs2076610
rs2076609
rs2076608
rs2235918
rs2076607
rs34698547
rs2235917
rs2746515
rs2746514
rs11576552
rs2281375
rs932454
rs2243403
rs2244949
rs2746510
rs2647183
rs2746509
rs2746508
rs2746507
rs2235916
rs2235915
rs2235914
rs2235913
rs2235911
rs2235910
rs2244416
rs11203299
rs737428
rs2235909
rs9435679
rs12024925
rs2746499
rs6701159
rs11203300
rs2647172
rs7527697
rs878269
rs910224
rs2057091
rs2057090
rs4920337
rs12562528
rs2281371
rs2295046
rs2295045
rs72905855
rs72905857
rs10788656
rs1883912
rs58352567
rs1022579
rs2746496
rs11203301
rs61769266
rs61769267
rs2143810
rs59575819
rs6675839
rs12130579
rs1569755
rs2143809
rs1005753
rs12750541
rs61769269
rs1005307
rs2647178
rs2647179
rs2647180
rs2647181
rs2647182
rs10749615
rs4587604
rs4442409
rs4920354
rs11203304
rs7553356
rs12132949
rs910223
rs2311191
rs12137281
rs910222
rs910221
rs7517419
rs2009831
rs877648
rs2871693
rs2871692
rs2311190
rs2311189
rs12134124
rs12138500
rs12138528
rs910217
rs2009572
rs2311188
rs2103749
rs2092614
rs2092613
rs2092612
rs6677159
rs6662746
rs6680373
rs6677294
rs6672477
rs6663074
rs11203308
rs10788657
rs2746486
rs7530306
rs6586502
rs2746482
rs1883908
rs1883907
rs2249579
rs11203310
rs6664792
rs201298583
rs78634581
rs12408879
rs10788658
rs2746481
rs2746479
rs4920356
rs6586503
rs6586504
rs6693480
rs11586528
rs114358784
rs12035906
rs2746521
rs2746520
rs11203315
rs6663579
rs11203316
rs2647153
rs10788659
rs79502359
rs56368330
rs10888006
rs4920357
rs114282899
rs2454156
rs2454158
rs6691454
rs6681946
rs2454160
rs2454161
rs2454162
rs4620585
rs2454163
rs12139529
rs116167092
rs2454167
rs2454168
rs2454169
rs11203317
rs2454170
rs2501810
rs2454171
rs55667496
rs72643880
rs111555005
rs34400771
rs2501811
rs2454172
rs2454173
rs72909862
rs12059662
rs72913635
rs2501812
rs34497286
rs2501813
rs202100713
rs2501814
rs72913636
rs72913637
rs72913639
rs72913642
rs56068965
rs2454175
rs11203320
rs2935931
rs34917348
rs12117011
rs2977255
rs3003452
rs2977258
rs11203323
rs2977260
rs2977261
rs2977263
rs57672341
rs2935935
rs7529982
rs2977265
rs3003453
rs3003454
rs12068422
rs2977276
rs34171331
rs2977281
rs2935939
rs2935938
rs2935937
rs3003455
rs2935936
rs3003456
rs3003457
rs3003458
rs3003459
rs2935932
rs2935930
rs2935929
rs2935928
rs34835115
rs34645207
rs34730817
rs71644025
rs34274040
rs34478843
rs34887394
rs2935927
rs2935926
rs7532433
rs2977231
rs2977232
rs2935925
rs2935924
rs2935923
rs2977239
rs2977240
rs3003460
rs2935922
rs2935921
rs2935920
rs3003461
rs3003462
rs2977241
rs3003463
rs2935919
rs2977242
rs2977243
rs78358913
rs2977244
rs2977245
rs2977246
rs12728703
rs35680413
rs3003464
rs2977247
rs2977248
rs2977249
rs2977250
rs2935944
rs2935943
rs3003465
rs2935942
rs34532019
rs2501816
rs2454180
rs2454179
rs2501817
rs3104441
rs3123530
rs3003466
rs12744275
rs59451932
rs2501818
rs2454178
rs11203327
rs2977254
rs3003469
rs11583460
rs2501820
rs4920570
rs754171
rs2454182
rs2454181
rs2977256
rs2935941
rs17456119
rs3003470
rs2935940
rs3003471
rs2977257
rs873319
rs873320
rs76584973
rs873321
rs111621226
rs2002331
rs111776841
rs80211099
rs2977259
rs12136357
rs3003473
rs12131067
rs3003474
rs3003475
rs72895704
rs74811101
rs10788660
rs10788661
rs11203330
rs1015082
rs11203331
rs10888007
rs12134684
rs4920571
rs2293910
rs2293911
rs12135648
rs4376784
rs4244377
rs4244378
rs12138305
rs12082617
rs10888008
rs4384275
rs74492804
rs12735518
rs12135995
rs12081883
rs76012833
rs2977272
rs2977273
rs2977274
rs2977277
rs76698713
rs2977278
rs2977279
rs4920358
rs2977280
rs11203332
rs6667138
rs57174497
rs2977282
rs114209578
rs2977283
rs3115789
rs74058978
rs2977285
rs12401313
rs2977286
rs3003479
rs77306488
rs11589046
rs57595278
rs12044142
rs11203334
rs3003480
rs72646750
rs34961969
rs2293912
rs2293913
rs2293914
rs116218384
rs3003482
rs2293915
rs12096215
rs12057156
rs16823950
rs2977290
rs12024174
rs12024177
rs34562036
rs141744956
rs10888009
rs10127662
rs2977233
rs2977234
rs12091488
rs11203336
rs10888010
rs3003406
rs2977235
rs3003407
rs2977236
rs2977237
rs3003408
rs3003409
rs2977238
rs11800455
rs58217427
rs4309027
rs4268393
rs3750295
rs3750296
rs3750297
rs74058992
rs4920359
rs11203338
rs35269235
rs35549923
rs35823191
rs35408430
rs34130414
rs4920575
rs77946668
rs4920576
rs12026071
rs11203339
rs111800065
rs3003410
rs79179503
rs12028888
rs11203340
rs35573454
rs2977306
rs12125350
rs12030076
rs2977307
rs2977308
rs3003412
rs2977309
rs2977310
rs3763583
rs3003413
rs41265087
rs41265089
rs3003414
rs2977311
rs3003415
rs3123531
rs201835998
rs72909116
rs3003418
rs12119803
rs2977312
rs79300082
rs2977313
rs2977222
rs2293921
rs41300110
rs41303883
rs72909122
rs2977224
rs72646764
rs12129306
rs2977225
rs58620951
rs3003419
rs12127898
rs3003421
rs35397237
rs2977226
rs12404500
rs3763589
rs2977227
rs2977228
rs12562867
rs2977229
rs2977230
rs7522439
rs4920578
rs4920579
rs4920580
rs9803868
rs6673643
rs6586512
rs11203343
rs57760668
rs4462198
rs12025184
rs2977262
rs3003424
rs77895431
rs75791482
rs4920581
rs4920582
rs4920583
rs72646770
rs4920584
rs76296067
rs112349915
rs113049463
rs111616810
rs72646772
rs78144584
rs78856610
rs16824440
rs12070008
rs12125585
rs4920360
rs4920361
rs4920362
rs11803680
rs11802379
rs80216304
rs74711456
rs75200819
rs3003425
rs111390087
rs2977264
rs113510633
rs111644534
rs111267752
rs147207376
rs140310293
rs6679788
rs45438395
rs3750300
rs3829052
rs4363467
rs3003426
rs3003427
rs76301011
rs61048286
rs76345536
rs2977268
rs6682638
rs2977269
rs3003428
rs12035310
rs17458002
rs4920585
rs72646775
rs2272627
rs77094783
rs72646776
rs72646777
rs2272628
rs2272629
rs72646778
rs4262593
rs4339902
rs4262594
rs11203345
rs112577502
rs12135984
rs113950467
rs12035084
rs61768185
rs78407257
rs17378462
rs10888012
rs17458091
rs34316986
rs10888013
rs2293916
rs4595409
rs3900818
rs74058997
rs75197044
rs16824705
rs3003432
rs7545176
rs2977293
rs74705609
rs12037653
rs2977295
rs2977296
rs11203346
rs2293917
rs11585357
rs113159824
rs3766298
rs3003434
rs3003435
rs79270532
rs28504120
rs80012763
rs72646785
rs3003436
rs112312920
rs3003437
rs72646786
rs2977299
rs12044550
rs12566659
rs3753375
rs11585118
rs11585119
rs3003438
rs2272630
rs11584287
rs12037558
rs3766301
rs3003440
rs2293920
rs16824888
rs72646789
rs59877223
rs12135399
rs2977300
rs2977301
rs3750303
rs3750304
rs2977302
rs72646792
rs10492990
rs6684387
rs6666990
rs2977303
rs2977304
rs3003441
rs72646795
rs3003443
rs12731548
rs72646796
rs3003444
rs113593167
rs2977305
rs12568771
rs72646797
rs72646798
rs113342013
rs3123529
rs745339
rs735280
rs735281
rs11587669
rs11588418
rs72633803
rs143910631
rs72633804
rs72633805
rs55813674
rs72633806
rs72633808
rs12092659
rs2501776
rs11203347
rs12410265
rs74061532
rs61768219
rs2477147
rs2501777
rs11811933
rs2477145
rs55912928
rs111498656
rs7417622
rs7539530
rs142315069
rs7552802
rs7548900
rs7542629
rs72633812
rs11576697
rs74058704
rs7411021
rs6657142
rs11801319
rs6586516
rs12095095
rs12047600
rs12044826
rs72633814
rs6699518
rs56265095
rs7554634
rs7551798
rs12739852
rs3003448
rs3003449
rs2985377
rs6702779
rs2501778
rs2501779
rs6688265
rs9435764
rs9435690
rs74671692
rs10888016
rs10159019
rs10157267
rs60453441
rs3003450
rs75815235
rs2477143
rs112597506
rs2501781
rs2477142
rs2477141
rs2501782
rs113012552
rs2477140
rs2501783
rs6664258
rs2501784
rs6586517
rs2501785
rs111556847
rs2477139
rs2477138
rs2501786
rs2477137
rs2501787
rs72633823
rs12401287
rs2985376
rs2985375
rs2477136
rs2501788
rs4625336
rs2501789
rs12402270
rs11800611
rs877552
rs877551
rs6660159
rs877553
rs11800688
rs34051324
rs112208664
rs72633828
rs74058715
rs1886303
rs11579504
rs2501795
rs2477134
rs1886302
rs1886301
rs12569317
rs2477131
rs2501801
rs4920591
rs2477130
rs6586520
rs10888017
rs2501803
rs2501804
rs2501805
rs12124732
rs1886300
rs9970772
rs58218115
rs34470277
rs56320914
rs6673392
rs6673715
rs34298414
rs35412937
rs10788662
rs7543168
rs7534455
rs2147333
rs2147332
rs6686220
rs10788663
rs11203354
rs10788664
rs4920592
rs10888018
rs11203355
rs10749618
rs11203356
rs10888019
rs11203357
rs10888020
rs10888021
rs10888022
rs10888023
rs10888024
rs11203358
rs11203359
rs4920593
rs12030939
rs71644033
rs6692262
rs1204895
rs13375202
rs11203360
rs11203361
rs11203362
rs4920594
rs4920595
rs1924552
rs1204894
rs1204893
rs12741565
rs59499689
rs72633848
rs11203363
rs11203364
rs1748041
rs1635599
rs1957881
rs1748040
rs1957880
rs1957879
rs1748039
rs1957878
rs11203365
rs12035959
rs12034419
rs1359303
rs1748038
rs1635598
rs11203366
rs11203367
rs35809798
rs113063571
rs1748037
rs12035527
rs4920596
rs4920597
rs4920598
rs12037914
rs12035646
rs12033604
rs4506506
rs4506507
rs1748036
rs1635597
rs3795214
rs882537
rs874881
rs874882
rs1548323
rs12737739
rs3094882
rs1555658
rs12131500
rs4345840
rs1613229
rs1635596
rs1635595
rs1635594
rs1748035
rs113475583
rs1748034
rs2240340
rs1748033
rs1621005
rs1748032
rs1748031
rs1748030
rs1635593
rs1748029
rs1635592
rs1635591
rs1748028
rs1635590
rs1748027
rs1635589
rs63553560
rs1635588
rs1635587
rs1748025
rs1635586
rs1635585
rs1635584
rs1635583
rs2477152
rs2428736
rs1635582
rs1635581
rs1635580
rs1635579
rs942460
rs16825533
rs1635578
rs1635577
rs1635576
rs11203368
rs1748024
rs1748022
rs1635574
rs36070985
rs12136589
rs2477151
rs1748021
rs35903413
rs1748020
rs1748019
rs1748018
rs1748017
rs1635573
rs1635572
rs1748016
rs11587827
rs143268436
rs41266003
rs1635571
rs2301888
rs35210719
rs6683037
rs2240339
rs2240338
rs2240337
rs2240336
rs2240335
rs1635570
rs12746451
rs766449
rs1408424
rs113085457
rs140749946
rs138440944
rs142277477
rs12408893
rs56178530
rs3094881
rs6683201
rs4920600
rs12752201
rs1748012
rs1635567
rs1635566
rs1748011
rs4920601
rs1635565
rs1635564
rs11203370
rs10788665
rs12045971
rs11203371
rs2428735
rs34481461
rs1635562
rs1635561
rs1612843
rs3795212
rs1748010
rs4920370
rs2352842
rs12739518
rs2477150
rs1748009
rs1748008
rs77525886
rs1204892
rs3094885
rs1204891
rs1204890
rs1204889
rs1204888
rs12755799
rs1204887
rs1204886
rs1204885
rs12732813
rs12732819
rs12756441
rs12756806
rs12756835
rs11801266
rs12732016
rs11588446
rs6690363
rs12760504
rs11809800
rs56085210
rs11811723
rs79091375
rs12760347
rs12753129
rs2107681
rs1204879
rs1204878
rs12743482
rs1204877
rs1204876
rs1204874
rs1204873
rs6700319
rs1204872
rs6656582
rs1204871
rs74549349
rs1204869
rs1204867
rs11590561
rs11577716
rs72637453
rs12736038
rs76764892
rs1204866
rs6666424
rs6658538
rs1204865
rs12563231
rs12025170
rs6663329
rs1204901
rs1211389
rs1924553
rs1204899
rs6669650
rs1204898
rs6664321
rs6703392
rs10788668
rs12028068
rs2181867
rs7556072
rs61766772
rs11203376
rs7513817
rs6586535
rs10158217
rs67341807
rs10888028
rs72637458
rs2762892
rs7523534
rs1535877
rs1535876
rs1535875
rs2526844
rs35813335
rs2248812
rs2265027
rs11803970
rs12752370
rs2762893
rs2762894
rs6696295
rs2526842
rs2526841
rs2800688
rs1544068
rs1544067
rs2762895
rs1544066
rs2762896
rs2248568
rs2265729
rs80151145
rs2526840
rs12124893
rs55964714
rs2526839
rs2248453
rs2248452
rs2248450
rs2489606
rs116320173
rs2489607
rs34761211
rs34037282
rs35154138
rs35726973
rs145312141
rs12127366
rs12127405
rs2800689
rs2526837
rs2800690
rs2526836
rs72637462
rs12737852
rs2800691
rs10458538
rs72637463
rs7529038
rs7545226
rs7545237
rs10888031
rs11203377
rs10888032
rs12128561
rs6695097
rs6695214
rs6678027
rs6678121
rs6678127
rs6687773
rs6695531
rs6687881
rs6695640
rs6678552
rs6695849
rs12073549
rs10458537
rs4920602
rs6691485
rs76550244
rs12239645
rs2800692
rs7538876
rs2526834
rs2800693
rs2800694
rs56384645
rs2526833
rs12129196
rs12129263
rs12132197
rs12132237
rs35164410
rs7545115
rs12134662
rs1555663
rs57383037
rs11584850
rs34548121
rs4920603
rs34167614
rs2526830
rs2526829
rs717612
rs2526828
rs144412112
rs2800696
rs1555661
rs2526827
rs1555660
rs1555659
rs2762887
rs2800697
rs2800698
rs12726654
rs2762888
rs2800699
rs2762889
rs7512044
rs7191
rs3193024
rs750636
rs2762890
rs55767926
rs1204897
rs942458
rs942457
rs1075535
rs2003871
rs2019622
rs12093070
rs12093155
rs6586538
rs6586539
rs67134229
rs57142672
rs6678862
rs7528427
rs75102416
rs1535874
rs4920606
rs7535033
rs730153
rs12728891
rs2762891
rs6681150
rs1324368
rs1324367
rs6702471
rs11203383
rs60387933
rs6688886
rs6586541
rs11577822
rs1408421
rs1408420
rs2353740
rs111932154
rs7549366
rs78045454
rs2489611
rs4920607
rs77198405
rs7418084
rs2800686
rs2800687
rs6586542
rs3121622
rs3094883
rs11203388
rs6664643
rs6675912
rs2107680
rs6586547
rs11203390
rs11203391
rs2996660
rs72906468
rs111631670
rs117955269
rs2489622
rs2883272
rs6692736
rs35016926
rs7545955
rs9943255
rs12405271
rs35184243
rs2489620
rs2489619
rs2526822
rs2526845
rs77632932
rs2996654
rs12068374
rs111418525
rs2996655
rs3121624
rs56721752
rs2800679
rs2526838
rs2800680
rs2489618
rs2428741
rs2489617
rs2800681
rs2800682
rs2996656
rs115606533
rs2996658
rs9325655
rs9435783
rs2996659
rs2428740
rs2489615
rs2489614
rs2489613
rs2428737
rs2800702
rs72637626
rs10888033
rs10788672
rs2906123
rs10888034
rs10888035
rs10888036
rs10749620
rs61080287
rs12078935
rs12077703
rs12035061
rs7549437
rs12035179
rs9729349
rs9725481
rs4920609
rs11203394
rs10788673
rs10788674
rs11805127
rs2352804
rs113038335
rs4475794
rs145309144
rs4284282
rs4271250
rs4284283
rs12033102
rs12038223
rs11203400
rs6702868
rs72637650
rs10788675
rs6659366
rs11203401
rs10788676
rs12038813
rs12036099
rs10888037
rs111791095
rs76394018
rs72637668
rs12136655
rs111473583
rs11203404
rs11203405
rs10888038
rs6657740
rs6674891
rs113741905
rs11586031
rs12726884
rs112015646
rs4387213
rs4481889
rs3889122
rs7530571
rs2352814
rs4345835
rs7538297
rs7534298
rs72640830
rs10888039
rs12569045
[truncated: 63,159,816 more chars]
