# Supplementary material for: Integrative genomic deconvolution of rheumatoid arthritis GWAS loci into gene and cell type associations
Source: Genome Biol. 2016 Apr 30;17:79. doi: 10.1186/s13059-016-0948-6 (PMC4853861; doi:10.1186/s13059-016-0948-6)
Supplement: Additional file 3: — Contains the trans-eQTLs with FDR <5 %. (TXT 1275 kb) [file 13059_2016_948_MOESM3_ESM.txt]

SNP	ProbeSetID	beta	t.stat	p.value	genesymbol
rs59987434	205048_s_at	1.491895324	23.92309525	2.98E-77	PSPH
rs2562131	222361_at	-1.324052307	-22.25924436	2.20E-70	TUBBP5
rs28652789	222361_at	-1.324052307	-22.25924436	2.20E-70	TUBBP5
rs112253044	230388_s_at	-1.648124384	-22.10423022	9.70E-70	KANSL1-AS1
rs2668701	230388_s_at	-1.648124384	-22.10423022	9.70E-70	KANSL1-AS1
rs2696485	230388_s_at	-1.648124384	-22.10423022	9.70E-70	KANSL1-AS1
rs75313977	230388_s_at	-1.648124384	-22.10423022	9.70E-70	KANSL1-AS1
rs77813975	230388_s_at	-1.648124384	-22.10423022	9.70E-70	KANSL1-AS1
rs112253044	229857_s_at	-1.647764639	-22.06356556	1.43E-69	KANSL1-AS1
rs2668701	229857_s_at	-1.647764639	-22.06356556	1.43E-69	KANSL1-AS1
rs2696485	229857_s_at	-1.647764639	-22.06356556	1.43E-69	KANSL1-AS1
rs75313977	229857_s_at	-1.647764639	-22.06356556	1.43E-69	KANSL1-AS1
rs77813975	229857_s_at	-1.647764639	-22.06356556	1.43E-69	KANSL1-AS1
rs112383947	230388_s_at	-1.632131179	-21.89283772	7.35E-69	KANSL1-AS1
rs2947912	230388_s_at	-1.605621959	-21.84362465	1.18E-68	KANSL1-AS1
rs113662545	230388_s_at	-1.646530984	-21.76677027	2.46E-68	KANSL1-AS1
rs112383947	229857_s_at	-1.628533875	-21.75424807	2.78E-68	KANSL1-AS1
rs2947912	229857_s_at	-1.602414718	-21.71588056	4.01E-68	KANSL1-AS1
rs113662545	229857_s_at	-1.645693034	-21.71308944	4.12E-68	KANSL1-AS1
rs73493038	222361_at	-1.3169533	-21.68485961	5.40E-68	TUBBP5
rs9930691	222361_at	-1.3169533	-21.68485961	5.40E-68	TUBBP5
rs9937872	222361_at	-1.3169533	-21.68485961	5.40E-68	TUBBP5
rs9939959	222361_at	-1.3169533	-21.68485961	5.40E-68	TUBBP5
rs182925760	230388_s_at	-1.640856103	-21.60328572	1.18E-67	KANSL1-AS1
rs182925760	229857_s_at	-1.639903764	-21.54698857	2.03E-67	KANSL1-AS1
rs62071415	230388_s_at	-1.64289269	-21.51528729	2.75E-67	KANSL1-AS1
rs10459794	221992_at	-1.03354875	-21.48818027	3.57E-67	LOC101060253
rs1972657	221992_at	-1.020373537	-21.46603657	4.42E-67	LOC101060253
rs8060185	221992_at	-1.020373537	-21.46603657	4.42E-67	LOC101060253
rs28409298	221992_at	-1.021100081	-21.43904839	5.73E-67	LOC101060253
rs28659838	221992_at	-1.021100081	-21.43904839	5.73E-67	LOC101060253
rs35977052	221992_at	-1.021100081	-21.43904839	5.73E-67	LOC101060253
rs3973397	221992_at	-1.021100081	-21.43904839	5.73E-67	LOC101060253
rs4496134	221992_at	-1.021100081	-21.43904839	5.73E-67	LOC101060253
rs4614716	221992_at	-1.021100081	-21.43904839	5.73E-67	LOC101060253
rs5025969	221992_at	-1.021100081	-21.43904839	5.73E-67	LOC101060253
rs71399903	221992_at	-1.021100081	-21.43904839	5.73E-67	LOC101060253
rs71399904	221992_at	-1.021100081	-21.43904839	5.73E-67	LOC101060253
rs7189616	221992_at	-1.021100081	-21.43904839	5.73E-67	LOC101060253
rs76092219	221992_at	-1.021100081	-21.43904839	5.73E-67	LOC101060253
rs8047236	221992_at	-1.021100081	-21.43904839	5.73E-67	LOC101060253
rs8048883	221992_at	-1.021100081	-21.43904839	5.73E-67	LOC101060253
rs62071415	229857_s_at	-1.640850083	-21.42765684	6.39E-67	KANSL1-AS1
rs9302610	221992_at	-1.025635626	-21.39586179	8.67E-67	LOC101060253
rs113985918	230388_s_at	-1.634999112	-21.39414113	8.82E-67	KANSL1-AS1
rs11642180	221992_at	-1.026406361	-21.37841203	1.03E-66	LOC101060253
rs11647492	221992_at	-1.026406361	-21.37841203	1.03E-66	LOC101060253
rs3865162	221992_at	-1.026406361	-21.37841203	1.03E-66	LOC101060253
rs8045151	221992_at	-1.026406361	-21.37841203	1.03E-66	LOC101060253
rs9302609	221992_at	-1.026406361	-21.37841203	1.03E-66	LOC101060253
rs28478389	221992_at	-1.018068844	-21.3620277	1.20E-66	LOC101060253
rs61840116	222361_at	-1.563006654	-21.35149378	1.33E-66	TUBBP5
rs3874543	221992_at	-1.022761443	-21.30534123	2.07E-66	LOC101060253
rs3874545	221992_at	-1.022761443	-21.30534123	2.07E-66	LOC101060253
rs71212891	221992_at	-1.022761443	-21.30534123	2.07E-66	LOC101060253
rs113985918	229857_s_at	-1.63155481	-21.2667117	3.00E-66	KANSL1-AS1
rs111467867	222361_at	-1.552822353	-21.24868716	3.57E-66	TUBBP5
rs111764898	222361_at	-1.552822353	-21.24868716	3.57E-66	TUBBP5
rs113447732	222361_at	-1.552822353	-21.24868716	3.57E-66	TUBBP5
rs113773385	222361_at	-1.552822353	-21.24868716	3.57E-66	TUBBP5
rs113926344	222361_at	-1.552822353	-21.24868716	3.57E-66	TUBBP5
rs114624455	222361_at	-1.552822353	-21.24868716	3.57E-66	TUBBP5
rs117823781	222361_at	-1.552822353	-21.24868716	3.57E-66	TUBBP5
rs13328757	222361_at	-1.552822353	-21.24868716	3.57E-66	TUBBP5
rs13328779	222361_at	-1.552822353	-21.24868716	3.57E-66	TUBBP5
rs13328780	222361_at	-1.552822353	-21.24868716	3.57E-66	TUBBP5
rs13328791	222361_at	-1.552822353	-21.24868716	3.57E-66	TUBBP5
rs28863185	222361_at	-1.552822353	-21.24868716	3.57E-66	TUBBP5
rs72651755	222361_at	-1.552822353	-21.24868716	3.57E-66	TUBBP5
rs72651756	222361_at	-1.552822353	-21.24868716	3.57E-66	TUBBP5
rs72651757	222361_at	-1.552822353	-21.24868716	3.57E-66	TUBBP5
rs74709979	222361_at	-1.552822353	-21.24868716	3.57E-66	TUBBP5
rs76427958	222361_at	-1.552822353	-21.24868716	3.57E-66	TUBBP5
rs76946244	222361_at	-1.552822353	-21.24868716	3.57E-66	TUBBP5
rs1833932	221992_at	-1.025057419	-21.24852153	3.58E-66	LOC101060253
rs11866381	221992_at	-1.025798604	-21.22176675	4.63E-66	LOC101060253
rs12930433	221992_at	-1.025798604	-21.22176675	4.63E-66	LOC101060253
rs2287968	221992_at	-1.025798604	-21.22176675	4.63E-66	LOC101060253
rs34226491	221992_at	-1.025798604	-21.22176675	4.63E-66	LOC101060253
rs3748384	221992_at	-1.025798604	-21.22176675	4.63E-66	LOC101060253
rs3859065	221992_at	-1.025798604	-21.22176675	4.63E-66	LOC101060253
rs55954519	221992_at	-1.025798604	-21.22176675	4.63E-66	LOC101060253
rs56221302	221992_at	-1.025798604	-21.22176675	4.63E-66	LOC101060253
rs76154113	221992_at	-1.025798604	-21.22176675	4.63E-66	LOC101060253
rs8058597	221992_at	-1.025798604	-21.22176675	4.63E-66	LOC101060253
rs9929210	221992_at	-1.025798604	-21.22176675	4.63E-66	LOC101060253
rs148718137	222361_at	-1.553665329	-21.21140731	5.11E-66	TUBBP5
rs72651769	222361_at	-1.555829824	-21.20139637	5.63E-66	TUBBP5
rs72651771	222361_at	-1.555829824	-21.20139637	5.63E-66	TUBBP5
rs12445459	221992_at	-1.029009666	-21.14965141	9.26E-66	LOC101060253
rs80041477	221992_at	-1.018232892	-21.12719752	1.15E-65	LOC101060253
rs77858837	221992_at	-1.015284858	-21.1214411	1.22E-65	LOC101060253
rs4985478	221992_at	-1.028718848	-21.1167594	1.27E-65	LOC101060253
rs7403801	221992_at	-1.028718848	-21.1167594	1.27E-65	LOC101060253
rs9939092	221992_at	-1.028718848	-21.1167594	1.27E-65	LOC101060253
rs144283927	222361_at	-1.549877092	-21.09164498	1.62E-65	TUBBP5
rs6499283	221992_at	-1.020248619	-21.05561552	2.29E-65	LOC101060253
rs13330520	222361_at	-1.337698577	-21.05285008	2.35E-65	TUBBP5
rs13330525	222361_at	-1.337698577	-21.05285008	2.35E-65	TUBBP5
rs13339437	222361_at	-1.337698577	-21.05285008	2.35E-65	TUBBP5
rs13339438	222361_at	-1.337698577	-21.05285008	2.35E-65	TUBBP5
rs13331243	221992_at	-1.014629999	-20.99123807	4.26E-65	LOC101060253
rs147547465	222361_at	-1.524460419	-20.96607192	5.42E-65	TUBBP5
rs6499292	221992_at	-1.023268302	-20.95628274	5.96E-65	LOC101060253
rs13328782	222361_at	-1.546469303	-20.92155738	8.33E-65	TUBBP5
rs79420889	221992_at	-1.016027744	-20.91617216	8.77E-65	LOC101060253
rs139696389	222361_at	-1.543742702	-20.90703944	9.58E-65	TUBBP5
rs147622701	222361_at	-1.543742702	-20.90703944	9.58E-65	TUBBP5
rs13328810	222361_at	-1.545425767	-20.89896677	1.04E-64	TUBBP5
rs80058457	222361_at	-1.543670541	-20.85712761	1.55E-64	TUBBP5
rs111362805	222361_at	-1.548781603	-20.81033996	2.43E-64	TUBBP5
rs111550226	222361_at	-1.53795123	-20.74973598	4.36E-64	TUBBP5
rs11644448	221992_at	-1.01083936	-20.74041856	4.77E-64	LOC101060253
rs80077463	222361_at	-1.538483177	-20.69718334	7.24E-64	TUBBP5
rs13328808	222361_at	-1.54864513	-20.69492696	7.40E-64	TUBBP5
rs77075781	222361_at	-1.540969832	-20.65076834	1.13E-63	TUBBP5
rs113265565	229857_s_at	-1.628222825	-20.64580806	1.19E-63	KANSL1-AS1
rs113265565	230388_s_at	-1.626302485	-20.61919019	1.54E-63	KANSL1-AS1
rs141317608	222361_at	-1.53775937	-20.60874051	1.70E-63	TUBBP5
rs34275591	221992_at	-1.005271697	-20.60643856	1.74E-63	LOC101060253
rs76763417	230388_s_at	-1.623931405	-20.58964474	2.04E-63	KANSL1-AS1
rs13328760	222361_at	-1.536845346	-20.52962662	3.64E-63	TUBBP5
rs13328761	222361_at	-1.536845346	-20.52962662	3.64E-63	TUBBP5
rs72651763	222361_at	-1.535796625	-20.49751798	4.97E-63	TUBBP5
rs62052668	222361_at	-1.541818468	-20.47986622	5.89E-63	TUBBP5
rs76763417	229857_s_at	-1.620519147	-20.47219125	6.34E-63	KANSL1-AS1
rs28483628	221992_at	-1.023784233	-20.4621522	6.99E-63	LOC101060253
rs6499282	221992_at	-0.992615864	-20.33570118	2.37E-62	LOC101060253
rs113451961	230388_s_at	-1.60464096	-20.30967484	3.04E-62	KANSL1-AS1
rs113451961	229857_s_at	-1.602466615	-20.2271689	6.75E-62	KANSL1-AS1
rs75615789	222361_at	-1.527335615	-20.07473689	2.94E-61	TUBBP5
rs77954132	222361_at	-1.527335615	-20.07473689	2.94E-61	TUBBP5
rs9934423	221992_at	-0.986418272	-20.07205479	3.02E-61	LOC101060253
rs183425419	222361_at	-1.522164907	-20.02565309	4.73E-61	TUBBP5
rs72651753	222361_at	-1.519911254	-19.95538906	9.32E-61	TUBBP5
rs75419553	221992_at	-1.053259638	-19.87821661	1.96E-60	LOC101060253
rs149317495	221992_at	-1.011196717	-19.86827664	2.16E-60	LOC101060253
rs73577601	222361_at	-1.524553081	-19.84869674	2.61E-60	TUBBP5
rs116218257	222361_at	-1.514223464	-19.76879211	5.66E-60	TUBBP5
rs147170127	222361_at	-1.514223464	-19.76879211	5.66E-60	TUBBP5
rs148242157	222361_at	-1.514223464	-19.76879211	5.66E-60	TUBBP5
rs28873089	222361_at	-1.519428724	-19.76197796	6.04E-60	TUBBP5
rs111618526	222361_at	-1.519946495	-19.71565792	9.45E-60	TUBBP5
rs72651770	222361_at	-1.525585121	-19.70666334	1.03E-59	TUBBP5
rs142460639	222361_at	-1.51244698	-19.55637338	4.41E-59	TUBBP5
rs145737848	222361_at	-1.513951093	-19.5129483	6.71E-59	TUBBP5
rs113494870	205048_s_at	-1.483350932	-19.46689681	1.05E-58	PSPH
rs188967644	230388_s_at	-1.592683687	-19.4667564	1.05E-58	KANSL1-AS1
rs187018523	222361_at	-1.505783984	-19.46073658	1.11E-58	TUBBP5
rs149399117	222361_at	-1.507832716	-19.42467999	1.57E-58	TUBBP5
rs188967644	229857_s_at	-1.588922686	-19.35180128	3.19E-58	KANSL1-AS1
rs115360023	208875_s_at	-1.39971127	-19.23342841	1.00E-57	PAK2
rs113363380	230388_s_at	-1.581278527	-19.17516504	1.76E-57	KANSL1-AS1
rs113363380	229857_s_at	-1.580624188	-19.13740221	2.53E-57	KANSL1-AS1
rs75128642	205048_s_at	-1.459350064	-18.95036391	1.55E-56	PSPH
rs75614192	205048_s_at	-1.459350064	-18.95036391	1.55E-56	PSPH
rs61342994	221992_at	-1.073497394	-18.92435539	1.99E-56	LOC101060253
rs202205863	230388_s_at	-1.598263887	-18.89755205	2.58E-56	KANSL1-AS1
rs201133643	205048_s_at	-1.433313577	-18.86626188	3.48E-56	PSPH
rs201901486	205048_s_at	-1.433313577	-18.86626188	3.48E-56	PSPH
rs201203714	230388_s_at	-1.573666739	-18.85906847	3.74E-56	KANSL1-AS1
rs13328781	222361_at	-1.490113848	-18.78267326	7.82E-56	TUBBP5
rs13328812	222361_at	-1.490113848	-18.78267326	7.82E-56	TUBBP5
rs9277357	1565389_s_at	1.155019127	18.77335145	8.56E-56	GRM5
rs9277358	1565389_s_at	1.155019127	18.77335145	8.56E-56	GRM5
rs1042544	1565389_s_at	1.145411764	18.77219869	8.65E-56	GRM5
rs1071597	1565389_s_at	1.145411764	18.77219869	8.65E-56	GRM5
rs3097652	1565389_s_at	1.145411764	18.77219869	8.65E-56	GRM5
rs3117216	1565389_s_at	1.145411764	18.77219869	8.65E-56	GRM5
rs3117225	1565389_s_at	1.145411764	18.77219869	8.65E-56	GRM5
rs3117228	1565389_s_at	1.145411764	18.77219869	8.65E-56	GRM5
rs77373498	1565389_s_at	1.145411764	18.77219869	8.65E-56	GRM5
rs9277392	1565389_s_at	1.145411764	18.77219869	8.65E-56	GRM5
rs9277393	1565389_s_at	1.145411764	18.77219869	8.65E-56	GRM5
rs9277394	1565389_s_at	1.145411764	18.77219869	8.65E-56	GRM5
rs9277395	1565389_s_at	1.145411764	18.77219869	8.65E-56	GRM5
rs9277396	1565389_s_at	1.145411764	18.77219869	8.65E-56	GRM5
rs9277397	1565389_s_at	1.145411764	18.77219869	8.65E-56	GRM5
rs9277398	1565389_s_at	1.145411764	18.77219869	8.65E-56	GRM5
rs9277399	1565389_s_at	1.145411764	18.77219869	8.65E-56	GRM5
rs9277400	1565389_s_at	1.145411764	18.77219869	8.65E-56	GRM5
rs9277401	1565389_s_at	1.145411764	18.77219869	8.65E-56	GRM5
rs9277402	1565389_s_at	1.145411764	18.77219869	8.65E-56	GRM5
rs9277403	1565389_s_at	1.145411764	18.77219869	8.65E-56	GRM5
rs9277404	1565389_s_at	1.145411764	18.77219869	8.65E-56	GRM5
rs9277405	1565389_s_at	1.145411764	18.77219869	8.65E-56	GRM5
rs9277406	1565389_s_at	1.145411764	18.77219869	8.65E-56	GRM5
rs9277407	1565389_s_at	1.145411764	18.77219869	8.65E-56	GRM5
rs9277408	1565389_s_at	1.145411764	18.77219869	8.65E-56	GRM5
rs9277409	1565389_s_at	1.145411764	18.77219869	8.65E-56	GRM5
rs9277410	1565389_s_at	1.145411764	18.77219869	8.65E-56	GRM5
rs9277427	1565389_s_at	1.145411764	18.77219869	8.65E-56	GRM5
rs9277428	1565389_s_at	1.145411764	18.77219869	8.65E-56	GRM5
rs9277432	1565389_s_at	1.145411764	18.77219869	8.65E-56	GRM5
rs9277445	1565389_s_at	1.145411764	18.77219869	8.65E-56	GRM5
rs9277446	1565389_s_at	1.145411764	18.77219869	8.65E-56	GRM5
rs9277463	1565389_s_at	1.145411764	18.77219869	8.65E-56	GRM5
rs9277466	1565389_s_at	1.145411764	18.77219869	8.65E-56	GRM5
rs9277468	1565389_s_at	1.145411764	18.77219869	8.65E-56	GRM5
rs9277469	1565389_s_at	1.145411764	18.77219869	8.65E-56	GRM5
rs9277470	1565389_s_at	1.145411764	18.77219869	8.65E-56	GRM5
rs9277490	1565389_s_at	1.145411764	18.77219869	8.65E-56	GRM5
rs9277491	1565389_s_at	1.145411764	18.77219869	8.65E-56	GRM5
rs9277492	1565389_s_at	1.145411764	18.77219869	8.65E-56	GRM5
rs9277493	1565389_s_at	1.145411764	18.77219869	8.65E-56	GRM5
rs9277494	1565389_s_at	1.145411764	18.77219869	8.65E-56	GRM5
rs9277495	1565389_s_at	1.145411764	18.77219869	8.65E-56	GRM5
rs9277497	1565389_s_at	1.145411764	18.77219869	8.65E-56	GRM5
rs9277498	1565389_s_at	1.145411764	18.77219869	8.65E-56	GRM5
rs9277499	1565389_s_at	1.145411764	18.77219869	8.65E-56	GRM5
rs9277501	1565389_s_at	1.145411764	18.77219869	8.65E-56	GRM5
rs9277502	1565389_s_at	1.145411764	18.77219869	8.65E-56	GRM5
rs9277503	1565389_s_at	1.145411764	18.77219869	8.65E-56	GRM5
rs9277504	1565389_s_at	1.145411764	18.77219869	8.65E-56	GRM5
rs9277505	1565389_s_at	1.145411764	18.77219869	8.65E-56	GRM5
rs9277506	1565389_s_at	1.145411764	18.77219869	8.65E-56	GRM5
rs9277507	1565389_s_at	1.145411764	18.77219869	8.65E-56	GRM5
rs9277508	1565389_s_at	1.145411764	18.77219869	8.65E-56	GRM5
rs9277509	1565389_s_at	1.145411764	18.77219869	8.65E-56	GRM5
rs9277510	1565389_s_at	1.145411764	18.77219869	8.65E-56	GRM5
rs9277511	1565389_s_at	1.145411764	18.77219869	8.65E-56	GRM5
rs9277512	1565389_s_at	1.145411764	18.77219869	8.65E-56	GRM5
rs9277513	1565389_s_at	1.145411764	18.77219869	8.65E-56	GRM5
rs9277514	1565389_s_at	1.145411764	18.77219869	8.65E-56	GRM5
rs9277534	1565389_s_at	1.145411764	18.77219869	8.65E-56	GRM5
rs9277536	1565389_s_at	1.145411764	18.77219869	8.65E-56	GRM5
rs9277550	1565389_s_at	1.145411764	18.77219869	8.65E-56	GRM5
rs9277551	1565389_s_at	1.145411764	18.77219869	8.65E-56	GRM5
rs9277553	1565389_s_at	1.145411764	18.77219869	8.65E-56	GRM5
rs9277554	1565389_s_at	1.145411764	18.77219869	8.65E-56	GRM5
rs9277566	1565389_s_at	1.145411764	18.77219869	8.65E-56	GRM5
rs929	1565389_s_at	1.145411764	18.77219869	8.65E-56	GRM5
rs932	1565389_s_at	1.145411764	18.77219869	8.65E-56	GRM5
rs933	1565389_s_at	1.145411764	18.77219869	8.65E-56	GRM5
rs935	1565389_s_at	1.145411764	18.77219869	8.65E-56	GRM5
rs3128961	1565389_s_at	1.153674121	18.72397857	1.38E-55	GRM5
rs202205863	229857_s_at	-1.59127179	-18.71548152	1.50E-55	KANSL1-AS1
rs3097673	1565389_s_at	1.161624901	18.66312431	2.48E-55	GRM5
rs3128960	1565389_s_at	1.161624901	18.66312431	2.48E-55	GRM5
rs9277459	1565389_s_at	1.151109735	18.65050626	2.81E-55	GRM5
rs9277460	1565389_s_at	1.151109735	18.65050626	2.81E-55	GRM5
rs9277461	1565389_s_at	1.151109735	18.65050626	2.81E-55	GRM5
rs9277462	1565389_s_at	1.151109735	18.65050626	2.81E-55	GRM5
rs1042331	1565389_s_at	1.160236664	18.63091307	3.39E-55	GRM5
rs1042335	1565389_s_at	1.160236664	18.63091307	3.39E-55	GRM5
rs9277529	1565389_s_at	1.149410876	18.61079648	4.12E-55	GRM5
rs9277530	1565389_s_at	1.149410876	18.61079648	4.12E-55	GRM5
rs9277531	1565389_s_at	1.149410876	18.61079648	4.12E-55	GRM5
rs9277532	1565389_s_at	1.149410876	18.61079648	4.12E-55	GRM5
rs9277533	1565389_s_at	1.149410876	18.61079648	4.12E-55	GRM5
rs928	1565389_s_at	1.149410876	18.61079648	4.12E-55	GRM5
rs930	1565389_s_at	1.149410876	18.61079648	4.12E-55	GRM5
rs931	1565389_s_at	1.149410876	18.61079648	4.12E-55	GRM5
rs201203714	229857_s_at	-1.563029087	-18.59131642	4.97E-55	KANSL1-AS1
rs3097650	1565389_s_at	1.152385356	18.58707145	5.18E-55	GRM5
rs3091282	1565389_s_at	1.157668083	18.56230823	6.58E-55	GRM5
rs3130188	1565389_s_at	1.157668083	18.56230823	6.58E-55	GRM5
rs1042448	1565389_s_at	1.141436019	18.54957861	7.44E-55	GRM5
rs1042467	1565389_s_at	1.141436019	18.54957861	7.44E-55	GRM5
rs1042488	1565389_s_at	1.141436019	18.54957861	7.44E-55	GRM5
rs1042497	1565389_s_at	1.141436019	18.54957861	7.44E-55	GRM5
rs1042502	1565389_s_at	1.141436019	18.54957861	7.44E-55	GRM5
rs1042507	1565389_s_at	1.141436019	18.54957861	7.44E-55	GRM5
rs1042508	1565389_s_at	1.141436019	18.54957861	7.44E-55	GRM5
rs1042511	1565389_s_at	1.141436019	18.54957861	7.44E-55	GRM5
rs1042516	1565389_s_at	1.141436019	18.54957861	7.44E-55	GRM5
rs1126719	1565389_s_at	1.141436019	18.54957861	7.44E-55	GRM5
rs1126723	1565389_s_at	1.141436019	18.54957861	7.44E-55	GRM5
rs9277522	1565389_s_at	1.141436019	18.54957861	7.44E-55	GRM5
rs9277523	1565389_s_at	1.141436019	18.54957861	7.44E-55	GRM5
rs28406945	222361_at	-1.484234086	-18.52506502	9.43E-55	TUBBP5
rs62052669	222361_at	-1.481821894	-18.46671169	1.66E-54	TUBBP5
rs8051696	222361_at	-1.30689214	-18.46268253	1.72E-54	TUBBP5
rs9277435	1565389_s_at	1.164700347	18.45844457	1.80E-54	GRM5
rs9277436	1565389_s_at	1.164700347	18.45844457	1.80E-54	GRM5
rs9277575	1565389_s_at	1.145613564	18.45653844	1.83E-54	GRM5
rs9277429	1565389_s_at	1.144786565	18.45297735	1.89E-54	GRM5
rs9277430	1565389_s_at	1.144786565	18.45297735	1.89E-54	GRM5
rs9277431	1565389_s_at	1.144786565	18.45297735	1.89E-54	GRM5
rs61840119	222361_at	-1.48932256	-18.40107809	3.12E-54	TUBBP5
rs10249728	205048_s_at	-1.404873756	-18.33607355	5.86E-54	PSPH
rs9277458	1565389_s_at	1.160440454	18.3286483	6.29E-54	GRM5
rs74003635	222361_at	-1.2856995	-18.29410449	8.78E-54	TUBBP5
rs76787180	222361_at	-1.472730938	-18.26170467	1.20E-53	TUBBP5
rs1431403	1565389_s_at	1.143659291	18.24658924	1.39E-53	GRM5
rs10249741	205048_s_at	-1.40699857	-18.22987321	1.63E-53	PSPH
rs62075757	222361_at	-1.494632683	-18.13849826	3.95E-53	TUBBP5
rs35170139	205048_s_at	-1.431192002	-18.10150704	5.64E-53	PSPH
rs35723807	205048_s_at	-1.431192002	-18.10150704	5.64E-53	PSPH
rs9277441	1565389_s_at	1.172823056	18.10120786	5.66E-53	GRM5
rs76129377	222361_at	-1.478766752	-18.08712434	6.48E-53	TUBBP5
rs56008734	221992_at	-0.949482938	-18.08114138	6.87E-53	LOC101060253
rs9277434	1565389_s_at	1.155838657	18.07657207	7.17E-53	GRM5
rs77046488	222361_at	-1.261626415	-18.06424276	8.08E-53	TUBBP5
rs9277437	1565389_s_at	1.146142696	18.06252081	8.22E-53	GRM5
rs9277471	1565389_s_at	1.168340943	18.04621923	9.62E-53	GRM5
rs76068237	205048_s_at	-1.412368883	-18.04596659	9.64E-53	PSPH
rs3659	208875_s_at	-1.411581405	-18.04111911	1.01E-52	PAK2
rs112453320	205048_s_at	-1.398830264	-18.01306203	1.32E-52	PSPH
rs77123602	205048_s_at	-1.440523901	-17.96140538	2.18E-52	PSPH
rs141958378	221992_at	-0.970628162	-17.90658124	3.70E-52	LOC101060253
rs73701009	205048_s_at	-1.435974388	-17.81946468	8.57E-52	PSPH
rs112282592	205048_s_at	-1.433137927	-17.81147246	9.26E-52	PSPH
rs34262231	205048_s_at	-1.433137927	-17.81147246	9.26E-52	PSPH
rs75592159	205048_s_at	-1.433137927	-17.81147246	9.26E-52	PSPH
rs79530316	205048_s_at	-1.433137927	-17.81147246	9.26E-52	PSPH
rs6954682	205048_s_at	-1.402647213	-17.79279058	1.11E-51	PSPH
rs9277380	1565389_s_at	1.195187247	17.79104549	1.13E-51	GRM5
rs3128963	1565389_s_at	1.182644405	17.76837724	1.40E-51	GRM5
rs75050770	205048_s_at	-1.403643618	-17.76392839	1.46E-51	PSPH
rs76541512	222361_at	-1.457618336	-17.73321915	1.97E-51	TUBBP5
rs78668596	222361_at	-1.457618336	-17.73321915	1.97E-51	TUBBP5
rs186369877	222361_at	-1.492512744	-17.68639958	3.09E-51	TUBBP5
rs2064476	1565389_s_at	1.132407079	17.60129153	7.02E-51	GRM5
rs75435562	222361_at	-1.464264392	-17.59902446	7.18E-51	TUBBP5
rs78671625	222361_at	-1.464264392	-17.59902446	7.18E-51	TUBBP5
rs3097672	1565389_s_at	1.222284324	17.59685958	7.33E-51	GRM5
rs9277382	1565389_s_at	1.222284324	17.59685958	7.33E-51	GRM5
rs9277537	1565389_s_at	1.197553183	17.57320466	9.20E-51	GRM5
rs9277433	1565389_s_at	1.21023417	17.56849966	9.63E-51	GRM5
rs9277487	1565389_s_at	1.186808197	17.55067636	1.14E-50	GRM5
rs9277488	1565389_s_at	1.186808197	17.55067636	1.14E-50	GRM5
rs78246591	205048_s_at	-1.415921056	-17.53393111	1.34E-50	PSPH
rs113231554	229857_s_at	-1.522298875	-17.47808841	2.30E-50	KANSL1-AS1
rs11773161	205048_s_at	-1.373945685	-17.47309687	2.41E-50	PSPH
rs112682826	229857_s_at	-1.547172046	-17.43478667	3.49E-50	KANSL1-AS1
rs3128964	1565389_s_at	1.139286465	17.43446434	3.50E-50	GRM5
rs9277359	1565389_s_at	1.200214959	17.42324387	3.90E-50	GRM5
rs9277361	1565389_s_at	1.200214959	17.42324387	3.90E-50	GRM5
rs9277482	1565389_s_at	1.192161864	17.40272156	4.75E-50	GRM5
rs9277483	1565389_s_at	1.192161864	17.40272156	4.75E-50	GRM5
rs9277484	1565389_s_at	1.192161864	17.40272156	4.75E-50	GRM5
rs9277485	1565389_s_at	1.192161864	17.40272156	4.75E-50	GRM5
rs9277486	1565389_s_at	1.192161864	17.40272156	4.75E-50	GRM5
rs80216433	222361_at	-1.471864937	-17.40041711	4.86E-50	TUBBP5
rs6499287	221992_at	-1.103098301	-17.38788901	5.48E-50	LOC101060253
rs115395758	205048_s_at	-1.399422855	-17.38222389	5.79E-50	PSPH
rs116753631	205048_s_at	-1.399422855	-17.38222389	5.79E-50	PSPH
rs116646785	205048_s_at	-1.386611119	-17.3811956	5.85E-50	PSPH
rs1815142	205048_s_at	-1.386611119	-17.3811956	5.85E-50	PSPH
rs77126835	205048_s_at	-1.386611119	-17.3811956	5.85E-50	PSPH
rs113231554	230388_s_at	-1.515300981	-17.35072774	7.84E-50	KANSL1-AS1
rs151141000	205048_s_at	-1.430793097	-17.33866714	8.80E-50	PSPH
rs112682826	230388_s_at	-1.541368898	-17.33460907	9.15E-50	KANSL1-AS1
rs1880309	205048_s_at	-1.36740276	-17.33445068	9.16E-50	PSPH
rs76003650	205048_s_at	-1.397174931	-17.28722502	1.44E-49	PSPH
rs113388280	205048_s_at	-1.384870676	-17.2536616	1.99E-49	PSPH
rs73700089	205048_s_at	-1.375345758	-17.2489848	2.09E-49	PSPH
rs112437087	205048_s_at	-1.382744584	-17.22800617	2.55E-49	PSPH
rs9277411	1565389_s_at	1.260680154	17.19280633	3.58E-49	GRM5
rs9277412	1565389_s_at	1.260680154	17.19280633	3.58E-49	GRM5
rs28439367	205048_s_at	-1.405265724	-17.17923725	4.08E-49	PSPH
rs73701087	205048_s_at	-1.397976208	-17.15200969	5.30E-49	PSPH
rs79597922	205048_s_at	-1.407425217	-17.13463383	6.26E-49	PSPH
rs9277385	1565389_s_at	1.214183403	17.1231654	6.99E-49	GRM5
rs9277472	1565389_s_at	1.212061114	17.09173418	9.45E-49	GRM5
rs9277473	1565389_s_at	1.212061114	17.09173418	9.45E-49	GRM5
rs75229457	205048_s_at	-1.366885221	-17.07625501	1.10E-48	PSPH
rs9277421	1565389_s_at	1.253712441	17.07517535	1.11E-48	GRM5
rs9277422	1565389_s_at	1.253712441	17.07517535	1.11E-48	GRM5
rs9277423	1565389_s_at	1.253712441	17.07517535	1.11E-48	GRM5
rs9277424	1565389_s_at	1.253712441	17.07517535	1.11E-48	GRM5
rs72651752	222361_at	-1.458024861	-16.96938095	3.06E-48	TUBBP5
rs80001661	205048_s_at	-1.37542876	-16.96460527	3.20E-48	PSPH
rs9277387	1565389_s_at	1.230907355	16.90602773	5.62E-48	GRM5
rs9277388	1565389_s_at	1.230907355	16.90602773	5.62E-48	GRM5
rs9277389	1565389_s_at	1.230907355	16.90602773	5.62E-48	GRM5
rs9277563	1565389_s_at	1.136293001	16.86978218	7.96E-48	GRM5
rs9277564	1565389_s_at	1.136293001	16.86978218	7.96E-48	GRM5
rs141920183	229857_s_at	-1.531627913	-16.85933789	8.79E-48	KANSL1-AS1
rs184799508	222361_at	-1.414742594	-16.84179455	1.04E-47	TUBBP5
rs34730136	205048_s_at	-1.37633238	-16.82107376	1.27E-47	PSPH
rs141920183	230388_s_at	-1.528544145	-16.81670234	1.32E-47	KANSL1-AS1
rs116818505	1565389_s_at	1.236396653	16.73249643	2.97E-47	GRM5
rs9277426	1565389_s_at	1.236396653	16.73249643	2.97E-47	GRM5
rs13328777	222361_at	-1.423169173	-16.7024663	3.96E-47	TUBBP5
rs199884461	205048_s_at	-1.379658343	-16.66467057	5.68E-47	PSPH
rs3981789	205048_s_at	-1.357961532	-16.65664949	6.13E-47	PSPH
rs199812823	221992_at	-0.917749997	-16.60214534	1.03E-46	LOC101060253
rs9277438	1565389_s_at	1.257974164	16.57854971	1.30E-46	GRM5
rs9277439	1565389_s_at	1.257974164	16.57854971	1.30E-46	GRM5
rs9277440	1565389_s_at	1.257974164	16.57854971	1.30E-46	GRM5
rs78117897	222361_at	-1.416296149	-16.56448786	1.48E-46	TUBBP5
rs9277443	1565389_s_at	1.271006662	16.5305782	2.05E-46	GRM5
rs9277444	1565389_s_at	1.271006662	16.5305782	2.05E-46	GRM5
rs9277378	1565389_s_at	1.185006159	16.52239727	2.22E-46	GRM5
rs12255682	222361_at	-1.413682551	-16.51674522	2.34E-46	TUBBP5
rs9277419	1565389_s_at	1.253814036	16.44307487	4.73E-46	GRM5
rs9277420	1565389_s_at	1.253814036	16.44307487	4.73E-46	GRM5
rs77866163	205048_s_at	-1.365991149	-16.44226103	4.77E-46	PSPH
rs9936292	222361_at	-1.159677666	-16.40824738	6.60E-46	TUBBP5
rs74819859	205048_s_at	-1.377454258	-16.37551374	9.02E-46	PSPH
rs2458219	230388_s_at	-1.520810134	-16.28984116	2.04E-45	KANSL1-AS1
rs35604459	205048_s_at	-1.351531352	-16.28064306	2.23E-45	PSPH
rs9277413	1565389_s_at	1.261376552	16.26757178	2.53E-45	GRM5
rs9277414	1565389_s_at	1.261376552	16.26757178	2.53E-45	GRM5
rs9277417	1565389_s_at	1.261376552	16.26757178	2.53E-45	GRM5
rs9277418	1565389_s_at	1.261376552	16.26757178	2.53E-45	GRM5
rs201197988	210910_s_at	-1.439997645	-16.25437693	2.87E-45	POMZP3
rs4985468	221992_at	-0.899564013	-16.24358935	3.18E-45	LOC101060253
rs1811359	1565389_s_at	1.152560788	16.2275974	3.70E-45	GRM5
rs80152230	205048_s_at	-1.359417145	-16.22625274	3.75E-45	PSPH
rs2458219	229857_s_at	-1.516626402	-16.19729416	4.94E-45	KANSL1-AS1
rs79952291	222361_at	-1.414068745	-16.1545687	7.43E-45	TUBBP5
rs200444137	205048_s_at	-1.363281201	-16.15378221	7.48E-45	PSPH
rs199589350	222361_at	-1.413783552	-16.15014658	7.75E-45	TUBBP5
rs934	1565389_s_at	1.11536667	16.0870275	1.41E-44	GRM5
rs9277386	1565389_s_at	1.182785612	16.04918999	2.03E-44	GRM5
rs115977521	1565389_s_at	1.114420369	16.03356254	2.35E-44	GRM5
rs2144015	1565389_s_at	1.114420369	16.03356254	2.35E-44	GRM5
rs2144016	1565389_s_at	1.114420369	16.03356254	2.35E-44	GRM5
rs2179916	1565389_s_at	1.114420369	16.03356254	2.35E-44	GRM5
rs2395315	1565389_s_at	1.114420369	16.03356254	2.35E-44	GRM5
rs3117213	1565389_s_at	1.114420369	16.03356254	2.35E-44	GRM5
rs3130197	1565389_s_at	1.114420369	16.03356254	2.35E-44	GRM5
rs3130198	1565389_s_at	1.114420369	16.03356254	2.35E-44	GRM5
rs6914651	1565389_s_at	1.114420369	16.03356254	2.35E-44	GRM5
rs9971257	222361_at	-1.454631525	-16.02281859	2.60E-44	TUBBP5
rs112535282	205048_s_at	-1.363114145	-15.99854912	3.28E-44	PSPH
rs35031472	205048_s_at	-1.366226939	-15.97977916	3.92E-44	PSPH
rs1815141	205048_s_at	-1.33823432	-15.97444171	4.13E-44	PSPH
rs1367729	1565389_s_at	1.111882273	15.97006129	4.30E-44	GRM5
rs1367730	1565389_s_at	1.111882273	15.97006129	4.30E-44	GRM5
rs2179917	1565389_s_at	1.111882273	15.97006129	4.30E-44	GRM5
rs2179919	1565389_s_at	1.111882273	15.97006129	4.30E-44	GRM5
rs2395312	1565389_s_at	1.111882273	15.97006129	4.30E-44	GRM5
rs2395313	1565389_s_at	1.111882273	15.97006129	4.30E-44	GRM5
rs2395314	1565389_s_at	1.111882273	15.97006129	4.30E-44	GRM5
rs3091283	1565389_s_at	1.111882273	15.97006129	4.30E-44	GRM5
rs3117219	1565389_s_at	1.111882273	15.97006129	4.30E-44	GRM5
rs3117220	1565389_s_at	1.111882273	15.97006129	4.30E-44	GRM5
rs3117222	1565389_s_at	1.111882273	15.97006129	4.30E-44	GRM5
rs3117223	1565389_s_at	1.111882273	15.97006129	4.30E-44	GRM5
rs3128917	1565389_s_at	1.111882273	15.97006129	4.30E-44	GRM5
rs3128919	1565389_s_at	1.111882273	15.97006129	4.30E-44	GRM5
rs3128972	1565389_s_at	1.111882273	15.97006129	4.30E-44	GRM5
rs3130190	1565389_s_at	1.111882273	15.97006129	4.30E-44	GRM5
rs3130191	1565389_s_at	1.111882273	15.97006129	4.30E-44	GRM5
rs3130194	1565389_s_at	1.111882273	15.97006129	4.30E-44	GRM5
rs3130195	1565389_s_at	1.111882273	15.97006129	4.30E-44	GRM5
rs78744064	222361_at	-1.44391959	-15.96330402	4.59E-44	TUBBP5
rs12263702	222361_at	-1.418198155	-15.95648752	4.90E-44	TUBBP5
rs9277555	1565389_s_at	1.117953682	15.8567225	1.26E-43	GRM5
rs200176266	205048_s_at	-1.33297537	-15.84702122	1.39E-43	PSPH
rs113054007	222361_at	-1.401019589	-15.82551576	1.70E-43	TUBBP5
rs34829540	205048_s_at	-1.304017192	-15.80165925	2.13E-43	PSPH
rs35630937	205048_s_at	-1.304017192	-15.80165925	2.13E-43	PSPH
rs1815144	205048_s_at	-1.373934619	-15.73931543	3.85E-43	PSPH
rs13245334	205048_s_at	-1.350170804	-15.72915438	4.24E-43	PSPH
rs200973264	223073_at	-1.582884373	-15.71967078	4.64E-43	HIATL1
rs62052670	222361_at	-1.429705749	-15.71843581	4.69E-43	TUBBP5
rs3091284	1565389_s_at	1.103159338	15.71404838	4.89E-43	GRM5
rs3117226	1565389_s_at	1.103159338	15.71404838	4.89E-43	GRM5
rs928976	1565389_s_at	1.01801093	15.69937741	5.62E-43	GRM5
rs3128927	1565389_s_at	1.074184142	15.6632762	7.92E-43	GRM5
rs3097651	1565389_s_at	1.103932851	15.62532862	1.13E-42	GRM5
rs3748386	221992_at	-0.889925695	-15.54295183	2.47E-42	LOC101060253
rs3748387	221992_at	-0.889925695	-15.54295183	2.47E-42	LOC101060253
rs2395318	1565389_s_at	1.088903802	15.52283434	2.99E-42	GRM5
rs3117235	1565389_s_at	1.088903802	15.52283434	2.99E-42	GRM5
rs7757520	1565389_s_at	1.088903802	15.52283434	2.99E-42	GRM5
rs73363915	205048_s_at	-1.330211927	-15.49126195	4.04E-42	PSPH
rs199904002	210910_s_at	-1.424773118	-15.48348365	4.34E-42	POMZP3
rs13245320	205048_s_at	-1.328218712	-15.4621366	5.31E-42	PSPH
rs57984096	205048_s_at	-1.328218712	-15.4621366	5.31E-42	PSPH
rs1810220	205048_s_at	-1.331276243	-15.44123184	6.47E-42	PSPH
rs199599300	205048_s_at	-1.323429295	-15.36703868	1.30E-41	PSPH
rs200723772	205048_s_at	-1.323429295	-15.36703868	1.30E-41	PSPH
rs200566412	223073_at	-1.451931748	-15.34297167	1.64E-41	HIATL1
rs9277546	1565389_s_at	1.21631699	15.3248368	1.94E-41	GRM5
rs9277547	1565389_s_at	1.21631699	15.3248368	1.94E-41	GRM5
rs9277548	1565389_s_at	1.21631699	15.3248368	1.94E-41	GRM5
rs73701089	205048_s_at	-1.369734138	-15.32130461	2.01E-41	PSPH
rs111368445	205048_s_at	-1.327187384	-15.31058881	2.22E-41	PSPH
rs111647990	205048_s_at	-1.30557168	-15.30490759	2.34E-41	PSPH
rs10411319	1566402_at	0.91979366	15.28995923	2.70E-41	SNORA68
rs78339665	205048_s_at	-1.292005303	-15.2588659	3.62E-41	PSPH
rs2092702	1565389_s_at	1.07782572	15.25500267	3.75E-41	GRM5
rs2144014	1565389_s_at	1.07782572	15.25500267	3.75E-41	GRM5
rs2179913	1565389_s_at	1.07782572	15.25500267	3.75E-41	GRM5
rs2395316	1565389_s_at	1.07782572	15.25500267	3.75E-41	GRM5
rs2395319	1565389_s_at	1.07782572	15.25500267	3.75E-41	GRM5
rs2395320	1565389_s_at	1.07782572	15.25500267	3.75E-41	GRM5
rs2395321	1565389_s_at	1.07782572	15.25500267	3.75E-41	GRM5
rs2395322	1565389_s_at	1.07782572	15.25500267	3.75E-41	GRM5
rs2395323	1565389_s_at	1.07782572	15.25500267	3.75E-41	GRM5
rs2395324	1565389_s_at	1.07782572	15.25500267	3.75E-41	GRM5
rs2395325	1565389_s_at	1.07782572	15.25500267	3.75E-41	GRM5
rs2395327	1565389_s_at	1.07782572	15.25500267	3.75E-41	GRM5
rs2395330	1565389_s_at	1.07782572	15.25500267	3.75E-41	GRM5
rs3117208	1565389_s_at	1.07782572	15.25500267	3.75E-41	GRM5
rs3117238	1565389_s_at	1.07782572	15.25500267	3.75E-41	GRM5
rs3117242	1565389_s_at	1.07782572	15.25500267	3.75E-41	GRM5
rs3117243	1565389_s_at	1.07782572	15.25500267	3.75E-41	GRM5
rs3117247	1565389_s_at	1.07782572	15.25500267	3.75E-41	GRM5
rs3128923	1565389_s_at	1.07782572	15.25500267	3.75E-41	GRM5
rs3130206	1565389_s_at	1.07782572	15.25500267	3.75E-41	GRM5
rs3130207	1565389_s_at	1.07782572	15.25500267	3.75E-41	GRM5
rs112966179	205048_s_at	-1.307044657	-15.22929166	4.78E-41	PSPH
rs3748389	221992_at	-0.877990584	-15.19028434	6.91E-41	LOC101060253
rs34624039	205048_s_at	-1.344458479	-15.15207902	9.89E-41	PSPH
rs9277538	1565389_s_at	1.177563088	15.09753416	1.65E-40	GRM5
rs77812002	222361_at	-1.398633359	-15.09080623	1.76E-40	TUBBP5
rs201876165	222361_at	-1.40021877	-15.0774891	2.00E-40	TUBBP5
rs28636077	201123_s_at	0.876098435	15.05225991	2.53E-40	EIF5A
rs7503161	201123_s_at	0.876098435	15.05225991	2.53E-40	EIF5A
rs147521792	223073_at	-1.436609477	-15.04168888	2.79E-40	HIATL1
rs76600701	223073_at	-1.436609477	-15.04168888	2.79E-40	HIATL1
rs200758795	223073_at	-1.450420869	-15.03765609	2.90E-40	HIATL1
rs3117231	1565389_s_at	1.067933967	15.03105075	3.09E-40	GRM5
rs10402929	1566402_at	0.894800086	15.02914745	3.14E-40	SNORA68
rs10405700	1566402_at	0.894800086	15.02914745	3.14E-40	SNORA68
rs10410888	1566402_at	0.894800086	15.02914745	3.14E-40	SNORA68
rs10412310	1566402_at	0.894800086	15.02914745	3.14E-40	SNORA68
rs10412323	1566402_at	0.894800086	15.02914745	3.14E-40	SNORA68
rs10413061	1566402_at	0.894800086	15.02914745	3.14E-40	SNORA68
rs12460663	1566402_at	0.894800086	15.02914745	3.14E-40	SNORA68
rs28402742	1566402_at	0.894800086	15.02914745	3.14E-40	SNORA68
rs28416849	1566402_at	0.894800086	15.02914745	3.14E-40	SNORA68
rs2868150	1566402_at	0.894800086	15.02914745	3.14E-40	SNORA68
rs2868151	1566402_at	0.894800086	15.02914745	3.14E-40	SNORA68
rs2868153	1566402_at	0.894800086	15.02914745	3.14E-40	SNORA68
rs2868154	1566402_at	0.894800086	15.02914745	3.14E-40	SNORA68
rs2903755	1566402_at	0.894800086	15.02914745	3.14E-40	SNORA68
rs34270210	1566402_at	0.894800086	15.02914745	3.14E-40	SNORA68
rs35098593	1566402_at	0.894800086	15.02914745	3.14E-40	SNORA68
rs369859	1566402_at	0.894800086	15.02914745	3.14E-40	SNORA68
rs377555	1566402_at	0.894800086	15.02914745	3.14E-40	SNORA68
rs398990	1566402_at	0.894800086	15.02914745	3.14E-40	SNORA68
rs406470	1566402_at	0.894800086	15.02914745	3.14E-40	SNORA68
rs417823	1566402_at	0.894800086	15.02914745	3.14E-40	SNORA68
rs419500	1566402_at	0.894800086	15.02914745	3.14E-40	SNORA68
rs421607	1566402_at	0.894800086	15.02914745	3.14E-40	SNORA68
rs4286210	1566402_at	0.894800086	15.02914745	3.14E-40	SNORA68
rs434020	1566402_at	0.894800086	15.02914745	3.14E-40	SNORA68
rs7246338	1566402_at	0.894800086	15.02914745	3.14E-40	SNORA68
rs7246618	1566402_at	0.894800086	15.02914745	3.14E-40	SNORA68
rs7247597	1566402_at	0.894800086	15.02914745	3.14E-40	SNORA68
rs7250272	1566402_at	0.894800086	15.02914745	3.14E-40	SNORA68
rs7258024	1566402_at	0.894800086	15.02914745	3.14E-40	SNORA68
rs7258141	1566402_at	0.894800086	15.02914745	3.14E-40	SNORA68
rs7258278	1566402_at	0.894800086	15.02914745	3.14E-40	SNORA68
rs8106502	1566402_at	0.894800086	15.02914745	3.14E-40	SNORA68
rs8106944	1566402_at	0.894800086	15.02914745	3.14E-40	SNORA68
rs11658072	201123_s_at	0.918813014	15.02424611	3.29E-40	EIF5A
rs7220464	201123_s_at	0.918813014	15.02424611	3.29E-40	EIF5A
rs75380104	222361_at	-1.36914672	-14.99019827	4.53E-40	TUBBP5
rs8105575	1566402_at	0.893566524	14.98604401	4.71E-40	SNORA68
rs8108683	1566402_at	0.893566524	14.98604401	4.71E-40	SNORA68
rs760580	201666_at	-0.7873769	-14.98248859	4.87E-40	TIMP1
rs760581	201666_at	-0.7873769	-14.98248859	4.87E-40	TIMP1
rs2856822	1565389_s_at	0.977329274	14.96452794	5.76E-40	GRM5
rs4796398	201123_s_at	0.881343565	14.9384755	7.36E-40	EIF5A
rs10854945	201666_at	-0.787246301	-14.93392314	7.68E-40	TIMP1
rs2239459	201666_at	-0.787246301	-14.93392314	7.68E-40	TIMP1
rs9302608	221992_at	-0.916714584	-14.92831993	8.09E-40	LOC101060253
rs6917114	225215_s_at	0.946886414	14.92690477	8.20E-40	MTRF1L
rs3757063	225215_s_at	0.944765827	14.92053603	8.71E-40	MTRF1L
rs143458180	1559835_at	-0.844481604	-14.91969959	8.78E-40	LOC100996870
rs34149759	205048_s_at	-1.330455629	-14.91898924	8.83E-40	PSPH
rs35067290	205048_s_at	-1.330455629	-14.91898924	8.83E-40	PSPH
rs35737536	205048_s_at	-1.330455629	-14.91898924	8.83E-40	PSPH
rs144371589	223073_at	-1.444963012	-14.89895572	1.07E-39	HIATL1
rs6510267	1566402_at	0.879730057	14.86124312	1.52E-39	SNORA68
rs1054378	201123_s_at	0.867369069	14.84213978	1.82E-39	EIF5A
rs6921137	225215_s_at	0.942428967	14.83650331	1.91E-39	MTRF1L
rs1142636	201666_at	-0.783198425	-14.82636238	2.10E-39	TIMP1
rs9392465	213476_x_at	0.873946225	14.82102397	2.21E-39	TUBB3
rs446486	1566402_at	0.888100025	14.79803019	2.74E-39	SNORA68
rs34009440	205048_s_at	-1.28924191	-14.79126546	2.92E-39	PSPH
rs28735862	222361_at	-1.411214568	-14.78737928	3.03E-39	TUBBP5
rs112081903	221992_at	-0.910992517	-14.76049929	3.90E-39	LOC101060253
rs7196328	221992_at	-0.910992517	-14.76049929	3.90E-39	LOC101060253
rs111768876	222361_at	-1.347448399	-14.75259403	4.20E-39	TUBBP5
rs147603651	222361_at	-1.347448399	-14.75259403	4.20E-39	TUBBP5
rs77630200	222361_at	-1.347448399	-14.75259403	4.20E-39	TUBBP5
rs62557782	1559835_at	-0.836641246	-14.74372108	4.56E-39	LOC100996870
rs199799820	205048_s_at	-1.333206934	-14.74240255	4.61E-39	PSPH
rs12460624	1566402_at	0.877622344	14.72679247	5.34E-39	SNORA68
rs199854295	221992_at	-0.792331429	-14.7191787	5.73E-39	LOC101060253
rs614361	1566402_at	0.895909196	14.71099726	6.19E-39	SNORA68
rs200314686	205048_s_at	-1.265310472	-14.70805875	6.36E-39	PSPH
rs3818127	225215_s_at	0.937621303	14.6967474	7.07E-39	MTRF1L
rs3818130	225215_s_at	0.937621303	14.6967474	7.07E-39	MTRF1L
rs7752197	225215_s_at	0.937621303	14.6967474	7.07E-39	MTRF1L
rs9322407	225215_s_at	0.937621303	14.6967474	7.07E-39	MTRF1L
rs200149877	205048_s_at	-1.297622779	-14.67478662	8.68E-39	PSPH
rs392332	1566402_at	0.889857513	14.6586643	1.01E-38	SNORA68
rs410616	1566402_at	0.889857513	14.6586643	1.01E-38	SNORA68
rs453804	1566402_at	0.889857513	14.6586643	1.01E-38	SNORA68
rs614370	1566402_at	0.889857513	14.6586643	1.01E-38	SNORA68
rs3128930	1565389_s_at	1.047555906	14.65835507	1.01E-38	GRM5
rs73700090	205048_s_at	-1.27549048	-14.65390537	1.05E-38	PSPH
rs113720458	205048_s_at	-1.282624011	-14.63210432	1.29E-38	PSPH
rs5953067	201666_at	-0.777843438	-14.62853855	1.34E-38	TIMP1
rs13337742	221992_at	-0.905319753	-14.62680415	1.36E-38	LOC101060253
rs405858	1566402_at	0.883947446	14.6217652	1.42E-38	SNORA68
rs112580400	221992_at	-0.904460136	-14.61348118	1.54E-38	LOC101060253
rs4328563	1566402_at	0.834462977	14.6023997	1.71E-38	SNORA68
rs113295469	222361_at	-1.423614621	-14.59455231	1.83E-38	TUBBP5
rs28673039	205048_s_at	-1.299669104	-14.56600838	2.39E-38	PSPH
rs7863322	1559835_at	0.825551949	14.56381483	2.44E-38	LOC100996870
rs4407169	1566402_at	0.856634262	14.55306362	2.70E-38	SNORA68
rs200426397	222361_at	-1.385410387	-14.55299383	2.70E-38	TUBBP5
rs73700058	205048_s_at	-1.271302251	-14.5418669	3.00E-38	PSPH
rs76879075	221992_at	-0.864047223	-14.53342742	3.24E-38	LOC101060253
rs9378770	213476_x_at	0.866246163	14.52953983	3.36E-38	TUBB3
rs201575660	205048_s_at	-1.314504659	-14.52796989	3.41E-38	PSPH
rs200933864	223073_at	-1.439627258	-14.52050838	3.66E-38	HIATL1
rs201855962	205048_s_at	-1.288062784	-14.51348337	3.91E-38	PSPH
rs34527004	205048_s_at	-1.30041687	-14.5131911	3.92E-38	PSPH
rs9378769	213476_x_at	0.869752941	14.46111738	6.36E-38	TUBB3
rs9405615	213476_x_at	0.869752941	14.46111738	6.36E-38	TUBB3
rs3091281	1565389_s_at	1.036420796	14.44849509	7.15E-38	GRM5
rs9277464	1565389_s_at	1.036420796	14.44849509	7.15E-38	GRM5
rs9277465	1565389_s_at	1.036420796	14.44849509	7.15E-38	GRM5
rs9277489	1565389_s_at	1.036420796	14.44849509	7.15E-38	GRM5
rs9277535	1565389_s_at	1.036420796	14.44849509	7.15E-38	GRM5
rs9277515	1565389_s_at	1.056908579	14.43406155	8.18E-38	GRM5
rs9277516	1565389_s_at	1.056908579	14.43406155	8.18E-38	GRM5
rs9277517	1565389_s_at	1.056908579	14.43406155	8.18E-38	GRM5
rs9277518	1565389_s_at	1.056908579	14.43406155	8.18E-38	GRM5
rs2038333	225215_s_at	0.936322614	14.41371424	9.88E-38	MTRF1L
rs140416819	223073_at	-1.449849148	-14.41283697	9.96E-38	HIATL1
rs192989518	205048_s_at	-1.253061724	-14.3743958	1.42E-37	PSPH
rs487560	225215_s_at	0.923630039	14.37166985	1.46E-37	MTRF1L
rs73700075	205048_s_at	-1.269034102	-14.34855967	1.81E-37	PSPH
rs380320	1566402_at	0.885902524	14.31401275	2.49E-37	SNORA68
rs210139	203728_at	0.847727267	14.31232614	2.53E-37	BAK1
rs210141	203728_at	0.847727267	14.31232614	2.53E-37	BAK1
rs486490	225215_s_at	0.934884201	14.30978078	2.59E-37	MTRF1L
rs13233040	205048_s_at	-1.255553433	-14.30638497	2.68E-37	PSPH
rs3130187	1565389_s_at	1.039650899	14.30161681	2.80E-37	GRM5
rs377044	1566402_at	0.878591554	14.27662527	3.53E-37	SNORA68
rs143189447	222361_at	-1.344035771	-14.25981589	4.12E-37	TUBBP5
rs9277549	1565389_s_at	1.166081266	14.25831848	4.18E-37	GRM5
rs199759946	1559835_at	-0.778702505	-14.25003758	4.51E-37	LOC100996870
rs2064477	1565389_s_at	1.061263863	14.24138655	4.89E-37	GRM5
rs2064479	1565389_s_at	1.061263863	14.24138655	4.89E-37	GRM5
rs73701080	205048_s_at	-1.271834684	-14.22732134	5.57E-37	PSPH
rs9378771	213476_x_at	0.843130339	14.21613554	6.17E-37	TUBB3
rs210145	203728_at	0.844941276	14.20693871	6.72E-37	BAK1
rs210146	203728_at	0.838078394	14.17584723	8.96E-37	BAK1
rs9277572	1565389_s_at	1.072694094	14.15415563	1.10E-36	GRM5
rs57258715	221992_at	-0.806694764	-14.11088311	1.63E-36	LOC101060253
rs1971721	221992_at	-0.832012787	-14.10585586	1.71E-36	LOC101060253
rs210140	203728_at	0.839210427	14.10334415	1.75E-36	BAK1
rs9378768	213476_x_at	0.860231379	14.09330733	1.92E-36	TUBB3
rs513349	203728_at	0.836441271	14.08730391	2.03E-36	BAK1
rs28613705	1559835_at	0.810815824	14.07522311	2.27E-36	LOC100996870
rs66717971	221992_at	-0.841307233	-14.05411609	2.76E-36	LOC101060253
rs545323	225215_s_at	0.911697563	14.03463052	3.30E-36	MTRF1L
rs625945	225215_s_at	0.911697563	14.03463052	3.30E-36	MTRF1L
rs688092	225215_s_at	0.911697563	14.03463052	3.30E-36	MTRF1L
rs9384062	225215_s_at	0.899073071	14.03310384	3.35E-36	MTRF1L
rs77905946	205048_s_at	-1.274780081	-14.02208203	3.71E-36	PSPH
rs200168466	221992_at	-0.820671384	-14.02122572	3.74E-36	LOC101060253
rs3799137	225215_s_at	0.896790057	14.00204843	4.46E-36	MTRF1L
rs3818123	225215_s_at	0.896790057	14.00204843	4.46E-36	MTRF1L
rs502415	225215_s_at	0.896790057	14.00204843	4.46E-36	MTRF1L
rs506219	225215_s_at	0.896790057	14.00204843	4.46E-36	MTRF1L
rs766127	225215_s_at	0.896790057	14.00204843	4.46E-36	MTRF1L
rs7750874	225215_s_at	0.896790057	14.00204843	4.46E-36	MTRF1L
rs7758301	225215_s_at	0.896790057	14.00204843	4.46E-36	MTRF1L
rs567425	225215_s_at	0.896412171	13.99384353	4.81E-36	MTRF1L
rs2562239	222361_at	-1.329760439	-13.97490586	5.73E-36	TUBBP5
rs114035771	222361_at	-1.382390793	-13.94906571	7.26E-36	TUBBP5
rs115183165	222361_at	-1.382390793	-13.94906571	7.26E-36	TUBBP5
rs116647428	222361_at	-1.382390793	-13.94906571	7.26E-36	TUBBP5
rs147258259	222361_at	-1.382390793	-13.94906571	7.26E-36	TUBBP5
rs200581302	1559835_at	-0.836638712	-13.94664267	7.43E-36	LOC100996870
rs13224180	205048_s_at	-1.237355873	-13.93868892	7.99E-36	PSPH
rs13241036	205048_s_at	-1.237355873	-13.93868892	7.99E-36	PSPH
rs2949500	205048_s_at	-1.268997315	-13.92286417	9.24E-36	PSPH
rs200437754	205048_s_at	-1.251539179	-13.9180963	9.66E-36	PSPH
rs3130186	1565389_s_at	1.048423855	13.84436831	1.90E-35	GRM5
rs2950675	229857_s_at	-1.453958171	-13.84217442	1.94E-35	KANSL1-AS1
rs9277376	1565389_s_at	1.140278826	13.8408825	1.96E-35	GRM5
rs9277354	1565389_s_at	1.041893041	13.83946461	1.99E-35	GRM5
rs9277355	1565389_s_at	1.041893041	13.83946461	1.99E-35	GRM5
rs9277356	1565389_s_at	1.041893041	13.83946461	1.99E-35	GRM5
rs2236013	225215_s_at	0.890563291	13.81884368	2.40E-35	MTRF1L
rs9371273	225215_s_at	0.890563291	13.81884368	2.40E-35	MTRF1L
rs3128922	1565389_s_at	1.062368553	13.81530878	2.48E-35	GRM5
rs7753551	225215_s_at	0.889339764	13.81173791	2.57E-35	MTRF1L
rs9397572	225215_s_at	0.889339764	13.81173791	2.57E-35	MTRF1L
rs9277543	1565389_s_at	1.146611247	13.79820019	2.91E-35	GRM5
rs9277544	1565389_s_at	1.146611247	13.79820019	2.91E-35	GRM5
rs549888	203728_at	0.822522434	13.79014051	3.13E-35	BAK1
rs201106615	1559835_at	-0.90277964	-13.78228422	3.36E-35	LOC100996870
rs3128968	1565389_s_at	1.035732975	13.75934069	4.15E-35	GRM5
rs1997960	225215_s_at	0.885617588	13.72963535	5.45E-35	MTRF1L
rs2073260	225215_s_at	0.885617588	13.72963535	5.45E-35	MTRF1L
rs3799138	225215_s_at	0.885617588	13.72963535	5.45E-35	MTRF1L
rs7750831	225215_s_at	0.885617588	13.72963535	5.45E-35	MTRF1L
rs13238248	205048_s_at	-1.294249645	-13.72916925	5.47E-35	PSPH
rs9277477	1565389_s_at	1.061885112	13.72378474	5.75E-35	GRM5
rs9277478	1565389_s_at	1.061885112	13.72378474	5.75E-35	GRM5
rs9277479	1565389_s_at	1.061885112	13.72378474	5.75E-35	GRM5
rs3117229	1565389_s_at	1.04385322	13.72125197	5.88E-35	GRM5
rs4796397	201123_s_at	0.869375418	13.70014329	7.14E-35	EIF5A
rs200268933	205048_s_at	-1.229818778	-13.68301223	8.35E-35	PSPH
rs112716101	205048_s_at	-1.313394704	-13.68198428	8.43E-35	PSPH
rs2950675	230388_s_at	-1.441380667	-13.67383413	9.08E-35	KANSL1-AS1
rs139616453	1559835_at	-0.914526685	-13.6601643	1.03E-34	LOC100996870
rs111401605	205048_s_at	-1.254966248	-13.65868275	1.04E-34	PSPH
rs150716784	223073_at	-1.315065068	-13.64922552	1.14E-34	HIATL1
rs1042212	1565389_s_at	1.063448286	13.63065826	1.35E-34	GRM5
rs2419271	205048_s_at	-1.242951197	-13.62622661	1.40E-34	PSPH
rs117868186	205048_s_at	-1.321128062	-13.62597064	1.41E-34	PSPH
rs117882821	205048_s_at	-1.321128062	-13.62597064	1.41E-34	PSPH
rs34237365	205048_s_at	-1.321128062	-13.62597064	1.41E-34	PSPH
rs34787388	205048_s_at	-1.321128062	-13.62597064	1.41E-34	PSPH
rs35219058	205048_s_at	-1.321128062	-13.62597064	1.41E-34	PSPH
rs35318122	205048_s_at	-1.321128062	-13.62597064	1.41E-34	PSPH
rs35488774	205048_s_at	-1.321128062	-13.62597064	1.41E-34	PSPH
rs35848721	205048_s_at	-1.321128062	-13.62597064	1.41E-34	PSPH
rs35931293	205048_s_at	-1.321128062	-13.62597064	1.41E-34	PSPH
rs36121359	205048_s_at	-1.321128062	-13.62597064	1.41E-34	PSPH
rs74670921	205048_s_at	-1.321128062	-13.62597064	1.41E-34	PSPH
rs78814685	222361_at	-1.347889921	-13.61713971	1.52E-34	TUBBP5
rs141547629	210910_s_at	-1.324002048	-13.61155638	1.60E-34	POMZP3
rs111614392	205048_s_at	-1.2567284	-13.60403655	1.72E-34	PSPH
rs3818125	225215_s_at	0.868988156	13.57402687	2.26E-34	MTRF1L
rs200466675	221992_at	-0.818616565	-13.56612535	2.43E-34	LOC101060253
rs111874557	205048_s_at	-1.253599187	-13.56570428	2.44E-34	PSPH
rs34884567	205048_s_at	-1.276443251	-13.55872749	2.60E-34	PSPH
rs35696688	205048_s_at	-1.276443251	-13.55872749	2.60E-34	PSPH
rs139616482	1559835_at	0.804333809	13.55449456	2.70E-34	LOC100996870
rs210148	203728_at	0.803581843	13.53429228	3.25E-34	BAK1
rs35006767	205048_s_at	-1.275687727	-13.53267937	3.30E-34	PSPH
rs34382245	201666_at	-0.742973349	-13.53065435	3.36E-34	TIMP1
rs637384	225215_s_at	0.877481584	13.52595792	3.50E-34	MTRF1L
rs80284293	205048_s_at	-1.275661546	-13.52396931	3.57E-34	PSPH
rs11075748	221992_at	-0.856218773	-13.51138925	4.00E-34	LOC101060253
rs4761234	213975_s_at	0.7884963	13.49402331	4.69E-34	LYZ
rs34270701	205048_s_at	-1.249840007	-13.45142549	6.91E-34	PSPH
rs11649610	221992_at	-0.908119213	-13.44907573	7.06E-34	LOC101060253
rs9702759	222361_at	-1.330372918	-13.42277653	8.96E-34	TUBBP5
rs149494231	222361_at	-1.382439107	-13.39434402	1.16E-33	TUBBP5
rs7499316	222361_at	-1.350875702	-13.38860397	1.22E-33	TUBBP5
rs9277568	1565389_s_at	1.065159809	13.38571899	1.26E-33	GRM5
rs34761693	205048_s_at	-1.2167273	-13.38166491	1.30E-33	PSPH
rs201142381	221992_at	-0.754488101	-13.34447981	1.83E-33	LOC101060253
rs34486805	205048_s_at	-1.225017947	-13.32804926	2.12E-33	PSPH
rs201518490	205048_s_at	-1.279392235	-13.32503177	2.18E-33	PSPH
rs4602772	205048_s_at	-1.24392491	-13.31607105	2.36E-33	PSPH
rs78337837	222361_at	-1.402172945	-13.29670044	2.82E-33	TUBBP5
rs12340415	231949_at	-1.016053606	-13.28280763	3.19E-33	LOC101060680
rs149110519	242123_at	-1.5230021	-13.2590196	3.96E-33	PAQR7
rs3117234	1565389_s_at	1.028053575	13.2524561	4.20E-33	GRM5
rs3117236	1565389_s_at	1.028053575	13.2524561	4.20E-33	GRM5
rs3128928	1565389_s_at	1.028053575	13.2524561	4.20E-33	GRM5
rs3128929	1565389_s_at	1.028053575	13.2524561	4.20E-33	GRM5
rs3130211	1565389_s_at	1.028053575	13.2524561	4.20E-33	GRM5
rs3130212	1565389_s_at	1.028053575	13.2524561	4.20E-33	GRM5
rs5963726	223566_s_at	-0.898105921	-13.22684967	5.30E-33	BCOR
rs62557779	1559835_at	-0.764864605	-13.21576441	5.86E-33	LOC100996870
rs60536542	205048_s_at	-1.227167114	-13.21195726	6.06E-33	PSPH
rs143271839	222361_at	-1.337672245	-13.2032762	6.56E-33	TUBBP5
rs11670818	1566402_at	0.882396013	13.1859794	7.67E-33	SNORA68
rs7190012	221992_at	-0.830614071	-13.18327992	7.86E-33	LOC101060253
rs74974610	222361_at	-1.325817883	-13.17608731	8.39E-33	TUBBP5
rs76917529	222361_at	-1.325817883	-13.17608731	8.39E-33	TUBBP5
rs80177337	222361_at	-1.325817883	-13.17608731	8.39E-33	TUBBP5
rs202200601	222361_at	-1.399817322	-13.16882654	8.95E-33	TUBBP5
rs151149478	231949_at	-0.984911	-13.15197483	1.04E-32	LOC101060680
rs5963727	223566_s_at	-0.894705662	-13.14627879	1.10E-32	BCOR
rs62072090	230388_s_at	-1.414674108	-13.14412158	1.12E-32	KANSL1-AS1
rs13223371	205048_s_at	-1.266117462	-13.14286916	1.13E-32	PSPH
rs74900094	205048_s_at	-1.2666116	-13.11804083	1.42E-32	PSPH
rs4870157	225215_s_at	0.859090761	13.11779753	1.42E-32	MTRF1L
rs3117232	1565389_s_at	1.031970446	13.11650459	1.44E-32	GRM5
rs59902239	1559835_at	0.807388496	13.11601067	1.44E-32	LOC100996870
rs1799343	205048_s_at	0.917768828	13.09624133	1.72E-32	PSPH
rs62072090	229857_s_at	-1.411702623	-13.09267781	1.78E-32	KANSL1-AS1
rs142933760	210910_s_at	-1.303654578	-13.08896804	1.84E-32	POMZP3
rs143712171	221992_at	-0.920894602	-13.08729246	1.87E-32	LOC101060253
rs259278	1566402_at	0.84742473	13.08196647	1.96E-32	SNORA68
rs259279	1566402_at	0.84742473	13.08196647	1.96E-32	SNORA68
rs440034	1566402_at	0.84742473	13.08196647	1.96E-32	SNORA68
rs201559701	231949_at	-1.061348867	-13.04532219	2.73E-32	LOC101060680
rs9919392	222361_at	-1.354055906	-13.03444246	3.01E-32	TUBBP5
rs200566412	1559514_at	-1.332962664	-13.03278063	3.05E-32	LOC100132077
rs259240	1566402_at	0.811031776	13.00736715	3.84E-32	SNORA68
rs2064474	1565389_s_at	1.048889406	13.00001222	4.10E-32	GRM5
rs77851530	205048_s_at	-1.272082331	-12.99992082	4.10E-32	PSPH
rs259286	1566402_at	0.830904281	12.99169317	4.42E-32	SNORA68
rs7058160	223566_s_at	-0.888807006	-12.98654506	4.63E-32	BCOR
rs7058324	223566_s_at	-0.888807006	-12.98654506	4.63E-32	BCOR
rs7058468	223566_s_at	-0.888807006	-12.98654506	4.63E-32	BCOR
rs138732257	205048_s_at	-1.266348359	-12.98421076	4.73E-32	PSPH
rs438268	1566402_at	0.873215166	12.98345021	4.76E-32	SNORA68
rs382416	1566402_at	0.856651742	12.98296192	4.78E-32	SNORA68
rs389283	1566402_at	0.856651742	12.98296192	4.78E-32	SNORA68
rs402862	1566402_at	0.848104546	12.97757757	5.02E-32	SNORA68
rs446899	1566402_at	0.848104546	12.97757757	5.02E-32	SNORA68
rs113989194	205048_s_at	-1.26508565	-12.97720785	5.03E-32	PSPH
rs9277562	1565389_s_at	1.020314194	12.9615693	5.79E-32	GRM5
rs5963729	223566_s_at	-0.88590479	-12.95452023	6.17E-32	BCOR
rs1126504	1565389_s_at	0.940950875	12.95081389	6.38E-32	GRM5
rs1126506	1565389_s_at	0.940950875	12.95081389	6.38E-32	GRM5
rs1126509	1565389_s_at	0.940950875	12.95081389	6.38E-32	GRM5
rs259249	1566402_at	0.783531698	12.94806162	6.54E-32	SNORA68
rs259251	1566402_at	0.783531698	12.94806162	6.54E-32	SNORA68
rs259258	1566402_at	0.783531698	12.94806162	6.54E-32	SNORA68
rs259260	1566402_at	0.783531698	12.94806162	6.54E-32	SNORA68
rs259262	1566402_at	0.783531698	12.94806162	6.54E-32	SNORA68
rs259267	1566402_at	0.783531698	12.94806162	6.54E-32	SNORA68
rs259269	1566402_at	0.783531698	12.94806162	6.54E-32	SNORA68
rs259271	1566402_at	0.783531698	12.94806162	6.54E-32	SNORA68
rs259275	1566402_at	0.783531698	12.94806162	6.54E-32	SNORA68
rs259280	1566402_at	0.783531698	12.94806162	6.54E-32	SNORA68
rs259282	1566402_at	0.783531698	12.94806162	6.54E-32	SNORA68
rs7806774	205048_s_at	-1.234201991	-12.94014318	7.02E-32	PSPH
rs7206524	221992_at	-0.824884837	-12.93195404	7.56E-32	LOC101060253
rs12827594	213975_s_at	0.781921127	12.91042657	9.16E-32	LYZ
rs2168029	213975_s_at	0.781921127	12.91042657	9.16E-32	LYZ
rs259216	1566402_at	0.779607553	12.90752086	9.41E-32	SNORA68
rs259229	1566402_at	0.779607553	12.90752086	9.41E-32	SNORA68
rs411328	1566402_at	0.779607553	12.90752086	9.41E-32	SNORA68
rs112462569	205048_s_at	-1.231205645	-12.89599848	1.04E-31	PSPH
rs259294	1566402_at	0.828829378	12.89595178	1.04E-31	SNORA68
rs174083	1566402_at	0.79597557	12.87971503	1.21E-31	SNORA68
rs259291	1566402_at	0.82653478	12.86747836	1.35E-31	SNORA68
rs259244	1566402_at	0.780892385	12.86531951	1.37E-31	SNORA68
rs259246	1566402_at	0.780892385	12.86531951	1.37E-31	SNORA68
rs7959452	213975_s_at	0.778197853	12.85598269	1.49E-31	LYZ
rs3886998	214769_at	0.875874289	12.85596864	1.49E-31	CLCN4
rs200820433	1559835_at	-0.797422586	-12.84388346	1.66E-31	LOC100996870
rs259265	1566402_at	0.77137666	12.84059994	1.71E-31	SNORA68
rs57954211	213975_s_at	0.779372457	12.82918768	1.90E-31	LYZ
rs2179920	1565389_s_at	1.049351529	12.82512207	1.97E-31	GRM5
rs80275526	229857_s_at	-1.440109694	-12.81588317	2.14E-31	KANSL1-AS1
rs147712067	231949_at	-1.001018317	-12.79999423	2.46E-31	LOC101060680
rs67723168	223566_s_at	-0.888239733	-12.76831372	3.27E-31	BCOR
rs259254	1566402_at	0.782357351	12.76428484	3.39E-31	SNORA68
rs9277377	1565389_s_at	1.112422043	12.75532022	3.67E-31	GRM5
rs147521792	1559514_at	-1.314302033	-12.73965543	4.22E-31	LOC100132077
rs76600701	1559514_at	-1.314302033	-12.73965543	4.22E-31	LOC100132077
rs9277542	1565389_s_at	1.114262346	12.73706394	4.32E-31	GRM5
rs201200574	231949_at	-1.158265828	-12.73469651	4.41E-31	LOC101060680
rs62066460	220220_at	1.120251763	12.71729947	5.15E-31	LRRC37A4P
rs73008259	242123_at	-1.469378713	-12.71222098	5.39E-31	PAQR7
rs166311	1566402_at	0.774548354	12.71121089	5.44E-31	SNORA68
rs259284	1566402_at	0.774548354	12.71121089	5.44E-31	SNORA68
rs259285	1566402_at	0.774548354	12.71121089	5.44E-31	SNORA68
rs259289	1566402_at	0.774548354	12.71121089	5.44E-31	SNORA68
rs259292	1566402_at	0.774548354	12.71121089	5.44E-31	SNORA68
rs454856	1566402_at	0.774548354	12.71121089	5.44E-31	SNORA68
rs259273	1566402_at	0.779791664	12.71095678	5.45E-31	SNORA68
rs2720464	218285_s_at	-0.768440734	-12.70744531	5.63E-31	BDH2
rs11541855	201123_s_at	0.76073684	12.69402244	6.34E-31	EIF5A
rs4796403	201123_s_at	0.760307306	12.67476042	7.53E-31	EIF5A
rs7216490	201123_s_at	0.760307306	12.67476042	7.53E-31	EIF5A
rs200619160	205048_s_at	-1.256484493	-12.67407721	7.58E-31	PSPH
rs12811632	213975_s_at	0.77219752	12.6731979	7.64E-31	LYZ
rs117590192	220220_at	1.112952691	12.65411485	9.05E-31	LRRC37A4P
rs188710438	220220_at	1.112952691	12.65411485	9.05E-31	LRRC37A4P
rs5026246	220220_at	1.112952691	12.65411485	9.05E-31	LRRC37A4P
rs56328224	220220_at	1.112952691	12.65411485	9.05E-31	LRRC37A4P
rs13328744	222361_at	-1.326836841	-12.65359396	9.09E-31	TUBBP5
rs199843593	205048_s_at	-1.191990288	-12.65032735	9.36E-31	PSPH
rs144371589	1559514_at	-1.322683508	-12.64162113	1.01E-30	LOC100132077
rs11177615	213975_s_at	0.771194958	12.63157	1.11E-30	LYZ
rs145346988	223073_at	-1.56484036	-12.6169079	1.26E-30	HIATL1
rs80275526	230388_s_at	-1.422929067	-12.60760424	1.37E-30	KANSL1-AS1
rs78911436	229962_at	-1.188798119	-12.60479884	1.40E-30	LRRC37A3
rs1478464	213975_s_at	0.770597576	12.59609247	1.52E-30	LYZ
rs5963724	223566_s_at	-0.891584399	-12.59179446	1.58E-30	BCOR
rs11727498	218285_s_at	-0.760647289	-12.58890093	1.62E-30	BDH2
rs2720460	218285_s_at	-0.760647289	-12.58890093	1.62E-30	BDH2
rs2720461	218285_s_at	-0.760647289	-12.58890093	1.62E-30	BDH2
rs2720462	218285_s_at	-0.760647289	-12.58890093	1.62E-30	BDH2
rs2720468	218285_s_at	-0.760647289	-12.58890093	1.62E-30	BDH2
rs62065453	220220_at	1.114481103	12.58569215	1.66E-30	LRRC37A4P
rs259287	1566402_at	0.771082453	12.58335838	1.70E-30	SNORA68
rs9277496	1565389_s_at	1.023596398	12.58195027	1.72E-30	GRM5
rs2856821	1565389_s_at	1.02929841	12.57929443	1.76E-30	GRM5
rs139782144	222361_at	-1.398007947	-12.5766645	1.80E-30	TUBBP5
rs2668702	229857_s_at	-1.443122893	-12.57051678	1.90E-30	KANSL1-AS1
rs4699051	218285_s_at	-0.760243641	-12.56482551	2.00E-30	BDH2
rs73369174	205048_s_at	-1.284464024	-12.55812095	2.12E-30	PSPH
rs78992023	223566_s_at	-0.884319631	-12.55128526	2.26E-30	BCOR
rs79541583	1566402_at	0.773703489	12.5472249	2.34E-30	SNORA68
rs2169508	218285_s_at	-0.764519019	-12.5461589	2.36E-30	BDH2
rs4699050	218285_s_at	-0.756051461	-12.54117966	2.47E-30	BDH2
rs200106113	205048_s_at	-1.272428041	-12.53879896	2.52E-30	PSPH
rs11650082	201123_s_at	0.824601403	12.53735053	2.55E-30	EIF5A
rs7502613	201123_s_at	0.824601403	12.53735053	2.55E-30	EIF5A
rs7502836	201123_s_at	0.824601403	12.53735053	2.55E-30	EIF5A
rs62065459	220220_at	1.112854256	12.53718624	2.56E-30	LRRC37A4P
rs192405071	231949_at	-1.169132277	-12.53667446	2.57E-30	LOC101060680
rs17588637	229962_at	-1.162605385	-12.5224766	2.91E-30	LRRC37A3
rs3809811	201123_s_at	0.749704071	12.51877833	3.01E-30	EIF5A
rs2903705	220220_at	1.086074317	12.51724556	3.05E-30	LRRC37A4P
rs11796622	214769_at	0.858937525	12.51061989	3.24E-30	CLCN4
rs5933809	214769_at	0.858937525	12.51061989	3.24E-30	CLCN4
rs5933810	214769_at	0.858937525	12.51061989	3.24E-30	CLCN4
rs5934775	214769_at	0.858937525	12.51061989	3.24E-30	CLCN4
rs5934777	214769_at	0.858937525	12.51061989	3.24E-30	CLCN4
rs5934779	214769_at	0.858937525	12.51061989	3.24E-30	CLCN4
rs2258733	229962_at	-1.164777032	-12.50985994	3.26E-30	LRRC37A3
rs75442976	222361_at	-1.327446597	-12.50586358	3.38E-30	TUBBP5
rs113985918	220220_at	1.217311888	12.50353895	3.45E-30	LRRC37A4P
rs2720458	218285_s_at	-0.755551969	-12.50219069	3.49E-30	BDH2
rs113363380	220220_at	1.239917015	12.49876244	3.60E-30	LRRC37A4P
rs56001445	205048_s_at	-1.20526719	-12.48356215	4.11E-30	PSPH
rs17217473	218285_s_at	-0.758617591	-12.47880539	4.29E-30	BDH2
rs35128326	205048_s_at	-1.233725594	-12.47217219	4.55E-30	PSPH
rs5934776	214769_at	0.857227214	12.47044459	4.62E-30	CLCN4
rs2696585	229962_at	-1.142387682	-12.46950864	4.66E-30	LRRC37A3
rs1042153	1565389_s_at	1.129677331	12.46410539	4.89E-30	GRM5
rs3810740	214769_at	0.862650606	12.46091833	5.03E-30	CLCN4
rs4824624	201666_at	-0.733857624	-12.45691166	5.21E-30	TIMP1
rs5953070	201666_at	-0.733857624	-12.45691166	5.21E-30	TIMP1
rs4796395	201123_s_at	0.815330751	12.45546864	5.27E-30	EIF5A
rs4796396	201123_s_at	0.815330751	12.45546864	5.27E-30	EIF5A
rs4622313	213975_s_at	0.758656306	12.45327469	5.38E-30	LYZ
rs1007744	214769_at	0.852594874	12.44888179	5.59E-30	CLCN4
rs5934787	214769_at	0.852594874	12.44888179	5.59E-30	CLCN4
rs2045746	218285_s_at	-0.753752702	-12.44763994	5.65E-30	BDH2
rs11796924	201666_at	-0.735805618	-12.44017776	6.04E-30	TIMP1
rs4824625	201666_at	-0.735805618	-12.44017776	6.04E-30	TIMP1
rs200735114	210910_s_at	-1.346408923	-12.43926148	6.09E-30	POMZP3
rs2073939	214769_at	0.844460676	12.43910976	6.10E-30	CLCN4
rs5933819	214769_at	0.844460676	12.43910976	6.10E-30	CLCN4
rs1031804	218285_s_at	-0.756847255	-12.4306225	6.57E-30	BDH2
rs12501621	218285_s_at	-0.756847255	-12.4306225	6.57E-30	BDH2
rs2126470	218285_s_at	-0.756847255	-12.4306225	6.57E-30	BDH2
rs2251322	218285_s_at	-0.756847255	-12.4306225	6.57E-30	BDH2
rs2251634	218285_s_at	-0.756847255	-12.4306225	6.57E-30	BDH2
rs2615539	218285_s_at	-0.756847255	-12.4306225	6.57E-30	BDH2
rs2623060	218285_s_at	-0.756847255	-12.4306225	6.57E-30	BDH2
rs2711898	218285_s_at	-0.756847255	-12.4306225	6.57E-30	BDH2
rs2711899	218285_s_at	-0.756847255	-12.4306225	6.57E-30	BDH2
rs2720469	218285_s_at	-0.756847255	-12.4306225	6.57E-30	BDH2
rs2720471	218285_s_at	-0.756847255	-12.4306225	6.57E-30	BDH2
rs6810571	218285_s_at	-0.756847255	-12.4306225	6.57E-30	BDH2
rs6841136	218285_s_at	-0.756847255	-12.4306225	6.57E-30	BDH2
rs7656438	218285_s_at	-0.756847255	-12.4306225	6.57E-30	BDH2
rs7502384	201123_s_at	0.825306723	12.42718415	6.77E-30	EIF5A
rs113265565	220220_at	1.225921287	12.42405755	6.96E-30	LRRC37A4P
rs259239	1566402_at	0.767621097	12.42344682	7.00E-30	SNORA68
rs200758795	1559514_at	-1.303703605	-12.4199445	7.22E-30	LOC100132077
rs6899657	1565389_s_at	1.080590652	12.41695618	7.41E-30	GRM5
rs1724412	229962_at	-1.122939633	-12.41539103	7.52E-30	LRRC37A3
rs12389289	201666_at	-0.74671132	-12.41299649	7.68E-30	TIMP1
rs5963153	223566_s_at	-0.885162614	-12.41064745	7.84E-30	BCOR
rs2064478	1565389_s_at	1.018783933	12.4096622	7.91E-30	GRM5
rs3117230	1565389_s_at	1.018783933	12.4096622	7.91E-30	GRM5
rs3117233	1565389_s_at	1.018783933	12.4096622	7.91E-30	GRM5
rs3117239	1565389_s_at	1.018783933	12.4096622	7.91E-30	GRM5
rs3117240	1565389_s_at	1.018783933	12.4096622	7.91E-30	GRM5
rs3117241	1565389_s_at	1.018783933	12.4096622	7.91E-30	GRM5
rs3128925	1565389_s_at	1.018783933	12.4096622	7.91E-30	GRM5
rs3128926	1565389_s_at	1.018783933	12.4096622	7.91E-30	GRM5
rs3129196	1565389_s_at	1.018783933	12.4096622	7.91E-30	GRM5
rs3130210	1565389_s_at	1.018783933	12.4096622	7.91E-30	GRM5
rs3130213	1565389_s_at	1.018783933	12.4096622	7.91E-30	GRM5
rs756826	214769_at	0.857633584	12.40921405	7.94E-30	CLCN4
rs6917114	225206_s_at	-0.845742389	-12.40810872	8.02E-30	MTRF1L
rs872956	1565389_s_at	1.003629721	12.40292624	8.39E-30	GRM5
rs910320	1565389_s_at	1.003629721	12.40292624	8.39E-30	GRM5
rs2239938	214769_at	0.860200241	12.40203751	8.46E-30	CLCN4
rs112997627	229962_at	-1.172118983	-12.39948042	8.65E-30	LRRC37A3
rs143628920	229962_at	-1.172118983	-12.39948042	8.65E-30	LRRC37A3
rs147670174	229962_at	-1.172118983	-12.39948042	8.65E-30	LRRC37A3
rs149553060	229962_at	-1.172118983	-12.39948042	8.65E-30	LRRC37A3
rs1706732	229962_at	-1.172118983	-12.39948042	8.65E-30	LRRC37A3
rs2257639	229962_at	-1.172118983	-12.39948042	8.65E-30	LRRC37A3
rs2261543	229962_at	-1.172118983	-12.39948042	8.65E-30	LRRC37A3
rs2458211	229962_at	-1.172118983	-12.39948042	8.65E-30	LRRC37A3
rs2469938	229962_at	-1.172118983	-12.39948042	8.65E-30	LRRC37A3
rs2668641	229962_at	-1.172118983	-12.39948042	8.65E-30	LRRC37A3
rs2668686	229962_at	-1.172118983	-12.39948042	8.65E-30	LRRC37A3
rs2668711	229962_at	-1.172118983	-12.39948042	8.65E-30	LRRC37A3
rs2696614	229962_at	-1.172118983	-12.39948042	8.65E-30	LRRC37A3
rs2732682	229962_at	-1.172118983	-12.39948042	8.65E-30	LRRC37A3
rs2732683	229962_at	-1.172118983	-12.39948042	8.65E-30	LRRC37A3
rs2942185	229962_at	-1.172118983	-12.39948042	8.65E-30	LRRC37A3
rs2950655	229962_at	-1.172118983	-12.39948042	8.65E-30	LRRC37A3
rs2950656	229962_at	-1.172118983	-12.39948042	8.65E-30	LRRC37A3
rs34046424	229962_at	-1.172118983	-12.39948042	8.65E-30	LRRC37A3
rs36036607	229962_at	-1.172118983	-12.39948042	8.65E-30	LRRC37A3
rs391338	229962_at	-1.172118983	-12.39948042	8.65E-30	LRRC37A3
rs3975751	229962_at	-1.172118983	-12.39948042	8.65E-30	LRRC37A3
rs418659	229962_at	-1.172118983	-12.39948042	8.65E-30	LRRC37A3
rs62064415	229962_at	-1.172118983	-12.39948042	8.65E-30	LRRC37A3
rs62073349	229962_at	-1.172118983	-12.39948042	8.65E-30	LRRC37A3
rs62074571	229962_at	-1.172118983	-12.39948042	8.65E-30	LRRC37A3
rs75365295	229962_at	-1.172118983	-12.39948042	8.65E-30	LRRC37A3
rs77011525	229962_at	-1.172118983	-12.39948042	8.65E-30	LRRC37A3
rs118012504	229962_at	-1.17498802	-12.39904665	8.68E-30	LRRC37A3
rs6921989	1565389_s_at	1.085946077	12.39777289	8.78E-30	GRM5
rs3818127	225206_s_at	-0.844997805	-12.39369351	9.10E-30	MTRF1L
rs3818130	225206_s_at	-0.844997805	-12.39369351	9.10E-30	MTRF1L
rs7752197	225206_s_at	-0.844997805	-12.39369351	9.10E-30	MTRF1L
rs9322407	225206_s_at	-0.844997805	-12.39369351	9.10E-30	MTRF1L
rs11861468	221992_at	-0.917188239	-12.39161524	9.27E-30	LOC101060253
rs200933864	1559514_at	-1.320461995	-12.38822162	9.56E-30	LOC100132077
rs62056932	229962_at	-1.093265976	-12.38272876	1.00E-29	LRRC37A3
rs5745587	203728_at	0.836620053	12.36442259	1.18E-29	BAK1
rs2532418	229962_at	-1.119588412	-12.36379287	1.19E-29	LRRC37A3
rs11177619	213975_s_at	0.758059669	12.36132234	1.21E-29	LYZ
rs11177628	213975_s_at	0.758059669	12.36132234	1.21E-29	LYZ
rs11177631	213975_s_at	0.758059669	12.36132234	1.21E-29	LYZ
rs2291005	213975_s_at	0.758059669	12.36132234	1.21E-29	LYZ
rs28778648	213975_s_at	0.758059669	12.36132234	1.21E-29	LYZ
rs6581889	213975_s_at	0.758059669	12.36132234	1.21E-29	LYZ
rs7303212	213975_s_at	0.758059669	12.36132234	1.21E-29	LYZ
rs1127440	201123_s_at	0.773795748	12.36106949	1.21E-29	EIF5A
rs7222233	201123_s_at	0.773795748	12.36106949	1.21E-29	EIF5A
rs8610	201123_s_at	0.773795748	12.36106949	1.21E-29	EIF5A
rs56053527	229962_at	-1.175467328	-12.35211507	1.31E-29	LRRC37A3
rs17563827	229962_at	-1.087990711	-12.34857881	1.36E-29	LRRC37A3
rs4435046	213975_s_at	0.732414631	12.34699905	1.37E-29	LYZ
rs2711897	218285_s_at	-0.752079882	-12.34680802	1.38E-29	BDH2
rs2668643	229962_at	-1.150919557	-12.34339996	1.42E-29	LRRC37A3
rs74839514	229962_at	-1.150919557	-12.34339996	1.42E-29	LRRC37A3
rs2133796	221992_at	-0.775315952	-12.33892441	1.48E-29	LOC101060253
rs57613728	221992_at	-0.775315952	-12.33892441	1.48E-29	LOC101060253
rs2069274	218285_s_at	-0.749981664	-12.33811499	1.49E-29	BDH2
rs2623064	218285_s_at	-0.749981664	-12.33811499	1.49E-29	BDH2
rs2623070	218285_s_at	-0.749981664	-12.33811499	1.49E-29	BDH2
rs2720448	218285_s_at	-0.749981664	-12.33811499	1.49E-29	BDH2
rs62055932	229962_at	-1.08548457	-12.32506946	1.67E-29	LRRC37A3
rs7136238	213975_s_at	0.757031794	12.32292063	1.70E-29	LYZ
rs2696673	229962_at	-1.132776396	-12.32098798	1.73E-29	LRRC37A3
rs35351985	213476_x_at	0.75122574	12.32078145	1.73E-29	TUBB3
rs4824626	201666_at	-0.736812726	-12.31402889	1.84E-29	TIMP1
rs5978381	214769_at	0.860353517	12.3037633	2.01E-29	CLCN4
rs72992130	242123_at	-1.436124116	-12.30022955	2.08E-29	PAQR7
rs56957695	201666_at	-0.738808133	-12.29725011	2.13E-29	TIMP1
rs67541360	201666_at	-0.738808133	-12.29725011	2.13E-29	TIMP1
rs7060369	201666_at	-0.738808133	-12.29725011	2.13E-29	TIMP1
rs73206142	201666_at	-0.738808133	-12.29725011	2.13E-29	TIMP1
rs567425	225206_s_at	-0.828852722	-12.290973	2.25E-29	MTRF1L
rs2668657	229962_at	-1.099701745	-12.2880799	2.31E-29	LRRC37A3
rs2668685	229962_at	-1.099701745	-12.2880799	2.31E-29	LRRC37A3
rs2732681	229962_at	-1.099701745	-12.2880799	2.31E-29	LRRC37A3
rs2732685	229962_at	-1.099701745	-12.2880799	2.31E-29	LRRC37A3
rs56167560	229962_at	-1.099701745	-12.2880799	2.31E-29	LRRC37A3
rs62064421	229962_at	-1.099701745	-12.2880799	2.31E-29	LRRC37A3
rs4796402	201123_s_at	0.74238036	12.28789696	2.31E-29	EIF5A
rs259236	1566402_at	0.842664459	12.28732826	2.32E-29	SNORA68
rs5978378	214769_at	0.848092267	12.28703988	2.33E-29	CLCN4
rs2696504	229962_at	-1.130577808	-12.28651844	2.34E-29	LRRC37A3
rs11177630	213975_s_at	0.757066451	12.28649006	2.34E-29	LYZ
rs11561378	213975_s_at	0.757066451	12.28649006	2.34E-29	LYZ
rs10878974	213975_s_at	0.756408076	12.2853458	2.37E-29	LYZ
rs10878975	213975_s_at	0.756408076	12.2853458	2.37E-29	LYZ
rs11177643	213975_s_at	0.756408076	12.2853458	2.37E-29	LYZ
rs11177644	213975_s_at	0.756408076	12.2853458	2.37E-29	LYZ
rs2870902	213975_s_at	0.756408076	12.2853458	2.37E-29	LYZ
rs4761157	213975_s_at	0.756408076	12.2853458	2.37E-29	LYZ
rs4761237	213975_s_at	0.756408076	12.2853458	2.37E-29	LYZ
rs4761239	213975_s_at	0.756408076	12.2853458	2.37E-29	LYZ
rs56054057	213975_s_at	0.756408076	12.2853458	2.37E-29	LYZ
rs7133487	213975_s_at	0.756408076	12.2853458	2.37E-29	LYZ
rs7968629	213975_s_at	0.756408076	12.2853458	2.37E-29	LYZ
rs7980883	213975_s_at	0.756408076	12.2853458	2.37E-29	LYZ
rs899224	213975_s_at	0.756408076	12.2853458	2.37E-29	LYZ
rs259231	1566402_at	0.846343728	12.28316862	2.41E-29	SNORA68
rs259233	1566402_at	0.846343728	12.28316862	2.41E-29	SNORA68
rs2696522	229962_at	-1.151733742	-12.27950199	2.49E-29	LRRC37A3
rs9384062	225206_s_at	-0.829025886	-12.27506446	2.59E-29	MTRF1L
rs1819040	229962_at	-1.06769259	-12.27277697	2.64E-29	LRRC37A3
rs11177632	213975_s_at	0.755268144	12.26991084	2.71E-29	LYZ
rs2035695	221616_s_at	0.963869047	12.26608712	2.80E-29	TAF9B
rs9855280	221616_s_at	0.963869047	12.26608712	2.80E-29	TAF9B
rs1918798	229962_at	-1.069729612	-12.26299295	2.88E-29	LRRC37A3
rs62055890	229962_at	-1.085063503	-12.255892	3.06E-29	LRRC37A3
rs2668702	230388_s_at	-1.416328696	-12.2517814	3.18E-29	KANSL1-AS1
rs418891	229962_at	-1.082981137	-12.25019474	3.22E-29	LRRC37A3
rs5745568	203728_at	0.829925551	12.25010645	3.22E-29	BAK1
rs9357161	203728_at	0.829925551	12.25010645	3.22E-29	BAK1
rs62056905	229962_at	-1.05528864	-12.24885672	3.26E-29	LRRC37A3
rs76070813	205048_s_at	-1.273546347	-12.24850013	3.27E-29	PSPH
rs116988420	229962_at	-1.173293937	-12.24760931	3.30E-29	LRRC37A3
rs141211181	229962_at	-1.173293937	-12.24760931	3.30E-29	LRRC37A3
rs111264469	229962_at	-1.165235649	-12.24442617	3.39E-29	LRRC37A3
rs6921137	225206_s_at	-0.836841365	-12.24028832	3.51E-29	MTRF1L
rs487560	225206_s_at	-0.836903452	-12.24010945	3.52E-29	MTRF1L
rs1918800	229962_at	-1.170732502	-12.23722619	3.61E-29	LRRC37A3
rs62073112	229962_at	-1.068108638	-12.23617693	3.64E-29	LRRC37A3
rs9277565	1565389_s_at	0.996418647	12.23371175	3.72E-29	GRM5
rs9277567	1565389_s_at	0.996418647	12.23371175	3.72E-29	GRM5
rs113343439	229962_at	-1.095990813	-12.23059511	3.83E-29	LRRC37A3
rs2316764	229962_at	-1.095990813	-12.23059511	3.83E-29	LRRC37A3
rs2906006	229962_at	-1.095990813	-12.23059511	3.83E-29	LRRC37A3
rs4566211	229962_at	-1.095990813	-12.23059511	3.83E-29	LRRC37A3
rs79523636	229962_at	-1.095990813	-12.23059511	3.83E-29	LRRC37A3
rs62063262	229962_at	-1.166963899	-12.22858189	3.90E-29	LRRC37A3
rs75080135	203728_at	0.828653099	12.22835077	3.90E-29	BAK1
rs3117221	1565389_s_at	0.998075633	12.22700209	3.95E-29	GRM5
rs2668669	229962_at	-1.06732959	-12.22419853	4.05E-29	LRRC37A3
rs5745582	203728_at	0.829377802	12.21945753	4.22E-29	BAK1
rs12150677	229962_at	-1.09235159	-12.21892941	4.24E-29	LRRC37A3
rs55849973	229962_at	-1.09235159	-12.21892941	4.24E-29	LRRC37A3
rs56220242	229962_at	-1.09235159	-12.21892941	4.24E-29	LRRC37A3
rs2532411	229962_at	-1.147622829	-12.21628659	4.34E-29	LRRC37A3
rs36050210	229962_at	-1.066082938	-12.21546131	4.37E-29	LRRC37A3
rs1724390	229962_at	-1.040080549	-12.21398177	4.43E-29	LRRC37A3
rs2668629	229962_at	-1.066721149	-12.21226822	4.50E-29	LRRC37A3
rs36061720	229962_at	-1.066721149	-12.21226822	4.50E-29	LRRC37A3
rs3799137	225206_s_at	-0.824979091	-12.20979124	4.59E-29	MTRF1L
rs3818123	225206_s_at	-0.824979091	-12.20979124	4.59E-29	MTRF1L
rs502415	225206_s_at	-0.824979091	-12.20979124	4.59E-29	MTRF1L
rs506219	225206_s_at	-0.824979091	-12.20979124	4.59E-29	MTRF1L
rs766127	225206_s_at	-0.824979091	-12.20979124	4.59E-29	MTRF1L
rs7750874	225206_s_at	-0.824979091	-12.20979124	4.59E-29	MTRF1L
rs7758301	225206_s_at	-0.824979091	-12.20979124	4.59E-29	MTRF1L
rs111235542	229962_at	-1.169627479	-12.20953641	4.60E-29	LRRC37A3
rs5934793	214769_at	0.854324524	12.20907184	4.62E-29	CLCN4
rs1706723	229962_at	-1.094596664	-12.20830076	4.65E-29	LRRC37A3
rs143572569	229962_at	-1.173512054	-12.20665905	4.72E-29	LRRC37A3
rs113089797	223566_s_at	-0.86829792	-12.20626593	4.74E-29	BCOR
rs113755111	223566_s_at	-0.86829792	-12.20626593	4.74E-29	BCOR
rs382104	229962_at	-1.065804606	-12.2020755	4.92E-29	LRRC37A3
rs189681881	222361_at	-1.32631743	-12.20181193	4.93E-29	TUBBP5
rs259242	1566402_at	0.833529473	12.19941965	5.03E-29	SNORA68
rs56354807	229962_at	-1.067615872	-12.19672154	5.15E-29	LRRC37A3
rs10451283	229962_at	-1.079397244	-12.19658683	5.16E-29	LRRC37A3
rs10491143	229962_at	-1.079397244	-12.19658683	5.16E-29	LRRC37A3
rs10491144	229962_at	-1.079397244	-12.19658683	5.16E-29	LRRC37A3
rs11079720	229962_at	-1.079397244	-12.19658683	5.16E-29	LRRC37A3
rs11079721	229962_at	-1.079397244	-12.19658683	5.16E-29	LRRC37A3
rs11079724	229962_at	-1.079397244	-12.19658683	5.16E-29	LRRC37A3
rs111273167	229962_at	-1.079397244	-12.19658683	5.16E-29	LRRC37A3
rs111370985	229962_at	-1.079397244	-12.19658683	5.16E-29	LRRC37A3
rs111374028	229962_at	-1.079397244	-12.19658683	5.16E-29	LRRC37A3
rs111433752	229962_at	-1.079397244	-12.19658683	5.16E-29	LRRC37A3
rs111664122	229962_at	-1.079397244	-12.19658683	5.16E-29	LRRC37A3
rs112082260	229962_at	-1.079397244	-12.19658683	5.16E-29	LRRC37A3
rs112123127	229962_at	-1.079397244	-12.19658683	5.16E-29	LRRC37A3
rs112155389	229962_at	-1.079397244	-12.19658683	5.16E-29	LRRC37A3
rs112169475	229962_at	-1.079397244	-12.19658683	5.16E-29	LRRC37A3
rs112431991	229962_at	-1.079397244	-12.19658683	5.16E-29	LRRC37A3
rs112493812	229962_at	-1.079397244	-12.19658683	5.16E-29	LRRC37A3
rs112637166	229962_at	-1.079397244	-12.19658683	5.16E-29	LRRC37A3
rs113313727	229962_at	-1.079397244	-12.19658683	5.16E-29	LRRC37A3
rs113486004	229962_at	-1.079397244	-12.19658683	5.16E-29	LRRC37A3
rs113728380	229962_at	-1.079397244	-12.19658683	5.16E-29	LRRC37A3
rs113762994	229962_at	-1.079397244	-12.19658683	5.16E-29	LRRC37A3
rs113871181	229962_at	-1.079397244	-12.19658683	5.16E-29	LRRC37A3
rs113934115	229962_at	-1.079397244	-12.19658683	5.16E-29	LRRC37A3
rs117590192	229962_at	-1.079397244	-12.19658683	5.16E-29	LRRC37A3
rs12150091	229962_at	-1.079397244	-12.19658683	5.16E-29	LRRC37A3
rs12150141	229962_at	-1.079397244	-12.19658683	5.16E-29	LRRC37A3
rs12150320	229962_at	-1.079397244	-12.19658683	5.16E-29	LRRC37A3
rs12150435	229962_at	-1.079397244	-12.19658683	5.16E-29	LRRC37A3
rs12150454	229962_at	-1.079397244	-12.19658683	5.16E-29	LRRC37A3
rs12150464	229962_at	-1.079397244	-12.19658683	5.16E-29	LRRC37A3
rs12150547	229962_at	-1.079397244	-12.19658683	5.16E-29	LRRC37A3
rs12150608	229962_at	-1.079397244	-12.19658683	5.16E-29	LRRC37A3
rs12150610	229962_at	-1.079397244	-12.19658683	5.16E-29	LRRC37A3
rs1358438	229962_at	-1.079397244	-12.19658683	5.16E-29	LRRC37A3
rs140012394	229962_at	-1.079397244	-12.19658683	5.16E-29	LRRC37A3
rs1406068	229962_at	-1.079397244	-12.19658683	5.16E-29	LRRC37A3
rs1406070	229962_at	-1.079397244	-12.19658683	5.16E-29	LRRC37A3
rs1406071	229962_at	-1.079397244	-12.19658683	5.16E-29	LRRC37A3
rs1406074	229962_at	-1.079397244	-12.19658683	5.16E-29	LRRC37A3
rs145848989	229962_at	-1.079397244	-12.19658683	5.16E-29	LRRC37A3
rs148537841	229962_at	-1.079397244	-12.19658683	5.16E-29	LRRC37A3
rs148992948	229962_at	-1.079397244	-12.19658683	5.16E-29	LRRC37A3
rs1526129	229962_at	-1.079397244	-12.19658683	5.16E-29	LRRC37A3
rs1528072	229962_at	-1.079397244	-12.19658683	5.16E-29	LRRC37A3
rs1528074	229962_at	-1.079397244	-12.19658683	5.16E-29	LRRC37A3
rs1528075	229962_at	-1.079397244	-12.19658683	5.16E-29	LRRC37A3
rs16940633	229962_at	-1.079397244	-12.19658683	5.16E-29	LRRC37A3
rs1706746	229962_at	-1.079397244	-12.19658683	5.16E-29	LRRC37A3
rs1706748	229962_at	-1.079397244	-12.19658683	5.16E-29	LRRC37A3
rs17585012	229962_at	-1.079397244	-12.19658683	5.16E-29	LRRC37A3
rs17585214	229962_at	-1.079397244	-12.19658683	5.16E-29	LRRC37A3
rs17585426	229962_at	-1.079397244	-12.19658683	5.16E-29	LRRC37A3
rs17585644	229962_at	-1.079397244	-12.19658683	5.16E-29	LRRC37A3
rs17662115	229962_at	-1.079397244	-12.19658683	5.16E-29	LRRC37A3
rs17662235	229962_at	-1.079397244	-12.19658683	5.16E-29	LRRC37A3
rs17662403	229962_at	-1.079397244	-12.19658683	5.16E-29	LRRC37A3
rs17663792	229962_at	-1.079397244	-12.19658683	5.16E-29	LRRC37A3
rs17664048	229962_at	-1.079397244	-12.19658683	5.16E-29	LRRC37A3
rs17686610	229962_at	-1.079397244	-12.19658683	5.16E-29	LRRC37A3
rs17687462	229962_at	-1.079397244	-12.19658683	5.16E-29	LRRC37A3
rs17687504	229962_at	-1.079397244	-12.19658683	5.16E-29	LRRC37A3
rs17687534	229962_at	-1.079397244	-12.19658683	5.16E-29	LRRC37A3
rs17687571	229962_at	-1.079397244	-12.19658683	5.16E-29	LRRC37A3
rs17687625	229962_at	-1.079397244	-12.19658683	5.16E-29	LRRC37A3
rs17687667	229962_at	-1.079397244	-12.19658683	5.16E-29	LRRC37A3
rs17687740	229962_at	-1.079397244	-12.19658683	5.16E-29	LRRC37A3
rs17687838	229962_at	-1.079397244	-12.19658683	5.16E-29	LRRC37A3
rs17687849	229962_at	-1.079397244	-12.19658683	5.16E-29	LRRC37A3
rs17688002	229962_at	-1.079397244	-12.19658683	5.16E-29	LRRC37A3
rs17688032	229962_at	-1.079397244	-12.19658683	5.16E-29	LRRC37A3
rs17688056	229962_at	-1.079397244	-12.19658683	5.16E-29	LRRC37A3
rs17688068	229962_at	-1.079397244	-12.19658683	5.16E-29	LRRC37A3
rs17688090	229962_at	-1.079397244	-12.19658683	5.16E-29	LRRC37A3
rs17688126	229962_at	-1.079397244	-12.19658683	5.16E-29	LRRC37A3
rs17688205	229962_at	-1.079397244	-12.19658683	5.16E-29	LRRC37A3
rs17688249	229962_at	-1.079397244	-12.19658683	5.16E-29	LRRC37A3
rs17688296	229962_at	-1.079397244	-12.19658683	5.16E-29	LRRC37A3
rs17688391	229962_at	-1.079397244	-12.19658683	5.16E-29	LRRC37A3
rs17688410	229962_at	-1.079397244	-12.19658683	5.16E-29	LRRC37A3
rs17688434	229962_at	-1.079397244	-12.19658683	5.16E-29	LRRC37A3
rs17688452	229962_at	-1.079397244	-12.19658683	5.16E-29	LRRC37A3
rs17688511	229962_at	-1.079397244	-12.19658683	5.16E-29	LRRC37A3
rs17688534	229962_at	-1.079397244	-12.19658683	5.16E-29	LRRC37A3
rs17688558	229962_at	-1.079397244	-12.19658683	5.16E-29	LRRC37A3
rs17688682	229962_at	-1.079397244	-12.19658683	5.16E-29	LRRC37A3
rs17688767	229962_at	-1.079397244	-12.19658683	5.16E-29	LRRC37A3
rs17688773	229962_at	-1.079397244	-12.19658683	5.16E-29	LRRC37A3
rs17688875	229962_at	-1.079397244	-12.19658683	5.16E-29	LRRC37A3
rs17688944	229962_at	-1.079397244	-12.19658683	5.16E-29	LRRC37A3
rs17689104	229962_at	-1.079397244	-12.19658683	5.16E-29	LRRC37A3
rs17689116	229962_at	-1.079397244	-12.19658683	5.16E-29	LRRC37A3
rs17689218	229962_at	-1.079397244	-12.19658683	5.16E-29	LRRC37A3
rs17689378	229962_at	-1.079397244	-12.19658683	5.16E-29	LRRC37A3
rs17760631	229962_at	-1.079397244	-12.19658683	5.16E-29	LRRC37A3
rs17760817	229962_at	-1.079397244	-12.19658683	5.16E-29	LRRC37A3
rs17761046	229962_at	-1.079397244	-12.19658683	5.16E-29	LRRC37A3
rs17761100	229962_at	-1.079397244	-12.19658683	5.16E-29	LRRC37A3
rs17761124	229962_at	-1.079397244	-12.19658683	5.16E-29	LRRC37A3
rs17761207	229962_at	-1.079397244	-12.19658683	5.16E-29	LRRC37A3
rs17761387	229962_at	-1.079397244	-12.19658683	5.16E-29	LRRC37A3
rs17761581	229962_at	-1.079397244	-12.19658683	5.16E-29	LRRC37A3
rs17761838	229962_at	-1.079397244	-12.19658683	5.16E-29	LRRC37A3
rs17761985	229962_at	-1.079397244	-12.19658683	5.16E-29	LRRC37A3
rs17762165	229962_at	-1.079397244	-12.19658683	5.16E-29	LRRC37A3
rs17762308	229962_at	-1.079397244	-12.19658683	5.16E-29	LRRC37A3
rs17762361	229962_at	-1.079397244	-12.19658683	5.16E-29	LRRC37A3
rs17762535	229962_at	-1.079397244	-12.19658683	5.16E-29	LRRC37A3
rs1815	229962_at	-1.079397244	-12.19658683	5.16E-29	LRRC37A3
rs1816	229962_at	-1.079397244	-12.19658683	5.16E-29	LRRC37A3
rs1881193	229962_at	-1.079397244	-12.19658683	5.16E-29	LRRC37A3
rs1881194	229962_at	-1.079397244	-12.19658683	5.16E-29	LRRC37A3
rs1881195	229962_at	-1.079397244	-12.19658683	5.16E-29	LRRC37A3
rs188710438	229962_at	-1.079397244	-12.19658683	5.16E-29	LRRC37A3
rs191247549	229962_at	-1.079397244	-12.19658683	5.16E-29	LRRC37A3
rs1918784	229962_at	-1.079397244	-12.19658683	5.16E-29	LRRC37A3
rs1918785	229962_at	-1.079397244	-12.19658683	5.16E-29	LRRC37A3
rs1918786	229962_at	-1.079397244	-12.19658683	5.16E-29	LRRC37A3
rs1918787	229962_at	-1.079397244	-12.19658683	5.16E-29	LRRC37A3
rs1918788	229962_at	-1.079397244	-12.19658683	5.16E-29	LRRC37A3
rs1918789	229962_at	-1.079397244	-12.19658683	5.16E-29	LRRC37A3
rs1918791	229962_at	-1.079397244	-12.19658683	5.16E-29	LRRC37A3
rs1918792	229962_at	-1.079397244	-12.19658683	5.16E-29	LRRC37A3
rs1918795	229962_at	-1.079397244	-12.19658683	5.16E-29	LRRC37A3
rs1918796	229962_at	-1.079397244	-12.19658683	5.16E-29	LRRC37A3
rs1918797	229962_at	-1.079397244	-12.19658683	5.16E-29	LRRC37A3
rs1918799	229962_at	-1.079397244	-12.19658683	5.16E-29	LRRC37A3
rs1918802	229962_at	-1.079397244	-12.19658683	5.16E-29	LRRC37A3
rs2040844	229962_at	-1.079397244	-12.19658683	5.16E-29	LRRC37A3
rs2040845	229962_at	-1.079397244	-12.19658683	5.16E-29	LRRC37A3
rs2040846	229962_at	-1.079397244	-12.19658683	5.16E-29	LRRC37A3
rs2049515	229962_at	-1.079397244	-12.19658683	5.16E-29	LRRC37A3
rs2109092	229962_at	-1.079397244	-12.19658683	5.16E-29	LRRC37A3
rs2141298	229962_at	-1.079397244	-12.19658683	5.16E-29	LRRC37A3
rs2141299	229962_at	-1.079397244	-12.19658683	5.16E-29	LRRC37A3
rs2141300	229962_at	-1.079397244	-12.19658683	5.16E-29	LRRC37A3
rs2141301	229962_at	-1.079397244	-12.19658683	5.16E-29	LRRC37A3
rs2141302	229962_at	-1.079397244	-12.19658683	5.16E-29	LRRC37A3
rs2158474	229962_at	-1.079397244	-12.19658683	5.16E-29	LRRC37A3
rs2260227	229962_at	-1.079397244	-12.19658683	5.16E-29	LRRC37A3
rs2266455	229962_at	-1.079397244	-12.19658683	5.16E-29	LRRC37A3
rs2266456	229962_at	-1.079397244	-12.19658683	5.16E-29	LRRC37A3
rs241020	229962_at	-1.079397244	-12.19658683	5.16E-29	LRRC37A3
rs241021	229962_at	-1.079397244	-12.19658683	5.16E-29	LRRC37A3
rs241022	229962_at	-1.079397244	-12.19658683	5.16E-29	LRRC37A3
rs241023	229962_at	-1.079397244	-12.19658683	5.16E-29	LRRC37A3
rs241024	229962_at	-1.079397244	-12.19658683	5.16E-29	LRRC37A3
rs241026	229962_at	-1.079397244	-12.19658683	5.16E-29	LRRC37A3
rs241027	229962_at	-1.079397244	-12.19658683	5.16E-29	LRRC37A3
rs241028	229962_at	-1.079397244	-12.19658683	5.16E-29	LRRC37A3
rs241029	229962_at	-1.079397244	-12.19658683	5.16E-29	LRRC37A3
rs241030	229962_at	-1.079397244	-12.19658683	5.16E-29	LRRC37A3
rs241031	229962_at	-1.079397244	-12.19658683	5.16E-29	LRRC37A3
rs241033	229962_at	-1.079397244	-12.19658683	5.16E-29	LRRC37A3
rs241034	229962_at	-1.079397244	-12.19658683	5.16E-29	LRRC37A3
rs241035	229962_at	-1.079397244	-12.19658683	5.16E-29	LRRC37A3
rs241036	229962_at	-1.079397244	-12.19658683	5.16E-29	LRRC37A3
rs241037	229962_at	-1.079397244	-12.19658683	5.16E-29	LRRC37A3
rs241038	229962_at	-1.079397244	-12.19658683	5.16E-29	LRRC37A3
rs241039	229962_at	-1.079397244	-12.19658683	5.16E-29	LRRC37A3
rs241040	229962_at	-1.079397244	-12.19658683	5.16E-29	LRRC37A3
rs241041	229962_at	-1.079397244	-12.19658683	5.16E-29	LRRC37A3
rs241042	229962_at	-1.079397244	-12.19658683	5.16E-29	LRRC37A3
rs241044	229962_at	-1.079397244	-12.19658683	5.16E-29	LRRC37A3
rs241045	229962_at	-1.079397244	-12.19658683	5.16E-29	LRRC37A3
rs2458193	229962_at	-1.079397244	-12.19658683	5.16E-29	LRRC37A3
rs2458198	229962_at	-1.079397244	-12.19658683	5.16E-29	LRRC37A3
rs2469933	229962_at	-1.079397244	-12.19658683	5.16E-29	LRRC37A3
rs2532225	229962_at	-1.079397244	-12.19658683	5.16E-29	LRRC37A3
rs2532226	229962_at	-1.079397244	-12.19658683	5.16E-29	LRRC37A3
rs2532228	229962_at	-1.079397244	-12.19658683	5.16E-29	LRRC37A3
rs2532229	229962_at	-1.079397244	-12.19658683	5.16E-29	LRRC37A3
rs2532230	229962_at	-1.079397244	-12.19658683	5.16E-29	LRRC37A3
rs2532233	229962_at	-1.079397244	-12.19658683	5.16E-29	LRRC37A3
rs2532234	229962_at	-1.079397244	-12.19658683	5.16E-29	LRRC37A3
rs2532235	229962_at	-1.079397244	-12.19658683	5.16E-29	LRRC37A3
rs2532239	229962_at	-1.079397244	-12.19658683	5.16E-29	LRRC37A3
rs2532241	229962_at	-1.079397244	-12.19658683	5.16E-29	LRRC37A3
rs2532243	229962_at	-1.079397244	-12.19658683	5.16E-29	LRRC37A3
rs2532246	229962_at	-1.079397244	-12.19658683	5.16E-29	LRRC37A3
rs2532247	229962_at	-1.079397244	-12.19658683	5.16E-29	LRRC37A3
rs2532255	229962_at	-1.079397244	-12.19658683	5.16E-29	LRRC37A3
rs2532256	229962_at	-1.079397244	-12.19658683	5.16E-29	LRRC37A3
rs2532257	229962_at	-1.079397244	-12.19658683	5.16E-29	LRRC37A3
rs2532259	229962_at	-1.079397244	-12.19658683	5.16E-29	LRRC37A3
rs2532262	229962_at	-1.079397244	-12.19658683	5.16E-29	LRRC37A3
rs2532264	229962_at	-1.079397244	-12.19658683	5.16E-29	LRRC37A3
rs2532265	229962_at	-1.079397244	-12.19658683	5.16E-29	LRRC37A3
rs2532267	229962_at	-1.079397244	-12.19658683	5.16E-29	LRRC37A3
rs2532270	229962_at	-1.079397244	-12.19658683	5.16E-29	LRRC37A3
rs2532271	229962_at	-1.079397244	-12.19658683	5.16E-29	LRRC37A3
rs2532272	229962_at	-1.079397244	-12.19658683	5.16E-29	LRRC37A3
rs2532273	229962_at	-1.079397244	-12.19658683	5.16E-29	LRRC37A3
rs2532275	229962_at	-1.079397244	-12.19658683	5.16E-29	LRRC37A3
rs2532276	229962_at	-1.079397244	-12.19658683	5.16E-29	LRRC37A3
rs2532278	229962_at	-1.079397244	-12.19658683	5.16E-29	LRRC37A3
rs2532286	229962_at	-1.079397244	-12.19658683	5.16E-29	LRRC37A3
rs2532288	229962_at	-1.079397244	-12.19658683	5.16E-29	LRRC37A3
rs2532291	229962_at	-1.079397244	-12.19658683	5.16E-29	LRRC37A3
rs2532292	229962_at	-1.079397244	-12.19658683	5.16E-29	LRRC37A3
rs2532293	229962_at	-1.079397244	-12.19658683	5.16E-29	LRRC37A3
rs2532294	229962_at	-1.079397244	-12.19658683	5.16E-29	LRRC37A3
rs2532297	229962_at	-1.079397244	-12.19658683	5.16E-29	LRRC37A3
rs2532298	229962_at	-1.079397244	-12.19658683	5.16E-29	LRRC37A3
rs2532299	229962_at	-1.079397244	-12.19658683	5.16E-29	LRRC37A3
rs2532304	229962_at	-1.079397244	-12.19658683	5.16E-29	LRRC37A3
rs2532305	229962_at	-1.079397244	-12.19658683	5.16E-29	LRRC37A3
rs2532307	229962_at	-1.079397244	-12.19658683	5.16E-29	LRRC37A3
rs2532308	229962_at	-1.079397244	-12.19658683	5.16E-29	LRRC37A3
rs2532309	229962_at	-1.079397244	-12.19658683	5.16E-29	LRRC37A3
rs2532313	229962_at	-1.079397244	-12.19658683	5.16E-29	LRRC37A3
rs2532314	229962_at	-1.079397244	-12.19658683	5.16E-29	LRRC37A3
rs2532315	229962_at	-1.079397244	-12.19658683	5.16E-29	LRRC37A3
rs2532316	229962_at	-1.079397244	-12.19658683	5.16E-29	LRRC37A3
rs2532329	229962_at	-1.079397244	-12.19658683	5.16E-29	LRRC37A3
rs2532330	229962_at	-1.079397244	-12.19658683	5.16E-29	LRRC37A3
rs2532340	229962_at	-1.079397244	-12.19658683	5.16E-29	LRRC37A3
rs2532344	229962_at	-1.079397244	-12.19658683	5.16E-29	LRRC37A3
rs2532386	229962_at	-1.079397244	-12.19658683	5.16E-29	LRRC37A3
rs2532416	229962_at	-1.079397244	-12.19658683	5.16E-29	LRRC37A3
rs2532417	229962_at	-1.079397244	-12.19658683	5.16E-29	LRRC37A3
rs2532423	229962_at	-1.079397244	-12.19658683	5.16E-29	LRRC37A3
rs2668623	229962_at	-1.079397244	-12.19658683	5.16E-29	LRRC37A3
rs2668624	229962_at	-1.079397244	-12.19658683	5.16E-29	LRRC37A3
rs2668628	229962_at	-1.079397244	-12.19658683	5.16E-29	LRRC37A3
rs2668653	229962_at	-1.079397244	-12.19658683	5.16E-29	LRRC37A3
rs2668656	229962_at	-1.079397244	-12.19658683	5.16E-29	LRRC37A3
rs2668660	229962_at	-1.079397244	-12.19658683	5.16E-29	LRRC37A3
rs2668665	229962_at	-1.079397244	-12.19658683	5.16E-29	LRRC37A3
rs2668668	229962_at	-1.079397244	-12.19658683	5.16E-29	LRRC37A3
rs2668670	229962_at	-1.079397244	-12.19658683	5.16E-29	LRRC37A3
rs2668692	229962_at	-1.079397244	-12.19658683	5.16E-29	LRRC37A3
rs2668695	229962_at	-1.079397244	-12.19658683	5.16E-29	LRRC37A3
rs2668714	229962_at	-1.079397244	-12.19658683	5.16E-29	LRRC37A3
rs2668715	229962_at	-1.079397244	-12.19658683	5.16E-29	LRRC37A3
rs2668716	229962_at	-1.079397244	-12.19658683	5.16E-29	LRRC37A3
rs2693353	229962_at	-1.079397244	-12.19658683	5.16E-29	LRRC37A3
rs2696425	229962_at	-1.079397244	-12.19658683	5.16E-29	LRRC37A3
rs2696430	229962_at	-1.079397244	-12.19658683	5.16E-29	LRRC37A3
rs2696438	229962_at	-1.079397244	-12.19658683	5.16E-29	LRRC37A3
rs2696439	229962_at	-1.079397244	-12.19658683	5.16E-29	LRRC37A3
rs2696442	229962_at	-1.079397244	-12.19658683	5.16E-29	LRRC37A3
rs2696443	229962_at	-1.079397244	-12.19658683	5.16E-29	LRRC37A3
rs2696451	229962_at	-1.079397244	-12.19658683	5.16E-29	LRRC37A3
rs2696453	229962_at	-1.079397244	-12.19658683	5.16E-29	LRRC37A3
rs2696456	229962_at	-1.079397244	-12.19658683	5.16E-29	LRRC37A3
rs2696459	229962_at	-1.079397244	-12.19658683	5.16E-29	LRRC37A3
rs2696464	229962_at	-1.079397244	-12.19658683	5.16E-29	LRRC37A3
rs2696515	229962_at	-1.079397244	-12.19658683	5.16E-29	LRRC37A3
rs2696516	229962_at	-1.079397244	-12.19658683	5.16E-29	LRRC37A3
rs2696519	229962_at	-1.079397244	-12.19658683	5.16E-29	LRRC37A3
rs2696523	229962_at	-1.079397244	-12.19658683	5.16E-29	LRRC37A3
rs2696526	229962_at	-1.079397244	-12.19658683	5.16E-29	LRRC37A3
rs2696533	229962_at	-1.079397244	-12.19658683	5.16E-29	LRRC37A3
rs2696537	229962_at	-1.079397244	-12.19658683	5.16E-29	LRRC37A3
rs2696546	229962_at	-1.079397244	-12.19658683	5.16E-29	LRRC37A3
rs2696555	229962_at	-1.079397244	-12.19658683	5.16E-29	LRRC37A3
rs2696557	229962_at	-1.079397244	-12.19658683	5.16E-29	LRRC37A3
rs2696559	229962_at	-1.079397244	-12.19658683	5.16E-29	LRRC37A3
rs2696566	229962_at	-1.079397244	-12.19658683	5.16E-29	LRRC37A3
rs2696567	229962_at	-1.079397244	-12.19658683	5.16E-29	LRRC37A3
rs2696568	229962_at	-1.079397244	-12.19658683	5.16E-29	LRRC37A3
rs2696569	229962_at	-1.079397244	-12.19658683	5.16E-29	LRRC37A3
rs2696570	229962_at	-1.079397244	-12.19658683	5.16E-29	LRRC37A3
rs2696571	229962_at	-1.079397244	-12.19658683	5.16E-29	LRRC37A3
rs2696573	229962_at	-1.079397244	-12.19658683	5.16E-29	LRRC37A3
rs2696575	229962_at	-1.079397244	-12.19658683	5.16E-29	LRRC37A3
rs2696576	229962_at	-1.079397244	-12.19658683	5.16E-29	LRRC37A3
rs2696579	229962_at	-1.079397244	-12.19658683	5.16E-29	LRRC37A3
rs2696580	229962_at	-1.079397244	-12.19658683	5.16E-29	LRRC37A3
rs2696581	229962_at	-1.079397244	-12.19658683	5.16E-29	LRRC37A3
rs2696582	229962_at	-1.079397244	-12.19658683	5.16E-29	LRRC37A3
rs2696586	229962_at	-1.079397244	-12.19658683	5.16E-29	LRRC37A3
rs2696587	229962_at	-1.079397244	-12.19658683	5.16E-29	LRRC37A3
rs2696590	229962_at	-1.079397244	-12.19658683	5.16E-29	LRRC37A3
rs2696594	229962_at	-1.079397244	-12.19658683	5.16E-29	LRRC37A3
rs2696599	229962_at	-1.079397244	-12.19658683	5.16E-29	LRRC37A3
rs2696600	229962_at	-1.079397244	-12.19658683	5.16E-29	LRRC37A3
rs2696604	229962_at	-1.079397244	-12.19658683	5.16E-29	LRRC37A3
rs2696605	229962_at	-1.079397244	-12.19658683	5.16E-29	LRRC37A3
rs2696657	229962_at	-1.079397244	-12.19658683	5.16E-29	LRRC37A3
rs2696658	229962_at	-1.079397244	-12.19658683	5.16E-29	LRRC37A3
rs2696659	229962_at	-1.079397244	-12.19658683	5.16E-29	LRRC37A3
rs2696660	229962_at	-1.079397244	-12.19658683	5.16E-29	LRRC37A3
rs2696662	229962_at	-1.079397244	-12.19658683	5.16E-29	LRRC37A3
rs2696664	229962_at	-1.079397244	-12.19658683	5.16E-29	LRRC37A3
rs2696665	229962_at	-1.079397244	-12.19658683	5.16E-29	LRRC37A3
rs2696666	229962_at	-1.079397244	-12.19658683	5.16E-29	LRRC37A3
rs2696668	229962_at	-1.079397244	-12.19658683	5.16E-29	LRRC37A3
rs2696675	229962_at	-1.079397244	-12.19658683	5.16E-29	LRRC37A3
rs2696696	229962_at	-1.079397244	-12.19658683	5.16E-29	LRRC37A3
rs2696697	229962_at	-1.079397244	-12.19658683	5.16E-29	LRRC37A3
rs2696700	229962_at	-1.079397244	-12.19658683	5.16E-29	LRRC37A3
rs2696702	229962_at	-1.079397244	-12.19658683	5.16E-29	LRRC37A3
rs2696703	229962_at	-1.079397244	-12.19658683	5.16E-29	LRRC37A3
rs2696704	229962_at	-1.079397244	-12.19658683	5.16E-29	LRRC37A3
rs2696705	229962_at	-1.079397244	-12.19658683	5.16E-29	LRRC37A3
rs2696706	229962_at	-1.079397244	-12.19658683	5.16E-29	LRRC37A3
rs2696707	229962_at	-1.079397244	-12.19658683	5.16E-29	LRRC37A3
rs2696708	229962_at	-1.079397244	-12.19658683	5.16E-29	LRRC37A3
rs2732587	229962_at	-1.079397244	-12.19658683	5.16E-29	LRRC37A3
rs2732589	229962_at	-1.079397244	-12.19658683	5.16E-29	LRRC37A3
rs2732590	229962_at	-1.079397244	-12.19658683	5.16E-29	LRRC37A3
rs2732593	229962_at	-1.079397244	-12.19658683	5.16E-29	LRRC37A3
rs2732594	229962_at	-1.079397244	-12.19658683	5.16E-29	LRRC37A3
rs2732595	229962_at	-1.079397244	-12.19658683	5.16E-29	LRRC37A3
rs2732596	229962_at	-1.079397244	-12.19658683	5.16E-29	LRRC37A3
rs2732601	229962_at	-1.079397244	-12.19658683	5.16E-29	LRRC37A3
rs2732603	229962_at	-1.079397244	-12.19658683	5.16E-29	LRRC37A3
rs2732605	229962_at	-1.079397244	-12.19658683	5.16E-29	LRRC37A3
rs2732625	229962_at	-1.079397244	-12.19658683	5.16E-29	LRRC37A3
rs2732629	229962_at	-1.079397244	-12.19658683	5.16E-29	LRRC37A3
rs2732630	229962_at	-1.079397244	-12.19658683	5.16E-29	LRRC37A3
rs2732631	229962_at	-1.079397244	-12.19658683	5.16E-29	LRRC37A3
rs2732644	229962_at	-1.079397244	-12.19658683	5.16E-29	LRRC37A3
rs2732646	229962_at	-1.079397244	-12.19658683	5.16E-29	LRRC37A3
rs2732647	229962_at	-1.079397244	-12.19658683	5.16E-29	LRRC37A3
rs2732649	229962_at	-1.079397244	-12.19658683	5.16E-29	LRRC37A3
rs2732660	229962_at	-1.079397244	-12.19658683	5.16E-29	LRRC37A3
rs2732665	229962_at	-1.079397244	-12.19658683	5.16E-29	LRRC37A3
rs2732670	229962_at	-1.079397244	-12.19658683	5.16E-29	LRRC37A3
rs2732673	229962_at	-1.079397244	-12.19658683	5.16E-29	LRRC37A3
rs2732675	229962_at	-1.079397244	-12.19658683	5.16E-29	LRRC37A3
rs2732686	229962_at	-1.079397244	-12.19658683	5.16E-29	LRRC37A3
rs2732705	229962_at	-1.079397244	-12.19658683	5.16E-29	LRRC37A3
rs2942163	229962_at	-1.079397244	-12.19658683	5.16E-29	LRRC37A3
rs2942164	229962_at	-1.079397244	-12.19658683	5.16E-29	LRRC37A3
rs2942166	229962_at	-1.079397244	-12.19658683	5.16E-29	LRRC37A3
rs2942167	229962_at	-1.079397244	-12.19658683	5.16E-29	LRRC37A3
rs2942168	229962_at	-1.079397244	-12.19658683	5.16E-29	LRRC37A3
rs2942169	229962_at	-1.079397244	-12.19658683	5.16E-29	LRRC37A3
rs2942170	229962_at	-1.079397244	-12.19658683	5.16E-29	LRRC37A3
rs2949997	229962_at	-1.079397244	-12.19658683	5.16E-29	LRRC37A3
rs2950013	229962_at	-1.079397244	-12.19658683	5.16E-29	LRRC37A3
rs2950015	229962_at	-1.079397244	-12.19658683	5.16E-29	LRRC37A3
rs3108317	229962_at	-1.079397244	-12.19658683	5.16E-29	LRRC37A3
rs3418	229962_at	-1.079397244	-12.19658683	5.16E-29	LRRC37A3
rs34200189	229962_at	-1.079397244	-12.19658683	5.16E-29	LRRC37A3
rs34303488	229962_at	-1.079397244	-12.19658683	5.16E-29	LRRC37A3
rs34782243	229962_at	-1.079397244	-12.19658683	5.16E-29	LRRC37A3
rs34898647	229962_at	-1.079397244	-12.19658683	5.16E-29	LRRC37A3
rs36039990	229962_at	-1.079397244	-12.19658683	5.16E-29	LRRC37A3
rs364308	229962_at	-1.079397244	-12.19658683	5.16E-29	LRRC37A3
rs366858	229962_at	-1.079397244	-12.19658683	5.16E-29	LRRC37A3
rs376120	229962_at	-1.079397244	-12.19658683	5.16E-29	LRRC37A3
rs383241	229962_at	-1.079397244	-12.19658683	5.16E-29	LRRC37A3
rs385383	229962_at	-1.079397244	-12.19658683	5.16E-29	LRRC37A3
rs385691	229962_at	-1.079397244	-12.19658683	5.16E-29	LRRC37A3
rs389217	229962_at	-1.079397244	-12.19658683	5.16E-29	LRRC37A3
rs389978	229962_at	-1.079397244	-12.19658683	5.16E-29	LRRC37A3
rs392116	229962_at	-1.079397244	-12.19658683	5.16E-29	LRRC37A3
rs393675	229962_at	-1.079397244	-12.19658683	5.16E-29	LRRC37A3
rs396593	229962_at	-1.079397244	-12.19658683	5.16E-29	LRRC37A3
rs406400	229962_at	-1.079397244	-12.19658683	5.16E-29	LRRC37A3
rs4074462	229962_at	-1.079397244	-12.19658683	5.16E-29	LRRC37A3
rs413519	229962_at	-1.079397244	-12.19658683	5.16E-29	LRRC37A3
rs413778	229962_at	-1.079397244	-12.19658683	5.16E-29	LRRC37A3
rs413844	229962_at	-1.079397244	-12.19658683	5.16E-29	LRRC37A3
rs422112	229962_at	-1.079397244	-12.19658683	5.16E-29	LRRC37A3
rs424243	229962_at	-1.079397244	-12.19658683	5.16E-29	LRRC37A3
rs430688	229962_at	-1.079397244	-12.19658683	5.16E-29	LRRC37A3
rs434428	229962_at	-1.079397244	-12.19658683	5.16E-29	LRRC37A3
rs434598	229962_at	-1.079397244	-12.19658683	5.16E-29	LRRC37A3
rs434971	229962_at	-1.079397244	-12.19658683	5.16E-29	LRRC37A3
rs436667	229962_at	-1.079397244	-12.19658683	5.16E-29	LRRC37A3
rs439558	229962_at	-1.079397244	-12.19658683	5.16E-29	LRRC37A3
rs440778	229962_at	-1.079397244	-12.19658683	5.16E-29	LRRC37A3
rs444071	229962_at	-1.079397244	-12.19658683	5.16E-29	LRRC37A3
rs444967	229962_at	-1.079397244	-12.19658683	5.16E-29	LRRC37A3
rs4486953	229962_at	-1.079397244	-12.19658683	5.16E-29	LRRC37A3
rs448830	229962_at	-1.079397244	-12.19658683	5.16E-29	LRRC37A3
rs449501	229962_at	-1.079397244	-12.19658683	5.16E-29	LRRC37A3
rs453997	229962_at	-1.079397244	-12.19658683	5.16E-29	LRRC37A3
rs455028	229962_at	-1.079397244	-12.19658683	5.16E-29	LRRC37A3
rs4609898	229962_at	-1.079397244	-12.19658683	5.16E-29	LRRC37A3
rs4792843	229962_at	-1.079397244	-12.19658683	5.16E-29	LRRC37A3
rs4792844	229962_at	-1.079397244	-12.19658683	5.16E-29	LRRC37A3
rs4792845	229962_at	-1.079397244	-12.19658683	5.16E-29	LRRC37A3
rs5026246	229962_at	-1.079397244	-12.19658683	5.16E-29	LRRC37A3
rs55645418	229962_at	-1.079397244	-12.19658683	5.16E-29	LRRC37A3
rs55651627	229962_at	-1.079397244	-12.19658683	5.16E-29	LRRC37A3
rs55653937	229962_at	-1.079397244	-12.19658683	5.16E-29	LRRC37A3
rs55653963	229962_at	-1.079397244	-12.19658683	5.16E-29	LRRC37A3
rs55657917	229962_at	-1.079397244	-12.19658683	5.16E-29	LRRC37A3
rs55669046	229962_at	-1.079397244	-12.19658683	5.16E-29	LRRC37A3
rs55688739	229962_at	-1.079397244	-12.19658683	5.16E-29	LRRC37A3
rs55703644	229962_at	-1.079397244	-12.19658683	5.16E-29	LRRC37A3
rs55707339	229962_at	-1.079397244	-12.19658683	5.16E-29	LRRC37A3
rs55725840	229962_at	-1.079397244	-12.19658683	5.16E-29	LRRC37A3
rs55787105	229962_at	-1.079397244	-12.19658683	5.16E-29	LRRC37A3
rs55836887	229962_at	-1.079397244	-12.19658683	5.16E-29	LRRC37A3
rs55840731	229962_at	-1.079397244	-12.19658683	5.16E-29	LRRC37A3
rs55849949	229962_at	-1.079397244	-12.19658683	5.16E-29	LRRC37A3
rs55927630	229962_at	-1.079397244	-12.19658683	5.16E-29	LRRC37A3
rs55943044	229962_at	-1.079397244	-12.19658683	5.16E-29	LRRC37A3
rs55972157	229962_at	-1.079397244	-12.19658683	5.16E-29	LRRC37A3
rs55980621	229962_at	-1.079397244	-12.19658683	5.16E-29	LRRC37A3
rs55991914	229962_at	-1.079397244	-12.19658683	5.16E-29	LRRC37A3
rs56043078	229962_at	-1.079397244	-12.19658683	5.16E-29	LRRC37A3
rs56046792	229962_at	-1.079397244	-12.19658683	5.16E-29	LRRC37A3
rs56070245	229962_at	-1.079397244	-12.19658683	5.16E-29	LRRC37A3
rs56082319	229962_at	-1.079397244	-12.19658683	5.16E-29	LRRC37A3
rs56100013	229962_at	-1.079397244	-12.19658683	5.16E-29	LRRC37A3
rs56108117	229962_at	-1.079397244	-12.19658683	5.16E-29	LRRC37A3
rs56109643	229962_at	-1.079397244	-12.19658683	5.16E-29	LRRC37A3
rs56110538	229962_at	-1.079397244	-12.19658683	5.16E-29	LRRC37A3
rs56130708	229962_at	-1.079397244	-12.19658683	5.16E-29	LRRC37A3
rs56167344	229962_at	-1.079397244	-12.19658683	5.16E-29	LRRC37A3
rs56194509	229962_at	-1.079397244	-12.19658683	5.16E-29	LRRC37A3
rs56200760	229962_at	-1.079397244	-12.19658683	5.16E-29	LRRC37A3
rs56268325	229962_at	-1.079397244	-12.19658683	5.16E-29	LRRC37A3
rs56283089	229962_at	-1.079397244	-12.19658683	5.16E-29	LRRC37A3
rs56290582	229962_at	-1.079397244	-12.19658683	5.16E-29	LRRC37A3
rs56303031	229962_at	-1.079397244	-12.19658683	5.16E-29	LRRC37A3
rs56312737	229962_at	-1.079397244	-12.19658683	5.16E-29	LRRC37A3
rs56319902	229962_at	-1.079397244	-12.19658683	5.16E-29	LRRC37A3
rs56323832	229962_at	-1.079397244	-12.19658683	5.16E-29	LRRC37A3
rs56328224	229962_at	-1.079397244	-12.19658683	5.16E-29	LRRC37A3
rs56369036	229962_at	-1.079397244	-12.19658683	5.16E-29	LRRC37A3
rs56371647	229962_at	-1.079397244	-12.19658683	5.16E-29	LRRC37A3
rs56378021	229962_at	-1.079397244	-12.19658683	5.16E-29	LRRC37A3
rs56387266	229962_at	-1.079397244	-12.19658683	5.16E-29	LRRC37A3
rs56391096	229962_at	-1.079397244	-12.19658683	5.16E-29	LRRC37A3
rs56397077	229962_at	-1.079397244	-12.19658683	5.16E-29	LRRC37A3
rs56400821	229962_at	-1.079397244	-12.19658683	5.16E-29	LRRC37A3
rs593720	229962_at	-1.079397244	-12.19658683	5.16E-29	LRRC37A3
rs594591	229962_at	-1.079397244	-12.19658683	5.16E-29	LRRC37A3
rs611351	229962_at	-1.079397244	-12.19658683	5.16E-29	LRRC37A3
rs61667602	229962_at	-1.079397244	-12.19658683	5.16E-29	LRRC37A3
rs62053939	229962_at	-1.079397244	-12.19658683	5.16E-29	LRRC37A3
rs62053940	229962_at	-1.079397244	-12.19658683	5.16E-29	LRRC37A3
rs62053945	229962_at	-1.079397244	-12.19658683	5.16E-29	LRRC37A3
rs62053946	229962_at	-1.079397244	-12.19658683	5.16E-29	LRRC37A3
rs62053947	229962_at	-1.079397244	-12.19658683	5.16E-29	LRRC37A3
rs62053948	229962_at	-1.079397244	-12.19658683	5.16E-29	LRRC37A3
rs62053949	229962_at	-1.079397244	-12.19658683	5.16E-29	LRRC37A3
rs62053950	229962_at	-1.079397244	-12.19658683	5.16E-29	LRRC37A3
rs62053951	229962_at	-1.079397244	-12.19658683	5.16E-29	LRRC37A3
rs62053952	229962_at	-1.079397244	-12.19658683	5.16E-29	LRRC37A3
rs62053953	229962_at	-1.079397244	-12.19658683	5.16E-29	LRRC37A3
rs62053954	229962_at	-1.079397244	-12.19658683	5.16E-29	LRRC37A3
rs62053955	229962_at	-1.079397244	-12.19658683	5.16E-29	LRRC37A3
rs62053956	229962_at	-1.079397244	-12.19658683	5.16E-29	LRRC37A3
rs62053957	229962_at	-1.079397244	-12.19658683	5.16E-29	LRRC37A3
rs62053958	229962_at	-1.079397244	-12.19658683	5.16E-29	LRRC37A3
rs62053959	229962_at	-1.079397244	-12.19658683	5.16E-29	LRRC37A3
rs62054387	229962_at	-1.079397244	-12.19658683	5.16E-29	LRRC37A3
rs62055660	229962_at	-1.079397244	-12.19658683	5.16E-29	LRRC37A3
rs62055661	229962_at	-1.079397244	-12.19658683	5.16E-29	LRRC37A3
rs62055662	229962_at	-1.079397244	-12.19658683	5.16E-29	LRRC37A3
rs62055663	229962_at	-1.079397244	-12.19658683	5.16E-29	LRRC37A3
rs62055664	229962_at	-1.079397244	-12.19658683	5.16E-29	LRRC37A3
rs62055665	229962_at	-1.079397244	-12.19658683	5.16E-29	LRRC37A3
rs62055689	229962_at	-1.079397244	-12.19658683	5.16E-29	LRRC37A3
rs62055690	229962_at	-1.079397244	-12.19658683	5.16E-29	LRRC37A3
rs62055691	229962_at	-1.079397244	-12.19658683	5.16E-29	LRRC37A3
rs62055692	229962_at	-1.079397244	-12.19658683	5.16E-29	LRRC37A3
rs62055693	229962_at	-1.079397244	-12.19658683	5.16E-29	LRRC37A3
rs62055698	229962_at	-1.079397244	-12.19658683	5.16E-29	LRRC37A3
rs62055700	229962_at	-1.079397244	-12.19658683	5.16E-29	LRRC37A3
rs62055701	229962_at	-1.079397244	-12.19658683	5.16E-29	LRRC37A3
rs62055702	229962_at	-1.079397244	-12.19658683	5.16E-29	LRRC37A3
rs62055704	229962_at	-1.079397244	-12.19658683	5.16E-29	LRRC37A3
rs62055705	229962_at	-1.079397244	-12.19658683	5.16E-29	LRRC37A3
rs62055706	229962_at	-1.079397244	-12.19658683	5.16E-29	LRRC37A3
rs62055709	229962_at	-1.079397244	-12.19658683	5.16E-29	LRRC37A3
rs62055710	229962_at	-1.079397244	-12.19658683	5.16E-29	LRRC37A3
rs62055711	229962_at	-1.079397244	-12.19658683	5.16E-29	LRRC37A3
rs62055712	229962_at	-1.079397244	-12.19658683	5.16E-29	LRRC37A3
rs62055713	229962_at	-1.079397244	-12.19658683	5.16E-29	LRRC37A3
rs62055714	229962_at	-1.079397244	-12.19658683	5.16E-29	LRRC37A3
rs62055715	229962_at	-1.079397244	-12.19658683	5.16E-29	LRRC37A3
rs62055716	229962_at	-1.079397244	-12.19658683	5.16E-29	LRRC37A3
rs62055717	229962_at	-1.079397244	-12.19658683	5.16E-29	LRRC37A3
rs62055718	229962_at	-1.079397244	-12.19658683	5.16E-29	LRRC37A3
rs62055719	229962_at	-1.079397244	-12.19658683	5.16E-29	LRRC37A3
rs62055751	229962_at	-1.079397244	-12.19658683	5.16E-29	LRRC37A3
rs62055752	229962_at	-1.079397244	-12.19658683	5.16E-29	LRRC37A3
rs62055753	229962_at	-1.079397244	-12.19658683	5.16E-29	LRRC37A3
rs62055754	229962_at	-1.079397244	-12.19658683	5.16E-29	LRRC37A3
rs62055893	229962_at	-1.079397244	-12.19658683	5.16E-29	LRRC37A3
rs62055894	229962_at	-1.079397244	-12.19658683	5.16E-29	LRRC37A3
rs62055895	229962_at	-1.079397244	-12.19658683	5.16E-29	LRRC37A3
rs62055896	229962_at	-1.079397244	-12.19658683	5.16E-29	LRRC37A3
rs62055899	229962_at	-1.079397244	-12.19658683	5.16E-29	LRRC37A3
rs62055900	229962_at	-1.079397244	-12.19658683	5.16E-29	LRRC37A3
rs62055901	229962_at	-1.079397244	-12.19658683	5.16E-29	LRRC37A3
rs62055903	229962_at	-1.079397244	-12.19658683	5.16E-29	LRRC37A3
rs62055928	229962_at	-1.079397244	-12.19658683	5.16E-29	LRRC37A3
rs62055933	229962_at	-1.079397244	-12.19658683	5.16E-29	LRRC37A3
rs62055934	229962_at	-1.079397244	-12.19658683	5.16E-29	LRRC37A3
rs62055935	229962_at	-1.079397244	-12.19658683	5.16E-29	LRRC37A3
rs62055936	229962_at	-1.079397244	-12.19658683	5.16E-29	LRRC37A3
rs62055938	229962_at	-1.079397244	-12.19658683	5.16E-29	LRRC37A3
rs62055939	229962_at	-1.079397244	-12.19658683	5.16E-29	LRRC37A3
rs62055940	229962_at	-1.079397244	-12.19658683	5.16E-29	LRRC37A3
rs62055943	229962_at	-1.079397244	-12.19658683	5.16E-29	LRRC37A3
rs62055945	229962_at	-1.079397244	-12.19658683	5.16E-29	LRRC37A3
rs62055946	229962_at	-1.079397244	-12.19658683	5.16E-29	LRRC37A3
rs62055947	229962_at	-1.079397244	-12.19658683	5.16E-29	LRRC37A3
rs62055948	229962_at	-1.079397244	-12.19658683	5.16E-29	LRRC37A3
rs62055950	229962_at	-1.079397244	-12.19658683	5.16E-29	LRRC37A3
rs62055955	229962_at	-1.079397244	-12.19658683	5.16E-29	LRRC37A3
rs62055956	229962_at	-1.079397244	-12.19658683	5.16E-29	LRRC37A3
rs62055957	229962_at	-1.079397244	-12.19658683	5.16E-29	LRRC37A3
rs62056861	229962_at	-1.079397244	-12.19658683	5.16E-29	LRRC37A3
rs62056862	229962_at	-1.079397244	-12.19658683	5.16E-29	LRRC37A3
rs62056863	229962_at	-1.079397244	-12.19658683	5.16E-29	LRRC37A3
rs62056864	229962_at	-1.079397244	-12.19658683	5.16E-29	LRRC37A3
rs62056865	229962_at	-1.079397244	-12.19658683	5.16E-29	LRRC37A3
rs62056866	229962_at	-1.079397244	-12.19658683	5.16E-29	LRRC37A3
rs62056867	229962_at	-1.079397244	-12.19658683	5.16E-29	LRRC37A3
rs62056869	229962_at	-1.079397244	-12.19658683	5.16E-29	LRRC37A3
rs62056870	229962_at	-1.079397244	-12.19658683	5.16E-29	LRRC37A3
rs62056872	229962_at	-1.079397244	-12.19658683	5.16E-29	LRRC37A3
rs62056873	229962_at	-1.079397244	-12.19658683	5.16E-29	LRRC37A3
rs62056874	229962_at	-1.079397244	-12.19658683	5.16E-29	LRRC37A3
rs62056876	229962_at	-1.079397244	-12.19658683	5.16E-29	LRRC37A3
rs62056877	229962_at	-1.079397244	-12.19658683	5.16E-29	LRRC37A3
rs62056878	229962_at	-1.079397244	-12.19658683	5.16E-29	LRRC37A3
rs62056879	229962_at	-1.079397244	-12.19658683	5.16E-29	LRRC37A3
rs62056880	229962_at	-1.079397244	-12.19658683	5.16E-29	LRRC37A3
rs62056881	229962_at	-1.079397244	-12.19658683	5.16E-29	LRRC37A3
rs62056906	229962_at	-1.079397244	-12.19658683	5.16E-29	LRRC37A3
rs62056909	229962_at	-1.079397244	-12.19658683	5.16E-29	LRRC37A3
rs62056911	229962_at	-1.079397244	-12.19658683	5.16E-29	LRRC37A3
rs62056912	229962_at	-1.079397244	-12.19658683	5.16E-29	LRRC37A3
rs62056913	229962_at	-1.079397244	-12.19658683	5.16E-29	LRRC37A3
rs62056915	229962_at	-1.079397244	-12.19658683	5.16E-29	LRRC37A3
rs62056916	229962_at	-1.079397244	-12.19658683	5.16E-29	LRRC37A3
rs62056917	229962_at	-1.079397244	-12.19658683	5.16E-29	LRRC37A3
rs62056918	229962_at	-1.079397244	-12.19658683	5.16E-29	LRRC37A3
rs62056919	229962_at	-1.079397244	-12.19658683	5.16E-29	LRRC37A3
rs62056920	229962_at	-1.079397244	-12.19658683	5.16E-29	LRRC37A3
rs62056921	229962_at	-1.079397244	-12.19658683	5.16E-29	LRRC37A3
rs62056922	229962_at	-1.079397244	-12.19658683	5.16E-29	LRRC37A3
rs62056925	229962_at	-1.079397244	-12.19658683	5.16E-29	LRRC37A3
rs62056926	229962_at	-1.079397244	-12.19658683	5.16E-29	LRRC37A3
rs62056927	229962_at	-1.079397244	-12.19658683	5.16E-29	LRRC37A3
rs62056928	229962_at	-1.079397244	-12.19658683	5.16E-29	LRRC37A3
rs62056929	229962_at	-1.079397244	-12.19658683	5.16E-29	LRRC37A3
rs62056933	229962_at	-1.079397244	-12.19658683	5.16E-29	LRRC37A3
rs62056934	229962_at	-1.079397244	-12.19658683	5.16E-29	LRRC37A3
rs62057061	229962_at	-1.079397244	-12.19658683	5.16E-29	LRRC37A3
rs62057062	229962_at	-1.079397244	-12.19658683	5.16E-29	LRRC37A3
rs62057063	229962_at	-1.079397244	-12.19658683	5.16E-29	LRRC37A3
rs62057064	229962_at	-1.079397244	-12.19658683	5.16E-29	LRRC37A3
rs62057065	229962_at	-1.079397244	-12.19658683	5.16E-29	LRRC37A3
rs62057066	229962_at	-1.079397244	-12.19658683	5.16E-29	LRRC37A3
rs62057067	229962_at	-1.079397244	-12.19658683	5.16E-29	LRRC37A3
rs62057068	229962_at	-1.079397244	-12.19658683	5.16E-29	LRRC37A3
rs62057069	229962_at	-1.079397244	-12.19658683	5.16E-29	LRRC37A3
rs62057070	229962_at	-1.079397244	-12.19658683	5.16E-29	LRRC37A3
rs62057071	229962_at	-1.079397244	-12.19658683	5.16E-29	LRRC37A3
rs62057101	229962_at	-1.079397244	-12.19658683	5.16E-29	LRRC37A3
rs62060864	229962_at	-1.079397244	-12.19658683	5.16E-29	LRRC37A3
rs62060889	229962_at	-1.079397244	-12.19658683	5.16E-29	LRRC37A3
rs62060890	229962_at	-1.079397244	-12.19658683	5.16E-29	LRRC37A3
rs62060891	229962_at	-1.079397244	-12.19658683	5.16E-29	LRRC37A3
rs62060915	229962_at	-1.079397244	-12.19658683	5.16E-29	LRRC37A3
rs62060916	229962_at	-1.079397244	-12.19658683	5.16E-29	LRRC37A3
rs62060921	229962_at	-1.079397244	-12.19658683	5.16E-29	LRRC37A3
rs62064416	229962_at	-1.079397244	-12.19658683	5.16E-29	LRRC37A3
rs62064417	229962_at	-1.079397244	-12.19658683	5.16E-29	LRRC37A3
rs62064418	229962_at	-1.079397244	-12.19658683	5.16E-29	LRRC37A3
rs62064419	229962_at	-1.079397244	-12.19658683	5.16E-29	LRRC37A3
rs62064420	229962_at	-1.079397244	-12.19658683	5.16E-29	LRRC37A3
rs62064422	229962_at	-1.079397244	-12.19658683	5.16E-29	LRRC37A3
rs62064431	229962_at	-1.079397244	-12.19658683	5.16E-29	LRRC37A3
rs62066086	229962_at	-1.079397244	-12.19658683	5.16E-29	LRRC37A3
rs62066087	229962_at	-1.079397244	-12.19658683	5.16E-29	LRRC37A3
rs62070944	229962_at	-1.079397244	-12.19658683	5.16E-29	LRRC37A3
rs647483	229962_at	-1.079397244	-12.19658683	5.16E-29	LRRC37A3
rs650927	229962_at	-1.079397244	-12.19658683	5.16E-29	LRRC37A3
rs669915	229962_at	-1.079397244	-12.19658683	5.16E-29	LRRC37A3
rs681485	229962_at	-1.079397244	-12.19658683	5.16E-29	LRRC37A3
rs740706	229962_at	-1.079397244	-12.19658683	5.16E-29	LRRC37A3
rs740710	229962_at	-1.079397244	-12.19658683	5.16E-29	LRRC37A3
rs740711	229962_at	-1.079397244	-12.19658683	5.16E-29	LRRC37A3
rs74398257	229962_at	-1.079397244	-12.19658683	5.16E-29	LRRC37A3
rs74765707	229962_at	-1.079397244	-12.19658683	5.16E-29	LRRC37A3
rs75310534	229962_at	-1.079397244	-12.19658683	5.16E-29	LRRC37A3
rs757500	229962_at	-1.079397244	-12.19658683	5.16E-29	LRRC37A3
rs757501	229962_at	-1.079397244	-12.19658683	5.16E-29	LRRC37A3
rs757502	229962_at	-1.079397244	-12.19658683	5.16E-29	LRRC37A3
rs757503	229962_at	-1.079397244	-12.19658683	5.16E-29	LRRC37A3
rs758523	229962_at	-1.079397244	-12.19658683	5.16E-29	LRRC37A3
rs75916678	229962_at	-1.079397244	-12.19658683	5.16E-29	LRRC37A3
rs76294809	229962_at	-1.079397244	-12.19658683	5.16E-29	LRRC37A3
rs76333921	229962_at	-1.079397244	-12.19658683	5.16E-29	LRRC37A3
rs76453925	229962_at	-1.079397244	-12.19658683	5.16E-29	LRRC37A3
rs76493835	229962_at	-1.079397244	-12.19658683	5.16E-29	LRRC37A3
rs76539714	229962_at	-1.079397244	-12.19658683	5.16E-29	LRRC37A3
rs76717812	229962_at	-1.079397244	-12.19658683	5.16E-29	LRRC37A3
rs76761706	229962_at	-1.079397244	-12.19658683	5.16E-29	LRRC37A3
rs76830096	229962_at	-1.079397244	-12.19658683	5.16E-29	LRRC37A3
rs76885724	229962_at	-1.079397244	-12.19658683	5.16E-29	LRRC37A3
rs77220413	229962_at	-1.079397244	-12.19658683	5.16E-29	LRRC37A3
rs77310586	229962_at	-1.079397244	-12.19658683	5.16E-29	LRRC37A3
rs77849344	229962_at	-1.079397244	-12.19658683	5.16E-29	LRRC37A3
rs77965652	229962_at	-1.079397244	-12.19658683	5.16E-29	LRRC37A3
rs78052495	229962_at	-1.079397244	-12.19658683	5.16E-29	LRRC37A3
rs78412168	229962_at	-1.079397244	-12.19658683	5.16E-29	LRRC37A3
rs78454137	229962_at	-1.079397244	-12.19658683	5.16E-29	LRRC37A3
rs78471340	229962_at	-1.079397244	-12.19658683	5.16E-29	LRRC37A3
rs78487840	229962_at	-1.079397244	-12.19658683	5.16E-29	LRRC37A3
rs78568882	229962_at	-1.079397244	-12.19658683	5.16E-29	LRRC37A3
rs78917495	229962_at	-1.079397244	-12.19658683	5.16E-29	LRRC37A3
rs78958801	229962_at	-1.079397244	-12.19658683	5.16E-29	LRRC37A3
rs79073784	229962_at	-1.079397244	-12.19658683	5.16E-29	LRRC37A3
rs79545140	229962_at	-1.079397244	-12.19658683	5.16E-29	LRRC37A3
rs79675109	229962_at	-1.079397244	-12.19658683	5.16E-29	LRRC37A3
rs79892630	229962_at	-1.079397244	-12.19658683	5.16E-29	LRRC37A3
rs80143279	229962_at	-1.079397244	-12.19658683	5.16E-29	LRRC37A3
rs80184151	229962_at	-1.079397244	-12.19658683	5.16E-29	LRRC37A3
rs872972	229962_at	-1.079397244	-12.19658683	5.16E-29	LRRC37A3
rs956329	229962_at	-1.079397244	-12.19658683	5.16E-29	LRRC37A3
rs968027	229962_at	-1.079397244	-12.19658683	5.16E-29	LRRC37A3
rs9897399	229962_at	1.079397244	12.19658683	5.16E-29	LRRC37A3
rs62056908	229962_at	-1.081068548	-12.19351629	5.30E-29	LRRC37A3
rs9296095	203728_at	0.828171233	12.19127995	5.40E-29	BAK1
rs61926892	233841_s_at	-1.208776468	-12.1865546	5.63E-29	SUDS3
rs61926893	233841_s_at	-1.208776468	-12.1865546	5.63E-29	SUDS3
rs74101077	233841_s_at	-1.208776468	-12.1865546	5.63E-29	SUDS3
rs75599330	233841_s_at	-1.208776468	-12.1865546	5.63E-29	SUDS3
rs77677335	233841_s_at	-1.208776468	-12.1865546	5.63E-29	SUDS3
rs77777871	233841_s_at	-1.208776468	-12.1865546	5.63E-29	SUDS3
rs1724413	229962_at	-1.092726488	-12.18032683	5.95E-29	LRRC37A3
rs2668622	229962_at	-1.05111242	-12.17796556	6.07E-29	LRRC37A3
rs62055707	229962_at	-1.08089179	-12.16559554	6.77E-29	LRRC37A3
rs3757063	225206_s_at	-0.832245316	-12.16437424	6.84E-29	MTRF1L
rs200973264	1559514_at	-1.364218961	-12.16241942	6.96E-29	LOC100132077
rs2947912	220220_at	1.161297221	12.16026229	7.09E-29	LRRC37A4P
rs1488994	221616_s_at	0.957448492	12.15768971	7.25E-29	TAF9B
rs1873100	221616_s_at	0.957448492	12.15768971	7.25E-29	TAF9B
rs2932013	221616_s_at	0.957448492	12.15768971	7.25E-29	TAF9B
rs2968176	221616_s_at	0.957448492	12.15768971	7.25E-29	TAF9B
rs2968177	221616_s_at	0.957448492	12.15768971	7.25E-29	TAF9B
rs4681074	221616_s_at	0.957448492	12.15768971	7.25E-29	TAF9B
rs7624066	221616_s_at	0.957448492	12.15768971	7.25E-29	TAF9B
rs7653802	221616_s_at	0.957448492	12.15768971	7.25E-29	TAF9B
rs17665188	229962_at	-1.106374981	-12.15624832	7.35E-29	LRRC37A3
rs2429444	229962_at	-1.106374981	-12.15624832	7.35E-29	LRRC37A3
rs2458210	229962_at	-1.106374981	-12.15624832	7.35E-29	LRRC37A3
rs2732687	229962_at	-1.106374981	-12.15624832	7.35E-29	LRRC37A3
rs78903072	229962_at	-1.106374981	-12.15624832	7.35E-29	LRRC37A3
rs79928920	229962_at	-1.106374981	-12.15624832	7.35E-29	LRRC37A3
rs199913382	229962_at	-1.0622519	-12.15533856	7.40E-29	LRRC37A3
rs2064475	1565389_s_at	1.04159281	12.15460774	7.45E-29	GRM5
rs3810739	214769_at	0.834601118	12.15215097	7.61E-29	CLCN4
rs139338540	1559835_at	0.74997518	12.14821218	7.88E-29	LOC100996870
rs55718212	229962_at	-1.066183767	-12.14625551	8.02E-29	LRRC37A3
rs79730878	229962_at	-1.071345142	-12.1458394	8.05E-29	LRRC37A3
rs194588	1566402_at	0.839261474	12.14172306	8.34E-29	SNORA68
rs259217	1566402_at	0.839261474	12.14172306	8.34E-29	SNORA68
rs259219	1566402_at	0.839261474	12.14172306	8.34E-29	SNORA68
rs259220	1566402_at	0.839261474	12.14172306	8.34E-29	SNORA68
rs259222	1566402_at	0.839261474	12.14172306	8.34E-29	SNORA68
rs259225	1566402_at	0.839261474	12.14172306	8.34E-29	SNORA68
rs259226	1566402_at	0.839261474	12.14172306	8.34E-29	SNORA68
rs259228	1566402_at	0.839261474	12.14172306	8.34E-29	SNORA68
rs259230	1566402_at	0.839261474	12.14172306	8.34E-29	SNORA68
rs259237	1566402_at	0.839261474	12.14172306	8.34E-29	SNORA68
rs865659	1566402_at	0.839261474	12.14172306	8.34E-29	SNORA68
rs199899110	208159_x_at	0.839107626	12.14026483	8.45E-29	DDX11
rs2239940	214769_at	0.837524437	12.13856522	8.58E-29	CLCN4
rs17689918	229962_at	-1.059168244	-12.13192864	9.09E-29	LRRC37A3
rs968028	229962_at	-1.077348815	-12.13125563	9.14E-29	LRRC37A3
rs1105569	229962_at	-1.072353766	-12.12968194	9.27E-29	LRRC37A3
rs1105570	229962_at	-1.072353766	-12.12968194	9.27E-29	LRRC37A3
rs1105571	229962_at	-1.072353766	-12.12968194	9.27E-29	LRRC37A3
rs11079717	229962_at	-1.072353766	-12.12968194	9.27E-29	LRRC37A3
rs111497072	229962_at	-1.072353766	-12.12968194	9.27E-29	LRRC37A3
rs111985258	229962_at	-1.072353766	-12.12968194	9.27E-29	LRRC37A3
rs112570965	229962_at	-1.072353766	-12.12968194	9.27E-29	LRRC37A3
rs113661667	229962_at	-1.072353766	-12.12968194	9.27E-29	LRRC37A3
rs113790915	229962_at	-1.072353766	-12.12968194	9.27E-29	LRRC37A3
rs12150048	229962_at	-1.072353766	-12.12968194	9.27E-29	LRRC37A3
rs12150332	229962_at	-1.072353766	-12.12968194	9.27E-29	LRRC37A3
rs12150363	229962_at	-1.072353766	-12.12968194	9.27E-29	LRRC37A3
rs12150451	229962_at	-1.072353766	-12.12968194	9.27E-29	LRRC37A3
rs12150455	229962_at	-1.072353766	-12.12968194	9.27E-29	LRRC37A3
rs12150604	229962_at	-1.072353766	-12.12968194	9.27E-29	LRRC37A3
rs12150658	229962_at	-1.072353766	-12.12968194	9.27E-29	LRRC37A3
rs12150672	229962_at	-1.072353766	-12.12968194	9.27E-29	LRRC37A3
rs12150683	229962_at	-1.072353766	-12.12968194	9.27E-29	LRRC37A3
rs12943085	229962_at	-1.072353766	-12.12968194	9.27E-29	LRRC37A3
rs12948216	229962_at	-1.072353766	-12.12968194	9.27E-29	LRRC37A3
rs1526125	229962_at	-1.072353766	-12.12968194	9.27E-29	LRRC37A3
rs1526126	229962_at	-1.072353766	-12.12968194	9.27E-29	LRRC37A3
rs1526127	229962_at	-1.072353766	-12.12968194	9.27E-29	LRRC37A3
rs1568949	229962_at	-1.072353766	-12.12968194	9.27E-29	LRRC37A3
rs1568951	229962_at	-1.072353766	-12.12968194	9.27E-29	LRRC37A3
rs1608955	229962_at	-1.072353766	-12.12968194	9.27E-29	LRRC37A3
rs1608956	229962_at	-1.072353766	-12.12968194	9.27E-29	LRRC37A3
rs17334797	229962_at	-1.072353766	-12.12968194	9.27E-29	LRRC37A3
rs17334894	229962_at	-1.072353766	-12.12968194	9.27E-29	LRRC37A3
rs17334923	229962_at	-1.072353766	-12.12968194	9.27E-29	LRRC37A3
rs17334944	229962_at	-1.072353766	-12.12968194	9.27E-29	LRRC37A3
rs17426064	229962_at	-1.072353766	-12.12968194	9.27E-29	LRRC37A3
rs17426106	229962_at	-1.072353766	-12.12968194	9.27E-29	LRRC37A3
rs17426174	229962_at	-1.072353766	-12.12968194	9.27E-29	LRRC37A3
rs17426195	229962_at	-1.072353766	-12.12968194	9.27E-29	LRRC37A3
rs17563433	229962_at	-1.072353766	-12.12968194	9.27E-29	LRRC37A3
rs17563501	229962_at	-1.072353766	-12.12968194	9.27E-29	LRRC37A3
rs17563683	229962_at	-1.072353766	-12.12968194	9.27E-29	LRRC37A3
rs17563718	229962_at	-1.072353766	-12.12968194	9.27E-29	LRRC37A3
rs17563787	229962_at	-1.072353766	-12.12968194	9.27E-29	LRRC37A3
rs17563800	229962_at	-1.072353766	-12.12968194	9.27E-29	LRRC37A3
rs17563861	229962_at	-1.072353766	-12.12968194	9.27E-29	LRRC37A3
rs17649019	229962_at	-1.072353766	-12.12968194	9.27E-29	LRRC37A3
rs17649138	229962_at	-1.072353766	-12.12968194	9.27E-29	LRRC37A3
rs17649162	229962_at	-1.072353766	-12.12968194	9.27E-29	LRRC37A3
rs1880749	229962_at	-1.072353766	-12.12968194	9.27E-29	LRRC37A3
rs1880750	229962_at	-1.072353766	-12.12968194	9.27E-29	LRRC37A3
rs1880752	229962_at	-1.072353766	-12.12968194	9.27E-29	LRRC37A3
rs2004260	229962_at	-1.072353766	-12.12968194	9.27E-29	LRRC37A3
rs28439278	229962_at	-1.072353766	-12.12968194	9.27E-29	LRRC37A3
rs2902662	229962_at	-1.072353766	-12.12968194	9.27E-29	LRRC37A3
rs34008514	229962_at	-1.072353766	-12.12968194	9.27E-29	LRRC37A3
rs34195569	229962_at	-1.072353766	-12.12968194	9.27E-29	LRRC37A3
rs34211253	229962_at	-1.072353766	-12.12968194	9.27E-29	LRRC37A3
rs34579278	229962_at	-1.072353766	-12.12968194	9.27E-29	LRRC37A3
rs35282504	229962_at	-1.072353766	-12.12968194	9.27E-29	LRRC37A3
rs35631660	229962_at	-1.072353766	-12.12968194	9.27E-29	LRRC37A3
rs35879086	229962_at	-1.072353766	-12.12968194	9.27E-29	LRRC37A3
rs36047693	229962_at	-1.072353766	-12.12968194	9.27E-29	LRRC37A3
rs4390635	229962_at	-1.072353766	-12.12968194	9.27E-29	LRRC37A3
rs4401083	229962_at	-1.072353766	-12.12968194	9.27E-29	LRRC37A3
rs4471726	229962_at	-1.072353766	-12.12968194	9.27E-29	LRRC37A3
rs4479288	229962_at	-1.072353766	-12.12968194	9.27E-29	LRRC37A3
rs4479289	229962_at	-1.072353766	-12.12968194	9.27E-29	LRRC37A3
rs4569335	229962_at	-1.072353766	-12.12968194	9.27E-29	LRRC37A3
rs4605208	229962_at	-1.072353766	-12.12968194	9.27E-29	LRRC37A3
rs4609899	229962_at	-1.072353766	-12.12968194	9.27E-29	LRRC37A3
rs4617909	229962_at	-1.072353766	-12.12968194	9.27E-29	LRRC37A3
rs55747440	229962_at	-1.072353766	-12.12968194	9.27E-29	LRRC37A3
rs55787734	229962_at	-1.072353766	-12.12968194	9.27E-29	LRRC37A3
rs55801356	229962_at	-1.072353766	-12.12968194	9.27E-29	LRRC37A3
rs55822644	229962_at	-1.072353766	-12.12968194	9.27E-29	LRRC37A3
rs55838058	229962_at	-1.072353766	-12.12968194	9.27E-29	LRRC37A3
rs55896111	229962_at	-1.072353766	-12.12968194	9.27E-29	LRRC37A3
rs55930267	229962_at	-1.072353766	-12.12968194	9.27E-29	LRRC37A3
rs55938136	229962_at	-1.072353766	-12.12968194	9.27E-29	LRRC37A3
rs55947210	229962_at	-1.072353766	-12.12968194	9.27E-29	LRRC37A3
rs55962674	229962_at	-1.072353766	-12.12968194	9.27E-29	LRRC37A3
rs55973918	229962_at	-1.072353766	-12.12968194	9.27E-29	LRRC37A3
rs55989971	229962_at	-1.072353766	-12.12968194	9.27E-29	LRRC37A3
rs56006248	229962_at	-1.072353766	-12.12968194	9.27E-29	LRRC37A3
rs56013908	229962_at	-1.072353766	-12.12968194	9.27E-29	LRRC37A3
rs56062621	229962_at	-1.072353766	-12.12968194	9.27E-29	LRRC37A3
rs56160448	229962_at	-1.072353766	-12.12968194	9.27E-29	LRRC37A3
rs56168907	229962_at	-1.072353766	-12.12968194	9.27E-29	LRRC37A3
rs56178230	229962_at	-1.072353766	-12.12968194	9.27E-29	LRRC37A3
rs56205560	229962_at	-1.072353766	-12.12968194	9.27E-29	LRRC37A3
rs56280222	229962_at	-1.072353766	-12.12968194	9.27E-29	LRRC37A3
rs56295996	229962_at	-1.072353766	-12.12968194	9.27E-29	LRRC37A3
rs56298110	229962_at	-1.072353766	-12.12968194	9.27E-29	LRRC37A3
rs56323722	229962_at	-1.072353766	-12.12968194	9.27E-29	LRRC37A3
rs56380663	229962_at	-1.072353766	-12.12968194	9.27E-29	LRRC37A3
rs56384960	229962_at	-1.072353766	-12.12968194	9.27E-29	LRRC37A3
rs56406407	229962_at	-1.072353766	-12.12968194	9.27E-29	LRRC37A3
rs62054372	229962_at	-1.072353766	-12.12968194	9.27E-29	LRRC37A3
rs62054378	229962_at	-1.072353766	-12.12968194	9.27E-29	LRRC37A3
rs62054380	229962_at	-1.072353766	-12.12968194	9.27E-29	LRRC37A3
rs62054381	229962_at	-1.072353766	-12.12968194	9.27E-29	LRRC37A3
rs62054382	229962_at	-1.072353766	-12.12968194	9.27E-29	LRRC37A3
rs62054383	229962_at	-1.072353766	-12.12968194	9.27E-29	LRRC37A3
rs62054384	229962_at	-1.072353766	-12.12968194	9.27E-29	LRRC37A3
rs62054388	229962_at	-1.072353766	-12.12968194	9.27E-29	LRRC37A3
rs62054389	229962_at	-1.072353766	-12.12968194	9.27E-29	LRRC37A3
rs62054390	229962_at	-1.072353766	-12.12968194	9.27E-29	LRRC37A3
rs62054392	229962_at	-1.072353766	-12.12968194	9.27E-29	LRRC37A3
rs62054393	229962_at	-1.072353766	-12.12968194	9.27E-29	LRRC37A3
rs62054394	229962_at	-1.072353766	-12.12968194	9.27E-29	LRRC37A3
rs62054395	229962_at	-1.072353766	-12.12968194	9.27E-29	LRRC37A3
rs62054396	229962_at	-1.072353766	-12.12968194	9.27E-29	LRRC37A3
rs62054397	229962_at	-1.072353766	-12.12968194	9.27E-29	LRRC37A3
rs62054398	229962_at	-1.072353766	-12.12968194	9.27E-29	LRRC37A3
rs62054399	229962_at	-1.072353766	-12.12968194	9.27E-29	LRRC37A3
rs62054400	229962_at	-1.072353766	-12.12968194	9.27E-29	LRRC37A3
rs62054411	229962_at	-1.072353766	-12.12968194	9.27E-29	LRRC37A3
rs62054412	229962_at	-1.072353766	-12.12968194	9.27E-29	LRRC37A3
rs62054413	229962_at	-1.072353766	-12.12968194	9.27E-29	LRRC37A3
rs62054414	229962_at	-1.072353766	-12.12968194	9.27E-29	LRRC37A3
rs62054417	229962_at	-1.072353766	-12.12968194	9.27E-29	LRRC37A3
rs62054418	229962_at	-1.072353766	-12.12968194	9.27E-29	LRRC37A3
rs62054419	229962_at	-1.072353766	-12.12968194	9.27E-29	LRRC37A3
rs62054420	229962_at	-1.072353766	-12.12968194	9.27E-29	LRRC37A3
rs62054421	229962_at	-1.072353766	-12.12968194	9.27E-29	LRRC37A3
rs62054424	229962_at	-1.072353766	-12.12968194	9.27E-29	LRRC37A3
rs62054426	229962_at	-1.072353766	-12.12968194	9.27E-29	LRRC37A3
rs62054427	229962_at	-1.072353766	-12.12968194	9.27E-29	LRRC37A3
rs62054428	229962_at	-1.072353766	-12.12968194	9.27E-29	LRRC37A3
rs62054429	229962_at	-1.072353766	-12.12968194	9.27E-29	LRRC37A3
rs62054431	229962_at	-1.072353766	-12.12968194	9.27E-29	LRRC37A3
rs62054432	229962_at	-1.072353766	-12.12968194	9.27E-29	LRRC37A3
rs62054433	229962_at	-1.072353766	-12.12968194	9.27E-29	LRRC37A3
rs62054434	229962_at	-1.072353766	-12.12968194	9.27E-29	LRRC37A3
rs62054435	229962_at	-1.072353766	-12.12968194	9.27E-29	LRRC37A3
rs62054436	229962_at	-1.072353766	-12.12968194	9.27E-29	LRRC37A3
rs62054437	229962_at	-1.072353766	-12.12968194	9.27E-29	LRRC37A3
rs62054438	229962_at	-1.072353766	-12.12968194	9.27E-29	LRRC37A3
rs62054439	229962_at	-1.072353766	-12.12968194	9.27E-29	LRRC37A3
rs62054440	229962_at	-1.072353766	-12.12968194	9.27E-29	LRRC37A3
rs62054442	229962_at	-1.072353766	-12.12968194	9.27E-29	LRRC37A3
rs62055868	229962_at	-1.072353766	-12.12968194	9.27E-29	LRRC37A3
rs62055869	229962_at	-1.072353766	-12.12968194	9.27E-29	LRRC37A3
rs62055871	229962_at	-1.072353766	-12.12968194	9.27E-29	LRRC37A3
rs62055875	229962_at	-1.072353766	-12.12968194	9.27E-29	LRRC37A3
rs62055876	229962_at	-1.072353766	-12.12968194	9.27E-29	LRRC37A3
rs62055878	229962_at	-1.072353766	-12.12968194	9.27E-29	LRRC37A3
rs62055879	229962_at	-1.072353766	-12.12968194	9.27E-29	LRRC37A3
rs62055883	229962_at	-1.072353766	-12.12968194	9.27E-29	LRRC37A3
rs62055884	229962_at	-1.072353766	-12.12968194	9.27E-29	LRRC37A3
rs62055885	229962_at	-1.072353766	-12.12968194	9.27E-29	LRRC37A3
rs62055886	229962_at	-1.072353766	-12.12968194	9.27E-29	LRRC37A3
rs62055887	229962_at	-1.072353766	-12.12968194	9.27E-29	LRRC37A3
rs62055889	229962_at	-1.072353766	-12.12968194	9.27E-29	LRRC37A3
rs62056935	229962_at	-1.072353766	-12.12968194	9.27E-29	LRRC37A3
rs62056936	229962_at	-1.072353766	-12.12968194	9.27E-29	LRRC37A3
rs62056937	229962_at	-1.072353766	-12.12968194	9.27E-29	LRRC37A3
rs62056939	229962_at	-1.072353766	-12.12968194	9.27E-29	LRRC37A3
rs62056940	229962_at	-1.072353766	-12.12968194	9.27E-29	LRRC37A3
rs62056946	229962_at	-1.072353766	-12.12968194	9.27E-29	LRRC37A3
rs71375313	229962_at	-1.072353766	-12.12968194	9.27E-29	LRRC37A3
rs7350923	229962_at	-1.072353766	-12.12968194	9.27E-29	LRRC37A3
rs74429037	229962_at	-1.072353766	-12.12968194	9.27E-29	LRRC37A3
rs74464991	229962_at	-1.072353766	-12.12968194	9.27E-29	LRRC37A3
rs74514268	229962_at	-1.072353766	-12.12968194	9.27E-29	LRRC37A3
rs74579538	229962_at	-1.072353766	-12.12968194	9.27E-29	LRRC37A3
rs74818907	229962_at	-1.072353766	-12.12968194	9.27E-29	LRRC37A3
rs75022332	229962_at	-1.072353766	-12.12968194	9.27E-29	LRRC37A3
rs7502718	229962_at	-1.072353766	-12.12968194	9.27E-29	LRRC37A3
rs7502937	229962_at	-1.072353766	-12.12968194	9.27E-29	LRRC37A3
rs75403953	229962_at	-1.072353766	-12.12968194	9.27E-29	LRRC37A3
rs75500942	229962_at	-1.072353766	-12.12968194	9.27E-29	LRRC37A3
rs75643244	229962_at	-1.072353766	-12.12968194	9.27E-29	LRRC37A3
rs75715199	229962_at	-1.072353766	-12.12968194	9.27E-29	LRRC37A3
rs75788861	229962_at	-1.072353766	-12.12968194	9.27E-29	LRRC37A3
rs75986348	229962_at	-1.072353766	-12.12968194	9.27E-29	LRRC37A3
rs75990322	229962_at	-1.072353766	-12.12968194	9.27E-29	LRRC37A3
rs76171147	229962_at	-1.072353766	-12.12968194	9.27E-29	LRRC37A3
rs76311426	229962_at	-1.072353766	-12.12968194	9.27E-29	LRRC37A3
rs76421814	229962_at	-1.072353766	-12.12968194	9.27E-29	LRRC37A3
rs76667867	229962_at	-1.072353766	-12.12968194	9.27E-29	LRRC37A3
rs76728632	229962_at	-1.072353766	-12.12968194	9.27E-29	LRRC37A3
rs77114624	229962_at	-1.072353766	-12.12968194	9.27E-29	LRRC37A3
rs77301847	229962_at	-1.072353766	-12.12968194	9.27E-29	LRRC37A3
rs77370070	229962_at	-1.072353766	-12.12968194	9.27E-29	LRRC37A3
rs77387379	229962_at	-1.072353766	-12.12968194	9.27E-29	LRRC37A3
rs77727624	229962_at	-1.072353766	-12.12968194	9.27E-29	LRRC37A3
rs77807457	229962_at	-1.072353766	-12.12968194	9.27E-29	LRRC37A3
rs77819001	229962_at	-1.072353766	-12.12968194	9.27E-29	LRRC37A3
rs78440279	229962_at	-1.072353766	-12.12968194	9.27E-29	LRRC37A3
rs79226879	229962_at	-1.072353766	-12.12968194	9.27E-29	LRRC37A3
rs79322350	229962_at	-1.072353766	-12.12968194	9.27E-29	LRRC37A3
rs80072429	229962_at	-1.072353766	-12.12968194	9.27E-29	LRRC37A3
rs80157557	229962_at	-1.072353766	-12.12968194	9.27E-29	LRRC37A3
rs9906974	229962_at	-1.072353766	-12.12968194	9.27E-29	LRRC37A3
rs2696593	229962_at	-1.15644537	-12.12637732	9.54E-29	LRRC37A3
rs2732650	229962_at	-1.15644537	-12.12637732	9.54E-29	LRRC37A3
rs2668724	229962_at	-1.06091886	-12.121861	9.93E-29	LRRC37A3
rs3818125	225206_s_at	-0.811652718	-12.11899295	1.02E-28	MTRF1L
rs113173628	229962_at	-1.074368158	-12.1174032	1.03E-28	LRRC37A3
rs259224	1566402_at	0.825832141	12.11428933	1.06E-28	SNORA68
rs17585608	229962_at	-1.07609369	-12.11375295	1.07E-28	LRRC37A3
rs17563923	229962_at	-1.082340717	-12.1136794	1.07E-28	LRRC37A3
rs2903705	229962_at	-1.056184909	-12.11303574	1.07E-28	LRRC37A3
rs62055708	229962_at	-1.071181363	-12.11230236	1.08E-28	LRRC37A3
rs76927677	229962_at	-1.071181363	-12.11230236	1.08E-28	LRRC37A3
rs62073153	229962_at	-1.155283996	-12.11077229	1.09E-28	LRRC37A3
rs5934804	214769_at	0.828049959	12.10891317	1.11E-28	CLCN4
rs2906009	229962_at	-1.07850256	-12.10530582	1.15E-28	LRRC37A3
rs150449356	229962_at	-1.155356529	-12.10469597	1.15E-28	LRRC37A3
rs12812860	213975_s_at	0.749436836	12.10405479	1.16E-28	LYZ
[truncated: 18,323 more rows]
