# Supplementary material for: Integrative genomic deconvolution of rheumatoid arthritis GWAS loci into gene and cell type associations
Source: Genome Biol. 2016 Apr 30;17:79. doi: 10.1186/s13059-016-0948-6 (PMC4853861; doi:10.1186/s13059-016-0948-6)
Supplement: Additional file 6: — Contains the full results of the integration with enhancers described by H3K27ac or H3K4me marks. (XLSX 276 kb) [file 13059_2016_948_MOESM6_ESM.xlsx]

## Sheet: RAGWAS_H3K27ac
chromosome	enhancer start (hg19)	enhancer end	peak	overlapping eQTL eSNPs	Mapped gene symbol	lowest nominal p-value for eQTL	Cell data set	epigenome dataset group	Standardized Epigenome name [unix]	Standardized Epigenome name [short]	Standardized Epigenome name	ANATOMY	TYPE	LAB	SEX
chr21	34751548	34757057	81.5379	rs28735854;rs6517167;rs62226376;rs12329794;rs7280245;rs2834208	TMEM50B	2.61584e-13	E029	HSC & B-cell	P._monocytes_f._PB	P. monocytes f. PB	Primary monocytes from PB	BLOOD	PrimaryCell	UW	Male
chr21	34751548	34757057	81.5379	rs6517167;rs8127569	GART	5.53608e-07	E029	HSC & B-cell	P._monocytes_f._PB	P. monocytes f. PB	Primary monocytes from PB	BLOOD	PrimaryCell	UW	Male
chr21	34751548	34757057	81.5379	rs2834208;rs7279869;rs62226377;rs7280413	IL10RB	9.45875e-07	E029	HSC & B-cell	P._monocytes_f._PB	P. monocytes f. PB	Primary monocytes from PB	BLOOD	PrimaryCell	UW	Male
chr21	34751548	34757057	81.5379	rs7280245;rs62226376;rs12329794;rs2834208	IFNAR1	0.000203007	E029	HSC & B-cell	P._monocytes_f._PB	P. monocytes f. PB	Primary monocytes from PB	BLOOD	PrimaryCell	UW	Male
chr21	34751548	34757057	81.5379	rs28735854	ITSN1	0.000421201	E029	HSC & B-cell	P._monocytes_f._PB	P. monocytes f. PB	Primary monocytes from PB	BLOOD	PrimaryCell	UW	Male
chr1	154400751	154407716	77.5435	rs7521458;rs56383622;rs4845620;rs7518199	SNAPIN	0.000292478	E029	HSC & B-cell	P._monocytes_f._PB	P. monocytes f. PB	Primary monocytes from PB	BLOOD	PrimaryCell	UW	Male
chr1	154424256	154430403	57.5622	rs12126142;rs4129267;rs2228145;rs12133641	SNAPIN	0.000149948	E029	HSC & B-cell	P._monocytes_f._PB	P. monocytes f. PB	Primary monocytes from PB	BLOOD	PrimaryCell	UW	Male
chr21	34762842	34767811	34.3749	rs73194058;rs969478;rs4571135;rs56282402	TMEM50B	4.61029e-13	E029	HSC & B-cell	P._monocytes_f._PB	P. monocytes f. PB	Primary monocytes from PB	BLOOD	PrimaryCell	UW	Male
chr21	34762842	34767811	34.3749	rs969478	GART	3.17598e-08	E029	HSC & B-cell	P._monocytes_f._PB	P. monocytes f. PB	Primary monocytes from PB	BLOOD	PrimaryCell	UW	Male
chr21	34762842	34767811	34.3749	rs2040110;rs56282402	IL10RB	9.83918e-06	E029	HSC & B-cell	P._monocytes_f._PB	P. monocytes f. PB	Primary monocytes from PB	BLOOD	PrimaryCell	UW	Male
chr21	34762842	34767811	34.3749	rs56282402	IFNAR1	4.3384e-05	E029	HSC & B-cell	P._monocytes_f._PB	P. monocytes f. PB	Primary monocytes from PB	BLOOD	PrimaryCell	UW	Male
chr21	34762842	34767811	34.3749	rs4571135;rs73194058	ITSN1	5.04417e-05	E029	HSC & B-cell	P._monocytes_f._PB	P. monocytes f. PB	Primary monocytes from PB	BLOOD	PrimaryCell	UW	Male
chr12	111864544	111870374	42.3597	rs10849947;rs2283358;rs73199895;rs2285520	TMEM116	1.15855e-08	E029	HSC & B-cell	P._monocytes_f._PB	P. monocytes f. PB	Primary monocytes from PB	BLOOD	PrimaryCell	UW	Male
chr12	111864544	111870374	42.3597	rs3782887	NAA25	2.59471e-07	E029	HSC & B-cell	P._monocytes_f._PB	P. monocytes f. PB	Primary monocytes from PB	BLOOD	PrimaryCell	UW	Male
chr12	111864544	111870374	42.3597	rs10849947	ERP29	0.000104437	E029	HSC & B-cell	P._monocytes_f._PB	P. monocytes f. PB	Primary monocytes from PB	BLOOD	PrimaryCell	UW	Male
chr12	111879785	111884920	21.3694	rs2239194;rs2238154;rs2239195;rs28362508	TMEM116	6.29493e-10	E029	HSC & B-cell	P._monocytes_f._PB	P. monocytes f. PB	Primary monocytes from PB	BLOOD	PrimaryCell	UW	Male
chr12	111879785	111884920	21.3694	rs2238154	ERP29	0.000104437	E029	HSC & B-cell	P._monocytes_f._PB	P. monocytes f. PB	Primary monocytes from PB	BLOOD	PrimaryCell	UW	Male
chr10	81698886	81700325	17.373	rs17886630;rs2245121	ANXA11	3.7489e-18	E029	HSC & B-cell	P._monocytes_f._PB	P. monocytes f. PB	Primary monocytes from PB	BLOOD	PrimaryCell	UW	Male
chr21	34759656	34762323	22.4414	rs11702844;rs111512302;rs56992660;rs57202190;rs60702473;rs11910007	TMEM50B	2.2237e-13	E029	HSC & B-cell	P._monocytes_f._PB	P. monocytes f. PB	Primary monocytes from PB	BLOOD	PrimaryCell	UW	Male
chr21	34759656	34762323	22.4414	rs111512302;rs60702473;rs9305528;rs6517169	GART	3.33973e-07	E029	HSC & B-cell	P._monocytes_f._PB	P. monocytes f. PB	Primary monocytes from PB	BLOOD	PrimaryCell	UW	Male
chr21	34759656	34762323	22.4414	rs8126534;rs6517168	IL10RB	8.6815e-06	E029	HSC & B-cell	P._monocytes_f._PB	P. monocytes f. PB	Primary monocytes from PB	BLOOD	PrimaryCell	UW	Male
chr21	34759656	34762323	22.4414	rs11910007;rs56992660;rs57202190	IFNAR1	0.000130342	E029	HSC & B-cell	P._monocytes_f._PB	P. monocytes f. PB	Primary monocytes from PB	BLOOD	PrimaryCell	UW	Male
chr21	34759656	34762323	22.4414	rs11702844	ITSN1	0.000812718	E029	HSC & B-cell	P._monocytes_f._PB	P. monocytes f. PB	Primary monocytes from PB	BLOOD	PrimaryCell	UW	Male
chr9	123696018	123698960	23.5361	rs10760128;rs10739581	TRAF1	1.50114e-18	E029	HSC & B-cell	P._monocytes_f._PB	P. monocytes f. PB	Primary monocytes from PB	BLOOD	PrimaryCell	UW	Male
chr9	123696018	123698960	23.5361	rs10739581;rs10760128;rs74971050	PSMD5-AS1	8.82177e-13	E029	HSC & B-cell	P._monocytes_f._PB	P. monocytes f. PB	Primary monocytes from PB	BLOOD	PrimaryCell	UW	Male
chr9	123696018	123698960	23.5361	rs10739581;rs10760128;rs62578395	RAB14	1.33997e-06	E029	HSC & B-cell	P._monocytes_f._PB	P. monocytes f. PB	Primary monocytes from PB	BLOOD	PrimaryCell	UW	Male
chr9	123696018	123698960	23.5361	rs10739581;rs10760128	PHF19	0.000235246	E029	HSC & B-cell	P._monocytes_f._PB	P. monocytes f. PB	Primary monocytes from PB	BLOOD	PrimaryCell	UW	Male
chr21	34747020	34748364	23.1439	rs10470090	TMEM50B	1.82375e-13	E029	HSC & B-cell	P._monocytes_f._PB	P. monocytes f. PB	Primary monocytes from PB	BLOOD	PrimaryCell	UW	Male
chr21	34747020	34748364	23.1439	rs10470090	ITSN1	0.000418956	E029	HSC & B-cell	P._monocytes_f._PB	P. monocytes f. PB	Primary monocytes from PB	BLOOD	PrimaryCell	UW	Male
chr1	38290661	38292421	19.7619	rs74415767;rs61778079;rs67704103	SF3A3	1.04585e-17	E029	HSC & B-cell	P._monocytes_f._PB	P. monocytes f. PB	Primary monocytes from PB	BLOOD	PrimaryCell	UW	Male
chr1	38290661	38292421	19.7619	rs67704103;rs74415767;rs61778079	INPP5B	1.07212e-11	E029	HSC & B-cell	P._monocytes_f._PB	P. monocytes f. PB	Primary monocytes from PB	BLOOD	PrimaryCell	UW	Male
chr1	38290661	38292421	19.7619	rs74415767;rs61778079	FHL3	2.35e-07	E029	HSC & B-cell	P._monocytes_f._PB	P. monocytes f. PB	Primary monocytes from PB	BLOOD	PrimaryCell	UW	Male
chr1	38290661	38292421	19.7619	rs74415767;rs61778079	YRDC	0.00010527	E029	HSC & B-cell	P._monocytes_f._PB	P. monocytes f. PB	Primary monocytes from PB	BLOOD	PrimaryCell	UW	Male
chr1	154394974	154396860	15.4463	rs77302258	GBAP1	6.0829e-05	E029	HSC & B-cell	P._monocytes_f._PB	P. monocytes f. PB	Primary monocytes from PB	BLOOD	PrimaryCell	UW	Male
chr1	154394974	154396860	15.4463	rs6684439;rs4133213	SNAPIN	0.000370871	E029	HSC & B-cell	P._monocytes_f._PB	P. monocytes f. PB	Primary monocytes from PB	BLOOD	PrimaryCell	UW	Male
chr1	154394974	154396860	15.4463	rs77302258	FLAD1	0.000403796	E029	HSC & B-cell	P._monocytes_f._PB	P. monocytes f. PB	Primary monocytes from PB	BLOOD	PrimaryCell	UW	Male
chr1	154410848	154411554	11.5898	rs4845622	SNAPIN	0.000492481	E029	HSC & B-cell	P._monocytes_f._PB	P. monocytes f. PB	Primary monocytes from PB	BLOOD	PrimaryCell	UW	Male
chr22	21979149	21979941	7.4789	rs4821124;rs12158299	UBE2L3	5.24534e-38	E029	HSC & B-cell	P._monocytes_f._PB	P. monocytes f. PB	Primary monocytes from PB	BLOOD	PrimaryCell	UW	Male
chr1	38285768	38286221	8.89404	rs61778076;rs61778077;rs4653329	SF3A3	1.04585e-17	E029	HSC & B-cell	P._monocytes_f._PB	P. monocytes f. PB	Primary monocytes from PB	BLOOD	PrimaryCell	UW	Male
chr1	38285768	38286221	8.89404	rs4653329;rs61778076;rs61778077	INPP5B	1.86355e-11	E029	HSC & B-cell	P._monocytes_f._PB	P. monocytes f. PB	Primary monocytes from PB	BLOOD	PrimaryCell	UW	Male
chr1	38285768	38286221	8.89404	rs61778076;rs61778077	FHL3	2.35e-07	E029	HSC & B-cell	P._monocytes_f._PB	P. monocytes f. PB	Primary monocytes from PB	BLOOD	PrimaryCell	UW	Male
chr1	38285768	38286221	8.89404	rs61778076;rs61778077	YRDC	0.00010527	E029	HSC & B-cell	P._monocytes_f._PB	P. monocytes f. PB	Primary monocytes from PB	BLOOD	PrimaryCell	UW	Male
chr22	21976272	21976999	5.79608	rs7444	UBE2L3	2.27553e-39	E029	HSC & B-cell	P._monocytes_f._PB	P. monocytes f. PB	Primary monocytes from PB	BLOOD	PrimaryCell	UW	Male
chr2	61153387	61154347	4.83007	rs3732179;rs34518355	AHSA2	7.08571e-13	E029	HSC & B-cell	P._monocytes_f._PB	P. monocytes f. PB	Primary monocytes from PB	BLOOD	PrimaryCell	UW	Male
chr2	61153387	61154347	4.83007	rs34518355;rs3732179	USP34	5.82149e-07	E029	HSC & B-cell	P._monocytes_f._PB	P. monocytes f. PB	Primary monocytes from PB	BLOOD	PrimaryCell	UW	Male
chr2	61153387	61154347	4.83007	rs3732179	LOC339803	0.000407233	E029	HSC & B-cell	P._monocytes_f._PB	P. monocytes f. PB	Primary monocytes from PB	BLOOD	PrimaryCell	UW	Male
chr2	61153387	61154347	4.83007	rs3732179	PEX13	0.00079359	E029	HSC & B-cell	P._monocytes_f._PB	P. monocytes f. PB	Primary monocytes from PB	BLOOD	PrimaryCell	UW	Male
chr14	105392351	105393414	5.02421	rs2819468;rs2582531	SIVA1	0.00023078	E029	HSC & B-cell	P._monocytes_f._PB	P. monocytes f. PB	Primary monocytes from PB	BLOOD	PrimaryCell	UW	Male
chr8	11339494	11339917	5.16896	rs2061831;rs2199690	FAM167A	1.28852e-17	E029	HSC & B-cell	P._monocytes_f._PB	P. monocytes f. PB	Primary monocytes from PB	BLOOD	PrimaryCell	UW	Male
chr8	11339494	11339917	5.16896	rs2199690	NEIL2	1.19926e-07	E029	HSC & B-cell	P._monocytes_f._PB	P. monocytes f. PB	Primary monocytes from PB	BLOOD	PrimaryCell	UW	Male
chr8	11339494	11339917	5.16896	rs2199690;rs2061831	XKR6	5.29315e-06	E029	HSC & B-cell	P._monocytes_f._PB	P. monocytes f. PB	Primary monocytes from PB	BLOOD	PrimaryCell	UW	Male
chr8	11339494	11339917	5.16896	rs2199690	CTSB	2.70465e-05	E029	HSC & B-cell	P._monocytes_f._PB	P. monocytes f. PB	Primary monocytes from PB	BLOOD	PrimaryCell	UW	Male
chr8	11339494	11339917	5.16896	rs2061831	PINX1	0.000188647	E029	HSC & B-cell	P._monocytes_f._PB	P. monocytes f. PB	Primary monocytes from PB	BLOOD	PrimaryCell	UW	Male
chr8	11339494	11339917	5.16896	rs2199690;rs2061831	FDFT1	0.0004937	E029	HSC & B-cell	P._monocytes_f._PB	P. monocytes f. PB	Primary monocytes from PB	BLOOD	PrimaryCell	UW	Male
chr2	61164000	61164457	4.63827	rs13017599	AHSA2	1.40758e-07	E029	HSC & B-cell	P._monocytes_f._PB	P. monocytes f. PB	Primary monocytes from PB	BLOOD	PrimaryCell	UW	Male
chr2	61164000	61164457	4.63827	rs13017599	USP34	2.76621e-07	E029	HSC & B-cell	P._monocytes_f._PB	P. monocytes f. PB	Primary monocytes from PB	BLOOD	PrimaryCell	UW	Male
chr20	44747540	44748143	5.51593	rs4810485	CD40	9.30195e-08	E029	HSC & B-cell	P._monocytes_f._PB	P. monocytes f. PB	Primary monocytes from PB	BLOOD	PrimaryCell	UW	Male
chr1	154417543	154417892	5.23077	rs4845373	SNAPIN	0.000492481	E029	HSC & B-cell	P._monocytes_f._PB	P. monocytes f. PB	Primary monocytes from PB	BLOOD	PrimaryCell	UW	Male
chr22	21957967	21958260	4.34388	rs5754323	UBE2L3	2.27553e-39	E029	HSC & B-cell	P._monocytes_f._PB	P. monocytes f. PB	Primary monocytes from PB	BLOOD	PrimaryCell	UW	Male
chr6	159514579	159517318	84.0301	rs2249937	TAGAP	0.000345612	E032	HSC & B-cell	P._B_cells_f._PB	P. B cells f. PB	Primary B cells from PB	BLOOD	PrimaryCell	UW	Male
chr21	34751710	34758076	55.6269	rs28735854;rs6517167;rs62226376;rs12329794;rs7280245;rs2834208	TMEM50B	2.61584e-13	E032	HSC & B-cell	P._B_cells_f._PB	P. B cells f. PB	Primary B cells from PB	BLOOD	PrimaryCell	UW	Male
chr21	34751710	34758076	55.6269	rs6517167;rs8129395;rs8127569	GART	5.53608e-07	E032	HSC & B-cell	P._B_cells_f._PB	P. B cells f. PB	Primary B cells from PB	BLOOD	PrimaryCell	UW	Male
chr21	34751710	34758076	55.6269	rs2834208;rs7279869;rs62226377;rs7280413	IL10RB	9.45875e-07	E032	HSC & B-cell	P._B_cells_f._PB	P. B cells f. PB	Primary B cells from PB	BLOOD	PrimaryCell	UW	Male
chr21	34751710	34758076	55.6269	rs7280245;rs62226376;rs12329794;rs2834208	IFNAR1	0.000203007	E032	HSC & B-cell	P._B_cells_f._PB	P. B cells f. PB	Primary B cells from PB	BLOOD	PrimaryCell	UW	Male
chr21	34751710	34758076	55.6269	rs28735854	ITSN1	0.000421201	E032	HSC & B-cell	P._B_cells_f._PB	P. B cells f. PB	Primary B cells from PB	BLOOD	PrimaryCell	UW	Male
chr10	81697896	81699984	31.2266	rs17879726;rs17886630;rs2245121	ANXA11	7.69944e-25	E032	HSC & B-cell	P._B_cells_f._PB	P. B cells f. PB	Primary B cells from PB	BLOOD	PrimaryCell	UW	Male
chr10	81697896	81699984	31.2266	rs17879726	FAM213A	0.000483887	E032	HSC & B-cell	P._B_cells_f._PB	P. B cells f. PB	Primary B cells from PB	BLOOD	PrimaryCell	UW	Male
chr10	81697896	81699984	31.2266	rs12241521	TSPAN14	0.00071699	E032	HSC & B-cell	P._B_cells_f._PB	P. B cells f. PB	Primary B cells from PB	BLOOD	PrimaryCell	UW	Male
chr9	123664835	123667776	18.7982	rs2241003;rs9886724;rs4836834	TRAF1	1.64688e-18	E032	HSC & B-cell	P._B_cells_f._PB	P. B cells f. PB	Primary B cells from PB	BLOOD	PrimaryCell	UW	Male
chr9	123664835	123667776	18.7982	rs4836834;rs9886724;rs2241003	PSMD5-AS1	6.10055e-13	E032	HSC & B-cell	P._B_cells_f._PB	P. B cells f. PB	Primary B cells from PB	BLOOD	PrimaryCell	UW	Male
chr9	123664835	123667776	18.7982	rs4836834;rs9886724;rs2241003	RAB14	2.64631e-06	E032	HSC & B-cell	P._B_cells_f._PB	P. B cells f. PB	Primary B cells from PB	BLOOD	PrimaryCell	UW	Male
chr9	123664835	123667776	18.7982	rs9886724;rs4836834;rs2241003	PHF19	0.000464411	E032	HSC & B-cell	P._B_cells_f._PB	P. B cells f. PB	Primary B cells from PB	BLOOD	PrimaryCell	UW	Male
chr1	157691048	157695180	20.7561	rs2873405;rs2210918;rs1970265;rs1977710;rs11264804;rs2105108;rs2317233;rs2873406;rs41479249;rs10489679;rs6680161	FCRL3	1.01886e-27	E032	HSC & B-cell	P._B_cells_f._PB	P. B cells f. PB	Primary B cells from PB	BLOOD	PrimaryCell	UW	Male
chr1	198651191	198655516	16.1436	rs1326280;rs17669032	PTPRC	0.000158196	E032	HSC & B-cell	P._B_cells_f._PB	P. B cells f. PB	Primary B cells from PB	BLOOD	PrimaryCell	UW	Male
chr11	36508601	36510188	12.713	rs5030487;rs5030482;rs5030485;rs5030486	TRAF6	8.08881e-05	E032	HSC & B-cell	P._B_cells_f._PB	P. B cells f. PB	Primary B cells from PB	BLOOD	PrimaryCell	UW	Male
chr2	61099389	61101673	12.4401	rs842623;rs13019590	AHSA2	9.43684e-13	E032	HSC & B-cell	P._B_cells_f._PB	P. B cells f. PB	Primary B cells from PB	BLOOD	PrimaryCell	UW	Male
chr2	61099389	61101673	12.4401	rs13019590;rs842623	USP34	1.12996e-06	E032	HSC & B-cell	P._B_cells_f._PB	P. B cells f. PB	Primary B cells from PB	BLOOD	PrimaryCell	UW	Male
chr2	61099389	61101673	12.4401	rs112187224;rs842623	LOC339803	9.39664e-06	E032	HSC & B-cell	P._B_cells_f._PB	P. B cells f. PB	Primary B cells from PB	BLOOD	PrimaryCell	UW	Male
chr2	61099389	61101673	12.4401	rs842623	PEX13	0.000920306	E032	HSC & B-cell	P._B_cells_f._PB	P. B cells f. PB	Primary B cells from PB	BLOOD	PrimaryCell	UW	Male
chr6	149815577	149817122	9.99366	rs4897131;rs4897132;rs17732745;rs4897133	GINM1	7.24979e-05	E032	HSC & B-cell	P._B_cells_f._PB	P. B cells f. PB	Primary B cells from PB	BLOOD	PrimaryCell	UW	Male
chr20	44739447	44740820	8.36646	rs6074022	CD40	1.63888e-07	E032	HSC & B-cell	P._B_cells_f._PB	P. B cells f. PB	Primary B cells from PB	BLOOD	PrimaryCell	UW	Male
chr22	21941739	21942844	10.222	rs12484550;rs9621715;rs5998599	UBE2L3	2.50382e-38	E032	HSC & B-cell	P._B_cells_f._PB	P. B cells f. PB	Primary B cells from PB	BLOOD	PrimaryCell	UW	Male
chr1	198640277	198641129	6.48215	rs17668708	PTPRC	0.00057929	E032	HSC & B-cell	P._B_cells_f._PB	P. B cells f. PB	Primary B cells from PB	BLOOD	PrimaryCell	UW	Male
chr17	37707263	37707751	7.19329	rs12947506	CDK12	3.13633e-13	E032	HSC & B-cell	P._B_cells_f._PB	P. B cells f. PB	Primary B cells from PB	BLOOD	PrimaryCell	UW	Male
chr17	37707263	37707751	7.19329	rs12947506	PGAP3	1.84891e-05	E032	HSC & B-cell	P._B_cells_f._PB	P. B cells f. PB	Primary B cells from PB	BLOOD	PrimaryCell	UW	Male
chr2	61153428	61154402	5.98076	rs3732179;rs34518355	AHSA2	7.08571e-13	E032	HSC & B-cell	P._B_cells_f._PB	P. B cells f. PB	Primary B cells from PB	BLOOD	PrimaryCell	UW	Male
chr2	61153428	61154402	5.98076	rs34518355;rs3732179	USP34	5.82149e-07	E032	HSC & B-cell	P._B_cells_f._PB	P. B cells f. PB	Primary B cells from PB	BLOOD	PrimaryCell	UW	Male
chr2	61153428	61154402	5.98076	rs3732179	LOC339803	0.000407233	E032	HSC & B-cell	P._B_cells_f._PB	P. B cells f. PB	Primary B cells from PB	BLOOD	PrimaryCell	UW	Male
chr2	61153428	61154402	5.98076	rs3732179	PEX13	0.00079359	E032	HSC & B-cell	P._B_cells_f._PB	P. B cells f. PB	Primary B cells from PB	BLOOD	PrimaryCell	UW	Male
chr22	39747066	39748307	4.86871	rs2069235;rs909685	SYNGR1	2.90172e-15	E032	HSC & B-cell	P._B_cells_f._PB	P. B cells f. PB	Primary B cells from PB	BLOOD	PrimaryCell	UW	Male
chr22	21970927	21971268	5.30344	rs738128;rs738129	UBE2L3	2.27553e-39	E032	HSC & B-cell	P._B_cells_f._PB	P. B cells f. PB	Primary B cells from PB	BLOOD	PrimaryCell	UW	Male
chr22	21970927	21971268	5.30344	rs112231410	MAPK1	3.49951e-05	E032	HSC & B-cell	P._B_cells_f._PB	P. B cells f. PB	Primary B cells from PB	BLOOD	PrimaryCell	UW	Male
chr1	198656225	198656504	4.18111	rs1326281;rs4915314;rs7410883;rs2359952;rs79726526	PTPRC	3.06793e-05	E032	HSC & B-cell	P._B_cells_f._PB	P. B cells f. PB	Primary B cells from PB	BLOOD	PrimaryCell	UW	Male
chr1	198635847	198661558	43.2	rs2182419;rs3767745;rs1326279;rs1326281;rs12144388;rs4915314;rs7410883;rs2359952;rs1326280;rs79784096;rs79726526;rs3754098;rs77235602;rs17668708;rs17669032;rs16843698;rs80120393;rs16843712	PTPRC	9.93501e-06	E034	Blood & T-cell	P._T_cells_f._PB	P. T cells f. PB	Primary T cells from PB	BLOOD	PrimaryCell	UW	Male
chr9	123664807	123669290	37.5566	rs10739577;rs10818486;rs2241003;rs9886724;rs4836834;rs10818485;rs10435844;rs4837799;rs10435843	TRAF1	1.50114e-18	E034	Blood & T-cell	P._T_cells_f._PB	P. T cells f. PB	Primary T cells from PB	BLOOD	PrimaryCell	UW	Male
chr9	123664807	123669290	37.5566	rs10435843;rs10818485;rs10435844;rs4837799;rs4836834;rs9886724;rs10739577;rs10818486;rs2241003;rs113727801	PSMD5-AS1	3.15891e-14	E034	Blood & T-cell	P._T_cells_f._PB	P. T cells f. PB	Primary T cells from PB	BLOOD	PrimaryCell	UW	Male
chr9	123664807	123669290	37.5566	rs4836834;rs9886724;rs10739577;rs10818486;rs2241003;rs10435843	RAB14	2.64631e-06	E034	Blood & T-cell	P._T_cells_f._PB	P. T cells f. PB	Primary T cells from PB	BLOOD	PrimaryCell	UW	Male
chr9	123664807	123669290	37.5566	rs10818485;rs10435844;rs4837799;rs10435843;rs10739577;rs10818486;rs9886724;rs4836834;rs2241003	PHF19	3.08733e-05	E034	Blood & T-cell	P._T_cells_f._PB	P. T cells f. PB	Primary T cells from PB	BLOOD	PrimaryCell	UW	Male
chr6	149815464	149818316	47.3333	rs4897131;rs4897132;rs7753560;rs62442787;rs62442788;rs17732745;rs4897133	GINM1	7.24979e-05	E034	Blood & T-cell	P._T_cells_f._PB	P. T cells f. PB	Primary T cells from PB	BLOOD	PrimaryCell	UW	Male
chr1	198614516	198629385	23.6842	rs16843586;rs1536316;rs74134766;rs1326270;rs1326273;rs10754251	PTPRC	9.23445e-05	E034	Blood & T-cell	P._T_cells_f._PB	P. T cells f. PB	Primary T cells from PB	BLOOD	PrimaryCell	UW	Male
chr5	131390671	131392338	24.7642	rs4705915	SLC22A5	5.51314e-11	E034	Blood & T-cell	P._T_cells_f._PB	P. T cells f. PB	Primary T cells from PB	BLOOD	PrimaryCell	UW	Male
chr5	131390671	131392338	24.7642	rs17165633	ACSL6	8.10079e-08	E034	Blood & T-cell	P._T_cells_f._PB	P. T cells f. PB	Primary T cells from PB	BLOOD	PrimaryCell	UW	Male
chr5	131390671	131392338	24.7642	rs4705915	SLC22A4	3.50759e-07	E034	Blood & T-cell	P._T_cells_f._PB	P. T cells f. PB	Primary T cells from PB	BLOOD	PrimaryCell	UW	Male
chr1	198586940	198599809	16.25	rs16843518	C1orf53	0.000808577	E034	Blood & T-cell	P._T_cells_f._PB	P. T cells f. PB	Primary T cells from PB	BLOOD	PrimaryCell	UW	Male
chr12	111861996	111865113	21.25	rs10849947;rs11065898	TMEM116	1.15855e-08	E034	Blood & T-cell	P._T_cells_f._PB	P. T cells f. PB	Primary T cells from PB	BLOOD	PrimaryCell	UW	Male
chr12	111861996	111865113	21.25	rs10849947	ERP29	0.000104437	E034	Blood & T-cell	P._T_cells_f._PB	P. T cells f. PB	Primary T cells from PB	BLOOD	PrimaryCell	UW	Male
chr6	149828779	149830635	14.4796	rs12665533	GINM1	0.000169585	E034	Blood & T-cell	P._T_cells_f._PB	P. T cells f. PB	Primary T cells from PB	BLOOD	PrimaryCell	UW	Male
chr6	149809563	149810687	15.0568	rs6911016;rs2341768	GINM1	0.000149066	E034	Blood & T-cell	P._T_cells_f._PB	P. T cells f. PB	Primary T cells from PB	BLOOD	PrimaryCell	UW	Male
chr6	149809563	149810687	15.0568	rs6911016	ZC3H12D	0.000792802	E034	Blood & T-cell	P._T_cells_f._PB	P. T cells f. PB	Primary T cells from PB	BLOOD	PrimaryCell	UW	Male
chr9	123697450	123700733	13.7931	rs10760129	TRAF1	2.00182e-18	E034	Blood & T-cell	P._T_cells_f._PB	P. T cells f. PB	Primary T cells from PB	BLOOD	PrimaryCell	UW	Male
chr9	123697450	123700733	13.7931	rs10760129;rs74971050	PSMD5-AS1	6.10055e-13	E034	Blood & T-cell	P._T_cells_f._PB	P. T cells f. PB	Primary T cells from PB	BLOOD	PrimaryCell	UW	Male
chr9	123697450	123700733	13.7931	rs10760129;rs62578395;rs62578397;rs62578400	RAB14	2.64631e-06	E034	Blood & T-cell	P._T_cells_f._PB	P. T cells f. PB	Primary T cells from PB	BLOOD	PrimaryCell	UW	Male
chr9	123697450	123700733	13.7931	rs10760129	PHF19	0.00049123	E034	Blood & T-cell	P._T_cells_f._PB	P. T cells f. PB	Primary T cells from PB	BLOOD	PrimaryCell	UW	Male
chr21	34752209	34753482	14.2573	rs28735854;rs62226376;rs12329794;rs2834208	TMEM50B	2.61584e-13	E034	Blood & T-cell	P._T_cells_f._PB	P. T cells f. PB	Primary T cells from PB	BLOOD	PrimaryCell	UW	Male
chr21	34752209	34753482	14.2573	rs2834208	IL10RB	9.45875e-07	E034	Blood & T-cell	P._T_cells_f._PB	P. T cells f. PB	Primary T cells from PB	BLOOD	PrimaryCell	UW	Male
chr21	34752209	34753482	14.2573	rs62226376;rs12329794;rs2834208	IFNAR1	0.000404691	E034	Blood & T-cell	P._T_cells_f._PB	P. T cells f. PB	Primary T cells from PB	BLOOD	PrimaryCell	UW	Male
chr21	34752209	34753482	14.2573	rs28735854	ITSN1	0.000421201	E034	Blood & T-cell	P._T_cells_f._PB	P. T cells f. PB	Primary T cells from PB	BLOOD	PrimaryCell	UW	Male
chr9	123650548	123651462	11.7089	rs2072438;rs2270231	TRAF1	6.36064e-18	E034	Blood & T-cell	P._T_cells_f._PB	P. T cells f. PB	Primary T cells from PB	BLOOD	PrimaryCell	UW	Male
chr9	123650548	123651462	11.7089	rs2270231;rs2072438	PSMD5-AS1	3.65308e-14	E034	Blood & T-cell	P._T_cells_f._PB	P. T cells f. PB	Primary T cells from PB	BLOOD	PrimaryCell	UW	Male
chr9	123650548	123651462	11.7089	rs2072438	RAB14	8.90955e-06	E034	Blood & T-cell	P._T_cells_f._PB	P. T cells f. PB	Primary T cells from PB	BLOOD	PrimaryCell	UW	Male
chr9	123650548	123651462	11.7089	rs2270231;rs2072438	PHF19	3.12289e-05	E034	Blood & T-cell	P._T_cells_f._PB	P. T cells f. PB	Primary T cells from PB	BLOOD	PrimaryCell	UW	Male
chr1	157692424	157693907	9.88794	rs2210918;rs1970265;rs1977710;rs2873406	FCRL3	1.01886e-27	E034	Blood & T-cell	P._T_cells_f._PB	P. T cells f. PB	Primary T cells from PB	BLOOD	PrimaryCell	UW	Male
chr9	123678991	123680496	8	rs10118357	TRAF1	1.69228e-18	E034	Blood & T-cell	P._T_cells_f._PB	P. T cells f. PB	Primary T cells from PB	BLOOD	PrimaryCell	UW	Male
chr9	123678991	123680496	8	rs10118357	PSMD5-AS1	9.44212e-13	E034	Blood & T-cell	P._T_cells_f._PB	P. T cells f. PB	Primary T cells from PB	BLOOD	PrimaryCell	UW	Male
chr9	123678991	123680496	8	rs10118357	RAB14	3.24185e-06	E034	Blood & T-cell	P._T_cells_f._PB	P. T cells f. PB	Primary T cells from PB	BLOOD	PrimaryCell	UW	Male
chr9	123678991	123680496	8	rs10118357	PHF19	0.000401824	E034	Blood & T-cell	P._T_cells_f._PB	P. T cells f. PB	Primary T cells from PB	BLOOD	PrimaryCell	UW	Male
chr1	154413231	154415585	7.01357	rs113325045	NUP210L	1.09781e-14	E034	Blood & T-cell	P._T_cells_f._PB	P. T cells f. PB	Primary T cells from PB	BLOOD	PrimaryCell	UW	Male
chr1	154413231	154415585	7.01357	rs113325045	SLC39A1	0.000378829	E034	Blood & T-cell	P._T_cells_f._PB	P. T cells f. PB	Primary T cells from PB	BLOOD	PrimaryCell	UW	Male
chr1	154413231	154415585	7.01357	rs4393147;rs4453032;rs6664201;rs4845372	SNAPIN	0.000492481	E034	Blood & T-cell	P._T_cells_f._PB	P. T cells f. PB	Primary T cells from PB	BLOOD	PrimaryCell	UW	Male
chr1	154413231	154415585	7.01357	rs4845372	FLAD1	0.000710841	E034	Blood & T-cell	P._T_cells_f._PB	P. T cells f. PB	Primary T cells from PB	BLOOD	PrimaryCell	UW	Male
chr2	100835365	100836307	7.50939	rs10865035;rs1465801;rs999052	AFF3	3.36768e-06	E034	Blood & T-cell	P._T_cells_f._PB	P. T cells f. PB	Primary T cells from PB	BLOOD	PrimaryCell	UW	Male
chr6	159515058	159516305	6.58256	rs2249937	TAGAP	0.000345612	E034	Blood & T-cell	P._T_cells_f._PB	P. T cells f. PB	Primary T cells from PB	BLOOD	PrimaryCell	UW	Male
chr3	27757266	27760506	6	rs2371109;rs2887944;rs9866625	EOMES	1.79904e-05	E034	Blood & T-cell	P._T_cells_f._PB	P. T cells f. PB	Primary T cells from PB	BLOOD	PrimaryCell	UW	Male
chr6	149813920	149815419	5.4	rs909792;rs2880075;rs2341551;rs2105200;rs1474640	GINM1	4.9343e-05	E034	Blood & T-cell	P._T_cells_f._PB	P. T cells f. PB	Primary T cells from PB	BLOOD	PrimaryCell	UW	Male
chr6	149813920	149815419	5.4	rs909792	ZC3H12D	0.000664302	E034	Blood & T-cell	P._T_cells_f._PB	P. T cells f. PB	Primary T cells from PB	BLOOD	PrimaryCell	UW	Male
chr1	154417549	154417943	5.5	rs4845373	SNAPIN	0.000492481	E034	Blood & T-cell	P._T_cells_f._PB	P. T cells f. PB	Primary T cells from PB	BLOOD	PrimaryCell	UW	Male
chr9	123662545	123662859	5.33333	rs10760125;rs10760126	TRAF1	1.77794e-18	E034	Blood & T-cell	P._T_cells_f._PB	P. T cells f. PB	Primary T cells from PB	BLOOD	PrimaryCell	UW	Male
chr9	123662545	123662859	5.33333	rs10760126;rs10760125	PSMD5-AS1	6.10055e-13	E034	Blood & T-cell	P._T_cells_f._PB	P. T cells f. PB	Primary T cells from PB	BLOOD	PrimaryCell	UW	Male
chr9	123662545	123662859	5.33333	rs10760126;rs10760125	RAB14	2.64631e-06	E034	Blood & T-cell	P._T_cells_f._PB	P. T cells f. PB	Primary T cells from PB	BLOOD	PrimaryCell	UW	Male
chr9	123662545	123662859	5.33333	rs10760125;rs10760126	PHF19	0.000464411	E034	Blood & T-cell	P._T_cells_f._PB	P. T cells f. PB	Primary T cells from PB	BLOOD	PrimaryCell	UW	Male
chr6	149864754	149865426	5.08982	rs62442798	GINM1	0.00021423	E034	Blood & T-cell	P._T_cells_f._PB	P. T cells f. PB	Primary T cells from PB	BLOOD	PrimaryCell	UW	Male
chr1	154411005	154411620	4.2	rs4845622	SNAPIN	0.000492481	E034	Blood & T-cell	P._T_cells_f._PB	P. T cells f. PB	Primary T cells from PB	BLOOD	PrimaryCell	UW	Male
chr1	160830851	160831342	4.80154	rs4656942	LY9	1.32136e-08	E034	Blood & T-cell	P._T_cells_f._PB	P. T cells f. PB	Primary T cells from PB	BLOOD	PrimaryCell	UW	Male
chr1	160830851	160831342	4.80154	rs12037885;rs58418513;rs61803285	CD244	2.21656e-06	E034	Blood & T-cell	P._T_cells_f._PB	P. T cells f. PB	Primary T cells from PB	BLOOD	PrimaryCell	UW	Male
chr1	160830851	160831342	4.80154	rs4656942	F11R	4.51027e-06	E034	Blood & T-cell	P._T_cells_f._PB	P. T cells f. PB	Primary T cells from PB	BLOOD	PrimaryCell	UW	Male
chr9	123643767	123644037	4.74684	rs10985073	TRAF1	2.00182e-18	E034	Blood & T-cell	P._T_cells_f._PB	P. T cells f. PB	Primary T cells from PB	BLOOD	PrimaryCell	UW	Male
chr9	123643767	123644037	4.74684	rs10985073	PSMD5-AS1	6.10055e-13	E034	Blood & T-cell	P._T_cells_f._PB	P. T cells f. PB	Primary T cells from PB	BLOOD	PrimaryCell	UW	Male
chr9	123643767	123644037	4.74684	rs10985073	RAB14	2.64631e-06	E034	Blood & T-cell	P._T_cells_f._PB	P. T cells f. PB	Primary T cells from PB	BLOOD	PrimaryCell	UW	Male
chr9	123643767	123644037	4.74684	rs10985073	PHF19	0.00049123	E034	Blood & T-cell	P._T_cells_f._PB	P. T cells f. PB	Primary T cells from PB	BLOOD	PrimaryCell	UW	Male
chr6	149820928	149821185	4.61437	rs7774597;rs6570968	GINM1	5.0663e-05	E034	Blood & T-cell	P._T_cells_f._PB	P. T cells f. PB	Primary T cells from PB	BLOOD	PrimaryCell	UW	Male
chr5	131394979	131395323	4.58716	rs181781	ACSL6	8.10079e-08	E034	Blood & T-cell	P._T_cells_f._PB	P. T cells f. PB	Primary T cells from PB	BLOOD	PrimaryCell	UW	Male
chr6	149813056	149813437	4.28397	rs4897128	GINM1	0.000248201	E034	Blood & T-cell	P._T_cells_f._PB	P. T cells f. PB	Primary T cells from PB	BLOOD	PrimaryCell	UW	Male
chr5	131394423	131394865	4.33333	rs660597;rs76167168	SLC22A5	3.57213e-09	E034	Blood & T-cell	P._T_cells_f._PB	P. T cells f. PB	Primary T cells from PB	BLOOD	PrimaryCell	UW	Male
chr5	131394423	131394865	4.33333	rs2073506	ACSL6	3.26952e-08	E034	Blood & T-cell	P._T_cells_f._PB	P. T cells f. PB	Primary T cells from PB	BLOOD	PrimaryCell	UW	Male
chr6	149815251	149817611	47.7382	rs4897131;rs4897132;rs7753560;rs2105200;rs62442787;rs2341550;rs62442788;rs17732745;rs4897133	GINM1	7.24979e-05	E037	Blood & T-cell	P._T_helper_memory_cells_f._PB_2	P. T helper memory cells f. PB 2	Primary T helper memory cells from PB 2	BLOOD	PrimaryCell	BI	Unknown
chr1	198645669	198653491	17.2584	rs1326279;rs1326280;rs17669032	PTPRC	2.58688e-05	E037	Blood & T-cell	P._T_helper_memory_cells_f._PB_2	P. T helper memory cells f. PB 2	Primary T helper memory cells from PB 2	BLOOD	PrimaryCell	BI	Unknown
chr9	123664985	123668393	13.3391	rs2241003;rs9886724;rs4836834;rs10818485;rs10435844;rs4837799;rs10435843	TRAF1	1.64688e-18	E037	Blood & T-cell	P._T_helper_memory_cells_f._PB_2	P. T helper memory cells f. PB 2	Primary T helper memory cells from PB 2	BLOOD	PrimaryCell	BI	Unknown
chr9	123664985	123668393	13.3391	rs10435843;rs10818485;rs10435844;rs4837799;rs4836834;rs9886724;rs2241003	PSMD5-AS1	3.15891e-14	E037	Blood & T-cell	P._T_helper_memory_cells_f._PB_2	P. T helper memory cells f. PB 2	Primary T helper memory cells from PB 2	BLOOD	PrimaryCell	BI	Unknown
chr9	123664985	123668393	13.3391	rs4836834;rs9886724;rs2241003;rs10435843	RAB14	2.64631e-06	E037	Blood & T-cell	P._T_helper_memory_cells_f._PB_2	P. T helper memory cells f. PB 2	Primary T helper memory cells from PB 2	BLOOD	PrimaryCell	BI	Unknown
chr9	123664985	123668393	13.3391	rs10818485;rs10435844;rs4837799;rs10435843;rs9886724;rs4836834;rs2241003	PHF19	3.08733e-05	E037	Blood & T-cell	P._T_helper_memory_cells_f._PB_2	P. T helper memory cells f. PB 2	Primary T helper memory cells from PB 2	BLOOD	PrimaryCell	BI	Unknown
chr9	123658613	123661212	13.4831	rs2900179;rs10985080;rs10760124;rs1860823;rs1860824;rs7046108;rs7875829;rs10818484;rs1548783	TRAF1	1.50114e-18	E037	Blood & T-cell	P._T_helper_memory_cells_f._PB_2	P. T helper memory cells f. PB 2	Primary T helper memory cells from PB 2	BLOOD	PrimaryCell	BI	Unknown
chr9	123658613	123661212	13.4831	rs1548783;rs1860823;rs1860824;rs7046108;rs7875829;rs10818484;rs10985080;rs10760124;rs2900179	PSMD5-AS1	2.58507e-14	E037	Blood & T-cell	P._T_helper_memory_cells_f._PB_2	P. T helper memory cells f. PB 2	Primary T helper memory cells from PB 2	BLOOD	PrimaryCell	BI	Unknown
chr9	123658613	123661212	13.4831	rs10985080;rs10760124;rs2900179	RAB14	3.24185e-06	E037	Blood & T-cell	P._T_helper_memory_cells_f._PB_2	P. T helper memory cells f. PB 2	Primary T helper memory cells from PB 2	BLOOD	PrimaryCell	BI	Unknown
chr9	123658613	123661212	13.4831	rs1860823;rs1860824;rs7046108;rs7875829;rs10818484;rs1548783;rs2900179;rs10985080;rs10760124	PHF19	3.08733e-05	E037	Blood & T-cell	P._T_helper_memory_cells_f._PB_2	P. T helper memory cells f. PB 2	Primary T helper memory cells from PB 2	BLOOD	PrimaryCell	BI	Unknown
chr6	167533337	167534458	10.8163	rs3093023;rs1331299;rs17860840	RNASET2	3.03575e-20	E037	Blood & T-cell	P._T_helper_memory_cells_f._PB_2	P. T helper memory cells f. PB 2	Primary T helper memory cells from PB 2	BLOOD	PrimaryCell	BI	Unknown
chr6	167533337	167534458	10.8163	rs17860840	FGFR1OP	0.000135535	E037	Blood & T-cell	P._T_helper_memory_cells_f._PB_2	P. T helper memory cells f. PB 2	Primary T helper memory cells from PB 2	BLOOD	PrimaryCell	BI	Unknown
chr6	167531836	167533243	6.50601	rs3093025;rs61056617;rs3093024;rs1854853;rs3093026	RNASET2	1.26671e-19	E037	Blood & T-cell	P._T_helper_memory_cells_f._PB_2	P. T helper memory cells f. PB 2	Primary T helper memory cells from PB 2	BLOOD	PrimaryCell	BI	Unknown
chr12	111863796	111865068	9.04142	rs10849947	TMEM116	1.15855e-08	E037	Blood & T-cell	P._T_helper_memory_cells_f._PB_2	P. T helper memory cells f. PB 2	Primary T helper memory cells from PB 2	BLOOD	PrimaryCell	BI	Unknown
chr12	111863796	111865068	9.04142	rs10849947	ERP29	0.000104437	E037	Blood & T-cell	P._T_helper_memory_cells_f._PB_2	P. T helper memory cells f. PB 2	Primary T helper memory cells from PB 2	BLOOD	PrimaryCell	BI	Unknown
chr21	34752347	34753505	8.77335	rs28735854;rs62226376;rs12329794;rs2834208	TMEM50B	2.61584e-13	E037	Blood & T-cell	P._T_helper_memory_cells_f._PB_2	P. T helper memory cells f. PB 2	Primary T helper memory cells from PB 2	BLOOD	PrimaryCell	BI	Unknown
chr21	34752347	34753505	8.77335	rs2834208	IL10RB	9.45875e-07	E037	Blood & T-cell	P._T_helper_memory_cells_f._PB_2	P. T helper memory cells f. PB 2	Primary T helper memory cells from PB 2	BLOOD	PrimaryCell	BI	Unknown
chr21	34752347	34753505	8.77335	rs62226376;rs12329794;rs2834208	IFNAR1	0.000404691	E037	Blood & T-cell	P._T_helper_memory_cells_f._PB_2	P. T helper memory cells f. PB 2	Primary T helper memory cells from PB 2	BLOOD	PrimaryCell	BI	Unknown
chr21	34752347	34753505	8.77335	rs28735854	ITSN1	0.000421201	E037	Blood & T-cell	P._T_helper_memory_cells_f._PB_2	P. T helper memory cells f. PB 2	Primary T helper memory cells from PB 2	BLOOD	PrimaryCell	BI	Unknown
chr6	149828613	149830270	6.66666	rs12665533	GINM1	0.000169585	E037	Blood & T-cell	P._T_helper_memory_cells_f._PB_2	P. T helper memory cells f. PB 2	Primary T helper memory cells from PB 2	BLOOD	PrimaryCell	BI	Unknown
chr22	21941669	21942862	5.93258	rs12484550;rs9621715;rs5998599	UBE2L3	2.50382e-38	E037	Blood & T-cell	P._T_helper_memory_cells_f._PB_2	P. T helper memory cells f. PB 2	Primary T helper memory cells from PB 2	BLOOD	PrimaryCell	BI	Unknown
chr1	198655997	198656937	6.54701	rs1326281;rs4915314;rs7410883;rs2359952;rs79726526;rs16843698	PTPRC	3.06793e-05	E037	Blood & T-cell	P._T_helper_memory_cells_f._PB_2	P. T helper memory cells f. PB 2	Primary T helper memory cells from PB 2	BLOOD	PrimaryCell	BI	Unknown
chr9	123635213	123636434	6.24974	rs10985070	TRAF1	3.30563e-18	E037	Blood & T-cell	P._T_helper_memory_cells_f._PB_2	P. T helper memory cells f. PB 2	Primary T helper memory cells from PB 2	BLOOD	PrimaryCell	BI	Unknown
chr9	123635213	123636434	6.24974	rs10985070	PSMD5-AS1	1.56468e-12	E037	Blood & T-cell	P._T_helper_memory_cells_f._PB_2	P. T helper memory cells f. PB 2	Primary T helper memory cells from PB 2	BLOOD	PrimaryCell	BI	Unknown
chr9	123635213	123636434	6.24974	rs10985070	RAB14	2.69397e-06	E037	Blood & T-cell	P._T_helper_memory_cells_f._PB_2	P. T helper memory cells f. PB 2	Primary T helper memory cells from PB 2	BLOOD	PrimaryCell	BI	Unknown
chr9	123635213	123636434	6.24974	rs10985070	PHF19	0.000212854	E037	Blood & T-cell	P._T_helper_memory_cells_f._PB_2	P. T helper memory cells f. PB 2	Primary T helper memory cells from PB 2	BLOOD	PrimaryCell	BI	Unknown
chr5	102597665	102598430	5.30185	rs2569018;rs2561482	PPIP5K2	5.65803e-09	E037	Blood & T-cell	P._T_helper_memory_cells_f._PB_2	P. T helper memory cells f. PB 2	Primary T helper memory cells from PB 2	BLOOD	PrimaryCell	BI	Unknown
chr22	21978737	21981038	4.96024	rs4821124;rs12158299;rs5754422;rs5754426;rs4821130;rs11089637	UBE2L3	5.24534e-38	E037	Blood & T-cell	P._T_helper_memory_cells_f._PB_2	P. T helper memory cells f. PB 2	Primary T helper memory cells from PB 2	BLOOD	PrimaryCell	BI	Unknown
chr16	11828203	11829099	5.03201	rs11075011;rs4780399;rs35955905;rs56392104	SNN	6.52893e-14	E037	Blood & T-cell	P._T_helper_memory_cells_f._PB_2	P. T helper memory cells f. PB 2	Primary T helper memory cells from PB 2	BLOOD	PrimaryCell	BI	Unknown
chr22	21944923	21946172	4.51612	rs5749502;rs5998619	UBE2L3	2.50382e-38	E037	Blood & T-cell	P._T_helper_memory_cells_f._PB_2	P. T helper memory cells f. PB 2	Primary T helper memory cells from PB 2	BLOOD	PrimaryCell	BI	Unknown
chr9	123692519	123693081	4.40872	rs10739578;rs10760127;rs7864019	TRAF1	3.57117e-18	E037	Blood & T-cell	P._T_helper_memory_cells_f._PB_2	P. T helper memory cells f. PB 2	Primary T helper memory cells from PB 2	BLOOD	PrimaryCell	BI	Unknown
chr9	123692519	123693081	4.40872	rs7864019;rs10760127;rs10739578	PSMD5-AS1	1.60292e-15	E037	Blood & T-cell	P._T_helper_memory_cells_f._PB_2	P. T helper memory cells f. PB 2	Primary T helper memory cells from PB 2	BLOOD	PrimaryCell	BI	Unknown
chr9	123692519	123693081	4.40872	rs10760127;rs10739578;rs7864019	RAB14	2.11647e-06	E037	Blood & T-cell	P._T_helper_memory_cells_f._PB_2	P. T helper memory cells f. PB 2	Primary T helper memory cells from PB 2	BLOOD	PrimaryCell	BI	Unknown
chr9	123692519	123693081	4.40872	rs7864019;rs10760127;rs10739578	PHF19	1.95393e-05	E037	Blood & T-cell	P._T_helper_memory_cells_f._PB_2	P. T helper memory cells f. PB 2	Primary T helper memory cells from PB 2	BLOOD	PrimaryCell	BI	Unknown
chr1	161410287	161410567	4.4576	rs142564440;rs141573908;rs150891797	FCGR2A	0.00062662	E037	Blood & T-cell	P._T_helper_memory_cells_f._PB_2	P. T helper memory cells f. PB 2	Primary T helper memory cells from PB 2	BLOOD	PrimaryCell	BI	Unknown
chr1	198646442	198653248	24.7085	rs1326279;rs1326280;rs17669032	PTPRC	2.58688e-05	E038	Blood & T-cell	P._T_helper_naive_cells_f._PB	P. T helper naive cells f. PB	Primary T helper naive cells from PB	BLOOD	PrimaryCell	BI;UCSF-UBC	Mixed
chr6	149815674	149817448	19.586	rs4897131;rs4897132;rs7753560;rs17732745;rs4897133	GINM1	7.24979e-05	E038	Blood & T-cell	P._T_helper_naive_cells_f._PB	P. T helper naive cells f. PB	Primary T helper naive cells from PB	BLOOD	PrimaryCell	BI;UCSF-UBC	Mixed
chr9	123664891	123668258	11.6055	rs2241003;rs9886724;rs4836834;rs10818485;rs10435844;rs10435843	TRAF1	1.64688e-18	E038	Blood & T-cell	P._T_helper_naive_cells_f._PB	P. T helper naive cells f. PB	Primary T helper naive cells from PB	BLOOD	PrimaryCell	BI;UCSF-UBC	Mixed
chr9	123664891	123668258	11.6055	rs10435843;rs10818485;rs10435844;rs4836834;rs9886724;rs2241003	PSMD5-AS1	3.15891e-14	E038	Blood & T-cell	P._T_helper_naive_cells_f._PB	P. T helper naive cells f. PB	Primary T helper naive cells from PB	BLOOD	PrimaryCell	BI;UCSF-UBC	Mixed
chr9	123664891	123668258	11.6055	rs4836834;rs9886724;rs2241003;rs10435843	RAB14	2.64631e-06	E038	Blood & T-cell	P._T_helper_naive_cells_f._PB	P. T helper naive cells f. PB	Primary T helper naive cells from PB	BLOOD	PrimaryCell	BI;UCSF-UBC	Mixed
chr9	123664891	123668258	11.6055	rs10818485;rs10435844;rs10435843;rs9886724;rs4836834;rs2241003	PHF19	3.08733e-05	E038	Blood & T-cell	P._T_helper_naive_cells_f._PB	P. T helper naive cells f. PB	Primary T helper naive cells from PB	BLOOD	PrimaryCell	BI;UCSF-UBC	Mixed
chr6	149829444	149830624	7.40965	rs12665533	GINM1	0.000169585	E038	Blood & T-cell	P._T_helper_naive_cells_f._PB	P. T helper naive cells f. PB	Primary T helper naive cells from PB	BLOOD	PrimaryCell	BI;UCSF-UBC	Mixed
chr6	167531897	167533231	6.59726	rs3093025;rs61056617;rs3093024;rs1854853;rs3093026	RNASET2	1.26671e-19	E038	Blood & T-cell	P._T_helper_naive_cells_f._PB	P. T helper naive cells f. PB	Primary T helper naive cells from PB	BLOOD	PrimaryCell	BI;UCSF-UBC	Mixed
chr21	34752287	34753226	4.58822	rs28735854;rs62226376;rs12329794;rs2834208	TMEM50B	2.61584e-13	E038	Blood & T-cell	P._T_helper_naive_cells_f._PB	P. T helper naive cells f. PB	Primary T helper naive cells from PB	BLOOD	PrimaryCell	BI;UCSF-UBC	Mixed
chr21	34752287	34753226	4.58822	rs2834208	IL10RB	9.45875e-07	E038	Blood & T-cell	P._T_helper_naive_cells_f._PB	P. T helper naive cells f. PB	Primary T helper naive cells from PB	BLOOD	PrimaryCell	BI;UCSF-UBC	Mixed
chr21	34752287	34753226	4.58822	rs62226376;rs12329794;rs2834208	IFNAR1	0.000404691	E038	Blood & T-cell	P._T_helper_naive_cells_f._PB	P. T helper naive cells f. PB	Primary T helper naive cells from PB	BLOOD	PrimaryCell	BI;UCSF-UBC	Mixed
chr21	34752287	34753226	4.58822	rs28735854	ITSN1	0.000421201	E038	Blood & T-cell	P._T_helper_naive_cells_f._PB	P. T helper naive cells f. PB	Primary T helper naive cells from PB	BLOOD	PrimaryCell	BI;UCSF-UBC	Mixed
chr1	157669255	157669544	4.78336	rs3761959	FCRL3	7.45469e-31	E038	Blood & T-cell	P._T_helper_naive_cells_f._PB	P. T helper naive cells f. PB	Primary T helper naive cells from PB	BLOOD	PrimaryCell	BI;UCSF-UBC	Mixed
chr3	27759271	27759886	4.71365	rs9866625	EOMES	0.000427985	E038	Blood & T-cell	P._T_helper_naive_cells_f._PB	P. T helper naive cells f. PB	Primary T helper naive cells from PB	BLOOD	PrimaryCell	BI;UCSF-UBC	Mixed
chr9	123684782	123685947	4.04843	rs1014530;rs1014529;rs1548784	TRAF1	4.39863e-18	E038	Blood & T-cell	P._T_helper_naive_cells_f._PB	P. T helper naive cells f. PB	Primary T helper naive cells from PB	BLOOD	PrimaryCell	BI;UCSF-UBC	Mixed
chr9	123684782	123685947	4.04843	rs1014529;rs1548784;rs1014530	PSMD5-AS1	1.43523e-15	E038	Blood & T-cell	P._T_helper_naive_cells_f._PB	P. T helper naive cells f. PB	Primary T helper naive cells from PB	BLOOD	PrimaryCell	BI;UCSF-UBC	Mixed
chr9	123684782	123685947	4.04843	rs1014530;rs1014529;rs1548784;rs62578382	RAB14	1.33997e-06	E038	Blood & T-cell	P._T_helper_naive_cells_f._PB	P. T helper naive cells f. PB	Primary T helper naive cells from PB	BLOOD	PrimaryCell	BI;UCSF-UBC	Mixed
chr9	123684782	123685947	4.04843	rs1014529;rs1548784;rs1014530	PHF19	2.61788e-05	E038	Blood & T-cell	P._T_helper_naive_cells_f._PB	P. T helper naive cells f. PB	Primary T helper naive cells from PB	BLOOD	PrimaryCell	BI;UCSF-UBC	Mixed
chr9	123650896	123651392	4.09243	rs2072438;rs2270231	TRAF1	6.36064e-18	E038	Blood & T-cell	P._T_helper_naive_cells_f._PB	P. T helper naive cells f. PB	Primary T helper naive cells from PB	BLOOD	PrimaryCell	BI;UCSF-UBC	Mixed
chr9	123650896	123651392	4.09243	rs2270231;rs2072438	PSMD5-AS1	3.65308e-14	E038	Blood & T-cell	P._T_helper_naive_cells_f._PB	P. T helper naive cells f. PB	Primary T helper naive cells from PB	BLOOD	PrimaryCell	BI;UCSF-UBC	Mixed
chr9	123650896	123651392	4.09243	rs2072438	RAB14	8.90955e-06	E038	Blood & T-cell	P._T_helper_naive_cells_f._PB	P. T helper naive cells f. PB	Primary T helper naive cells from PB	BLOOD	PrimaryCell	BI;UCSF-UBC	Mixed
chr9	123650896	123651392	4.09243	rs2270231;rs2072438	PHF19	3.12289e-05	E038	Blood & T-cell	P._T_helper_naive_cells_f._PB	P. T helper naive cells f. PB	Primary T helper naive cells from PB	BLOOD	PrimaryCell	BI;UCSF-UBC	Mixed
chr9	123664808	123670350	50.9257	rs10739577;rs10818486;rs2241003;rs9886724;rs4836834;rs10818485;rs10435844;rs4837799;rs7848332;rs10435843	TRAF1	1.50114e-18	E039	Blood & T-cell	P._T_helper_naive_cells_f._PB	P. T helper naive cells f. PB	Primary T helper naive cells from PB	BLOOD	PrimaryCell	BI	Unknown
chr9	123664808	123670350	50.9257	rs10435843;rs10818485;rs10435844;rs4837799;rs7848332;rs4836834;rs9886724;rs10739577;rs10818486;rs2241003;rs113727801	PSMD5-AS1	3.15891e-14	E039	Blood & T-cell	P._T_helper_naive_cells_f._PB	P. T helper naive cells f. PB	Primary T helper naive cells from PB	BLOOD	PrimaryCell	BI	Unknown
chr9	123664808	123670350	50.9257	rs4836834;rs9886724;rs10739577;rs10818486;rs2241003;rs10435843;rs62578379	RAB14	2.64631e-06	E039	Blood & T-cell	P._T_helper_naive_cells_f._PB	P. T helper naive cells f. PB	Primary T helper naive cells from PB	BLOOD	PrimaryCell	BI	Unknown
chr9	123664808	123670350	50.9257	rs10818485;rs10435844;rs4837799;rs7848332;rs10435843;rs10739577;rs10818486;rs9886724;rs4836834;rs2241003	PHF19	3.08733e-05	E039	Blood & T-cell	P._T_helper_naive_cells_f._PB	P. T helper naive cells f. PB	Primary T helper naive cells from PB	BLOOD	PrimaryCell	BI	Unknown
chr1	198617179	198629106	32.3571	rs16843586;rs74134766;rs1326270;rs1326273;rs10754251	PTPRC	9.23445e-05	E039	Blood & T-cell	P._T_helper_naive_cells_f._PB	P. T helper naive cells f. PB	Primary T helper naive cells from PB	BLOOD	PrimaryCell	BI	Unknown
chr9	123650421	123656598	33.4551	rs2072438;rs6478486;rs7037140;rs6478484;rs881375;rs10117059;rs10818483;rs10760122;rs10760123;rs2270231	TRAF1	6.36064e-18	E039	Blood & T-cell	P._T_helper_naive_cells_f._PB	P. T helper naive cells f. PB	Primary T helper naive cells from PB	BLOOD	PrimaryCell	BI	Unknown
chr9	123650421	123656598	33.4551	rs10818483;rs10760122;rs10760123;rs2270231;rs881375;rs10117059;rs6478486;rs7037140;rs6478484;rs2072438	PSMD5-AS1	3.65308e-14	E039	Blood & T-cell	P._T_helper_naive_cells_f._PB	P. T helper naive cells f. PB	Primary T helper naive cells from PB	BLOOD	PrimaryCell	BI	Unknown
chr9	123650421	123656598	33.4551	rs2072438	RAB14	8.90955e-06	E039	Blood & T-cell	P._T_helper_naive_cells_f._PB	P. T helper naive cells f. PB	Primary T helper naive cells from PB	BLOOD	PrimaryCell	BI	Unknown
chr9	123650421	123656598	33.4551	rs10818483;rs10760122;rs10760123;rs2270231;rs6478484;rs6478486;rs7037140;rs881375;rs10117059;rs2072438	PHF19	3.12289e-05	E039	Blood & T-cell	P._T_helper_naive_cells_f._PB	P. T helper naive cells f. PB	Primary T helper naive cells from PB	BLOOD	PrimaryCell	BI	Unknown
chr1	198643748	198658163	36.853	rs3767745;rs1326279;rs1326281;rs12144388;rs4915314;rs7410883;rs2359952;rs1326280;rs79726526;rs17669032;rs16843698	PTPRC	1.47445e-05	E039	Blood & T-cell	P._T_helper_naive_cells_f._PB	P. T helper naive cells f. PB	Primary T helper naive cells from PB	BLOOD	PrimaryCell	BI	Unknown
chr6	149815042	149817887	34.4625	rs4897131;rs4897132;rs7753560;rs2105200;rs62442787;rs2341550;rs62442788;rs17732745;rs4897133	GINM1	7.24979e-05	E039	Blood & T-cell	P._T_helper_naive_cells_f._PB	P. T helper naive cells f. PB	Primary T helper naive cells from PB	BLOOD	PrimaryCell	BI	Unknown
chr9	123697525	123700638	15.915	rs10760129	TRAF1	2.00182e-18	E039	Blood & T-cell	P._T_helper_naive_cells_f._PB	P. T helper naive cells f. PB	Primary T helper naive cells from PB	BLOOD	PrimaryCell	BI	Unknown
chr9	123697525	123700638	15.915	rs10760129;rs74971050	PSMD5-AS1	6.10055e-13	E039	Blood & T-cell	P._T_helper_naive_cells_f._PB	P. T helper naive cells f. PB	Primary T helper naive cells from PB	BLOOD	PrimaryCell	BI	Unknown
chr9	123697525	123700638	15.915	rs10760129;rs62578395;rs62578397;rs62578400	RAB14	2.64631e-06	E039	Blood & T-cell	P._T_helper_naive_cells_f._PB	P. T helper naive cells f. PB	Primary T helper naive cells from PB	BLOOD	PrimaryCell	BI	Unknown
chr9	123697525	123700638	15.915	rs10760129	PHF19	0.00049123	E039	Blood & T-cell	P._T_helper_naive_cells_f._PB	P. T helper naive cells f. PB	Primary T helper naive cells from PB	BLOOD	PrimaryCell	BI	Unknown
chr6	149828722	149831012	20.8201	rs9399689;rs12665533	GINM1	0.000118807	E039	Blood & T-cell	P._T_helper_naive_cells_f._PB	P. T helper naive cells f. PB	Primary T helper naive cells from PB	BLOOD	PrimaryCell	BI	Unknown
chr1	154412169	154416076	19.3037	rs113325045	NUP210L	1.09781e-14	E039	Blood & T-cell	P._T_helper_naive_cells_f._PB	P. T helper naive cells f. PB	Primary T helper naive cells from PB	BLOOD	PrimaryCell	BI	Unknown
chr1	154412169	154416076	19.3037	rs113325045	SLC39A1	0.000378829	E039	Blood & T-cell	P._T_helper_naive_cells_f._PB	P. T helper naive cells f. PB	Primary T helper naive cells from PB	BLOOD	PrimaryCell	BI	Unknown
chr1	154412169	154416076	19.3037	rs4393147;rs4453032;rs6664201;rs4845372;rs4845623	SNAPIN	0.000492481	E039	Blood & T-cell	P._T_helper_naive_cells_f._PB	P. T helper naive cells f. PB	Primary T helper naive cells from PB	BLOOD	PrimaryCell	BI	Unknown
chr1	154412169	154416076	19.3037	rs4845372;rs4845623	FLAD1	0.000710841	E039	Blood & T-cell	P._T_helper_naive_cells_f._PB	P. T helper naive cells f. PB	Primary T helper naive cells from PB	BLOOD	PrimaryCell	BI	Unknown
chr9	123661875	123664754	11.6162	rs10760125;rs10760126;rs7859805	TRAF1	1.77794e-18	E039	Blood & T-cell	P._T_helper_naive_cells_f._PB	P. T helper naive cells f. PB	Primary T helper naive cells from PB	BLOOD	PrimaryCell	BI	Unknown
chr9	123661875	123664754	11.6162	rs7859805;rs10760126;rs10760125	PSMD5-AS1	2.58507e-14	E039	Blood & T-cell	P._T_helper_naive_cells_f._PB	P. T helper naive cells f. PB	Primary T helper naive cells from PB	BLOOD	PrimaryCell	BI	Unknown
chr9	123661875	123664754	11.6162	rs10760126;rs10760125	RAB14	2.64631e-06	E039	Blood & T-cell	P._T_helper_naive_cells_f._PB	P. T helper naive cells f. PB	Primary T helper naive cells from PB	BLOOD	PrimaryCell	BI	Unknown
chr9	123661875	123664754	11.6162	rs7859805;rs10760125;rs10760126	PHF19	3.88306e-05	E039	Blood & T-cell	P._T_helper_naive_cells_f._PB	P. T helper naive cells f. PB	Primary T helper naive cells from PB	BLOOD	PrimaryCell	BI	Unknown
chr1	198640241	198643653	12.2889	rs77235602;rs17668708	PTPRC	0.000371629	E039	Blood & T-cell	P._T_helper_naive_cells_f._PB	P. T helper naive cells f. PB	Primary T helper naive cells from PB	BLOOD	PrimaryCell	BI	Unknown
chr1	198659728	198661368	8.81674	rs2182419;rs16843712	PTPRC	9.93501e-06	E039	Blood & T-cell	P._T_helper_naive_cells_f._PB	P. T helper naive cells f. PB	Primary T helper naive cells from PB	BLOOD	PrimaryCell	BI	Unknown
chr12	111864245	111865078	9.19491	rs10849947	TMEM116	1.15855e-08	E039	Blood & T-cell	P._T_helper_naive_cells_f._PB	P. T helper naive cells f. PB	Primary T helper naive cells from PB	BLOOD	PrimaryCell	BI	Unknown
chr12	111864245	111865078	9.19491	rs10849947	ERP29	0.000104437	E039	Blood & T-cell	P._T_helper_naive_cells_f._PB	P. T helper naive cells f. PB	Primary T helper naive cells from PB	BLOOD	PrimaryCell	BI	Unknown
chr9	123681437	123686774	10.3134	rs7021049;rs2269060;rs7037195;rs1014530;rs2109896;rs1008383;rs7021206;rs1014529;rs1548784;rs1930780;rs917770;rs2269061	TRAF1	1.50114e-18	E039	Blood & T-cell	P._T_helper_naive_cells_f._PB	P. T helper naive cells f. PB	Primary T helper naive cells from PB	BLOOD	PrimaryCell	BI	Unknown
chr9	123681437	123686774	10.3134	rs2109896;rs1008383;rs7021206;rs1014529;rs1548784;rs1930780;rs2269060;rs7037195;rs1014530;rs7021049;rs2269061;rs13440146	PSMD5-AS1	1.43523e-15	E039	Blood & T-cell	P._T_helper_naive_cells_f._PB	P. T helper naive cells f. PB	Primary T helper naive cells from PB	BLOOD	PrimaryCell	BI	Unknown
chr9	123681437	123686774	10.3134	rs2269060;rs7037195;rs1014530;rs7021049;rs917770;rs2109896;rs1008383;rs7021206;rs1014529;rs1548784;rs1930780;rs62578382	RAB14	1.33997e-06	E039	Blood & T-cell	P._T_helper_naive_cells_f._PB	P. T helper naive cells f. PB	Primary T helper naive cells from PB	BLOOD	PrimaryCell	BI	Unknown
chr9	123681437	123686774	10.3134	rs2109896;rs1008383;rs7021206;rs1014529;rs1548784;rs1930780;rs2269060;rs7037195;rs1014530;rs7021049	PHF19	2.61788e-05	E039	Blood & T-cell	P._T_helper_naive_cells_f._PB	P. T helper naive cells f. PB	Primary T helper naive cells from PB	BLOOD	PrimaryCell	BI	Unknown
chr1	154410572	154411673	8.33569	rs4845622	SNAPIN	0.000492481	E039	Blood & T-cell	P._T_helper_naive_cells_f._PB	P. T helper naive cells f. PB	Primary T helper naive cells from PB	BLOOD	PrimaryCell	BI	Unknown
chr9	123678210	123680494	6.92744	rs10118357	TRAF1	1.69228e-18	E039	Blood & T-cell	P._T_helper_naive_cells_f._PB	P. T helper naive cells f. PB	Primary T helper naive cells from PB	BLOOD	PrimaryCell	BI	Unknown
chr9	123678210	123680494	6.92744	rs10118357	PSMD5-AS1	9.44212e-13	E039	Blood & T-cell	P._T_helper_naive_cells_f._PB	P. T helper naive cells f. PB	Primary T helper naive cells from PB	BLOOD	PrimaryCell	BI	Unknown
chr9	123678210	123680494	6.92744	rs10118357	RAB14	3.24185e-06	E039	Blood & T-cell	P._T_helper_naive_cells_f._PB	P. T helper naive cells f. PB	Primary T helper naive cells from PB	BLOOD	PrimaryCell	BI	Unknown
chr9	123678210	123680494	6.92744	rs10118357	PHF19	0.000401824	E039	Blood & T-cell	P._T_helper_naive_cells_f._PB	P. T helper naive cells f. PB	Primary T helper naive cells from PB	BLOOD	PrimaryCell	BI	Unknown
chr21	34752471	34753762	5.80196	rs28735854;rs62226376;rs12329794;rs2834208	TMEM50B	2.61584e-13	E039	Blood & T-cell	P._T_helper_naive_cells_f._PB	P. T helper naive cells f. PB	Primary T helper naive cells from PB	BLOOD	PrimaryCell	BI	Unknown
chr21	34752471	34753762	5.80196	rs2834208	IL10RB	9.45875e-07	E039	Blood & T-cell	P._T_helper_naive_cells_f._PB	P. T helper naive cells f. PB	Primary T helper naive cells from PB	BLOOD	PrimaryCell	BI	Unknown
chr21	34752471	34753762	5.80196	rs62226376;rs12329794;rs2834208	IFNAR1	0.000404691	E039	Blood & T-cell	P._T_helper_naive_cells_f._PB	P. T helper naive cells f. PB	Primary T helper naive cells from PB	BLOOD	PrimaryCell	BI	Unknown
chr21	34752471	34753762	5.80196	rs28735854	ITSN1	0.000421201	E039	Blood & T-cell	P._T_helper_naive_cells_f._PB	P. T helper naive cells f. PB	Primary T helper naive cells from PB	BLOOD	PrimaryCell	BI	Unknown
chr9	123635760	123637605	5.17572	rs10985070	TRAF1	3.30563e-18	E039	Blood & T-cell	P._T_helper_naive_cells_f._PB	P. T helper naive cells f. PB	Primary T helper naive cells from PB	BLOOD	PrimaryCell	BI	Unknown
chr9	123635760	123637605	5.17572	rs10985070	PSMD5-AS1	1.56468e-12	E039	Blood & T-cell	P._T_helper_naive_cells_f._PB	P. T helper naive cells f. PB	Primary T helper naive cells from PB	BLOOD	PrimaryCell	BI	Unknown
chr9	123635760	123637605	5.17572	rs10985070	RAB14	2.69397e-06	E039	Blood & T-cell	P._T_helper_naive_cells_f._PB	P. T helper naive cells f. PB	Primary T helper naive cells from PB	BLOOD	PrimaryCell	BI	Unknown
chr9	123635760	123637605	5.17572	rs10985070	PHF19	0.000212854	E039	Blood & T-cell	P._T_helper_naive_cells_f._PB	P. T helper naive cells f. PB	Primary T helper naive cells from PB	BLOOD	PrimaryCell	BI	Unknown
chr6	159514582	159516306	4.95111	rs2249937	TAGAP	0.000345612	E039	Blood & T-cell	P._T_helper_naive_cells_f._PB	P. T helper naive cells f. PB	Primary T helper naive cells from PB	BLOOD	PrimaryCell	BI	Unknown
chr1	154406641	154407345	5.46083	rs4845620	SNAPIN	0.000630154	E039	Blood & T-cell	P._T_helper_naive_cells_f._PB	P. T helper naive cells f. PB	Primary T helper naive cells from PB	BLOOD	PrimaryCell	BI	Unknown
chr6	149840292	149840595	4.90458	rs4897138	GINM1	0.00021423	E039	Blood & T-cell	P._T_helper_naive_cells_f._PB	P. T helper naive cells f. PB	Primary T helper naive cells from PB	BLOOD	PrimaryCell	BI	Unknown
chr1	154426174	154426754	4.37857	rs4129267	SNAPIN	0.000149948	E039	Blood & T-cell	P._T_helper_naive_cells_f._PB	P. T helper naive cells f. PB	Primary T helper naive cells from PB	BLOOD	PrimaryCell	BI	Unknown
chr6	149821027	149821566	4.47695	rs12524946	GINM1	0.000167714	E039	Blood & T-cell	P._T_helper_naive_cells_f._PB	P. T helper naive cells f. PB	Primary T helper naive cells from PB	BLOOD	PrimaryCell	BI	Unknown
chr1	198670352	198671158	4.15897	rs78200658;rs17623914	PTPRC	0.000158196	E039	Blood & T-cell	P._T_helper_naive_cells_f._PB	P. T helper naive cells f. PB	Primary T helper naive cells from PB	BLOOD	PrimaryCell	BI	Unknown
chr12	111865042	111871065	49.665	rs2283358;rs73199895;rs2285520	TMEM116	9.43223e-08	E040	Blood & T-cell	P._T_helper_memory_cells_f._PB_1	P. T helper memory cells f. PB 1	Primary T helper memory cells from PB 1	BLOOD	PrimaryCell	BI	Unknown
chr12	111865042	111871065	49.665	rs3782887	NAA25	2.59471e-07	E040	Blood & T-cell	P._T_helper_memory_cells_f._PB_1	P. T helper memory cells f. PB 1	Primary T helper memory cells from PB 1	BLOOD	PrimaryCell	BI	Unknown
chr1	198643739	198653542	38.791	rs1326279;rs1326280;rs17669032	PTPRC	2.58688e-05	E040	Blood & T-cell	P._T_helper_memory_cells_f._PB_1	P. T helper memory cells f. PB 1	Primary T helper memory cells from PB 1	BLOOD	PrimaryCell	BI	Unknown
chr6	149813730	149818435	31.9079	rs909792;rs6929614;rs4897131;rs4897132;rs7753560;rs2880075;rs2341551;rs2105200;rs62442787;rs1474640;rs2341550;rs62442788;rs17732745;rs4897133	GINM1	4.9343e-05	E040	Blood & T-cell	P._T_helper_memory_cells_f._PB_1	P. T helper memory cells f. PB 1	Primary T helper memory cells from PB 1	BLOOD	PrimaryCell	BI	Unknown
chr6	149813730	149818435	31.9079	rs909792	ZC3H12D	0.000664302	E040	Blood & T-cell	P._T_helper_memory_cells_f._PB_1	P. T helper memory cells f. PB 1	Primary T helper memory cells from PB 1	BLOOD	PrimaryCell	BI	Unknown
chr9	123664886	123668630	32.0919	rs2241003;rs9886724;rs4836834;rs10818485;rs10435844;rs4837799;rs10435843	TRAF1	1.64688e-18	E040	Blood & T-cell	P._T_helper_memory_cells_f._PB_1	P. T helper memory cells f. PB 1	Primary T helper memory cells from PB 1	BLOOD	PrimaryCell	BI	Unknown
chr9	123664886	123668630	32.0919	rs10435843;rs10818485;rs10435844;rs4837799;rs4836834;rs9886724;rs2241003	PSMD5-AS1	3.15891e-14	E040	Blood & T-cell	P._T_helper_memory_cells_f._PB_1	P. T helper memory cells f. PB 1	Primary T helper memory cells from PB 1	BLOOD	PrimaryCell	BI	Unknown
chr9	123664886	123668630	32.0919	rs4836834;rs9886724;rs2241003;rs10435843	RAB14	2.64631e-06	E040	Blood & T-cell	P._T_helper_memory_cells_f._PB_1	P. T helper memory cells f. PB 1	Primary T helper memory cells from PB 1	BLOOD	PrimaryCell	BI	Unknown
chr9	123664886	123668630	32.0919	rs10818485;rs10435844;rs4837799;rs10435843;rs9886724;rs4836834;rs2241003	PHF19	3.08733e-05	E040	Blood & T-cell	P._T_helper_memory_cells_f._PB_1	P. T helper memory cells f. PB 1	Primary T helper memory cells from PB 1	BLOOD	PrimaryCell	BI	Unknown
chr9	123650630	123656575	21.5354	rs2072438;rs6478486;rs7037140;rs6478484;rs881375;rs10117059;rs2270231	TRAF1	6.36064e-18	E040	Blood & T-cell	P._T_helper_memory_cells_f._PB_1	P. T helper memory cells f. PB 1	Primary T helper memory cells from PB 1	BLOOD	PrimaryCell	BI	Unknown
chr9	123650630	123656575	21.5354	rs2270231;rs881375;rs10117059;rs6478486;rs7037140;rs6478484;rs2072438	PSMD5-AS1	3.65308e-14	E040	Blood & T-cell	P._T_helper_memory_cells_f._PB_1	P. T helper memory cells f. PB 1	Primary T helper memory cells from PB 1	BLOOD	PrimaryCell	BI	Unknown
chr9	123650630	123656575	21.5354	rs2072438	RAB14	8.90955e-06	E040	Blood & T-cell	P._T_helper_memory_cells_f._PB_1	P. T helper memory cells f. PB 1	Primary T helper memory cells from PB 1	BLOOD	PrimaryCell	BI	Unknown
chr9	123650630	123656575	21.5354	rs2270231;rs6478484;rs6478486;rs7037140;rs881375;rs10117059;rs2072438	PHF19	3.12289e-05	E040	Blood & T-cell	P._T_helper_memory_cells_f._PB_1	P. T helper memory cells f. PB 1	Primary T helper memory cells from PB 1	BLOOD	PrimaryCell	BI	Unknown
chr12	111881312	111884714	18.8239	rs2239194;rs2238154;rs28362508	TMEM116	6.29493e-10	E040	Blood & T-cell	P._T_helper_memory_cells_f._PB_1	P. T helper memory cells f. PB 1	Primary T helper memory cells from PB 1	BLOOD	PrimaryCell	BI	Unknown
chr12	111881312	111884714	18.8239	rs2238154	ERP29	0.000104437	E040	Blood & T-cell	P._T_helper_memory_cells_f._PB_1	P. T helper memory cells f. PB 1	Primary T helper memory cells from PB 1	BLOOD	PrimaryCell	BI	Unknown
chr6	149828741	149829999	12.301	rs12665533	GINM1	0.000169585	E040	Blood & T-cell	P._T_helper_memory_cells_f._PB_1	P. T helper memory cells f. PB 1	Primary T helper memory cells from PB 1	BLOOD	PrimaryCell	BI	Unknown
chr6	167531202	167534260	11.0027	rs3093025;rs61056617;rs3093024;rs1854853;rs1331299;rs3093026;rs17860840	RNASET2	1.26671e-19	E040	Blood & T-cell	P._T_helper_memory_cells_f._PB_1	P. T helper memory cells f. PB 1	Primary T helper memory cells from PB 1	BLOOD	PrimaryCell	BI	Unknown
chr6	167531202	167534260	11.0027	rs17860840	FGFR1OP	0.000135535	E040	Blood & T-cell	P._T_helper_memory_cells_f._PB_1	P. T helper memory cells f. PB 1	Primary T helper memory cells from PB 1	BLOOD	PrimaryCell	BI	Unknown
chr5	131390834	131392476	12.6231	rs4705915	SLC22A5	5.51314e-11	E040	Blood & T-cell	P._T_helper_memory_cells_f._PB_1	P. T helper memory cells f. PB 1	Primary T helper memory cells from PB 1	BLOOD	PrimaryCell	BI	Unknown
chr5	131390834	131392476	12.6231	rs17165633	ACSL6	8.10079e-08	E040	Blood & T-cell	P._T_helper_memory_cells_f._PB_1	P. T helper memory cells f. PB 1	Primary T helper memory cells from PB 1	BLOOD	PrimaryCell	BI	Unknown
chr5	131390834	131392476	12.6231	rs4705915	SLC22A4	3.50759e-07	E040	Blood & T-cell	P._T_helper_memory_cells_f._PB_1	P. T helper memory cells f. PB 1	Primary T helper memory cells from PB 1	BLOOD	PrimaryCell	BI	Unknown
chr1	198640286	198643486	10.945	rs77235602;rs17668708	PTPRC	0.000371629	E040	Blood & T-cell	P._T_helper_memory_cells_f._PB_1	P. T helper memory cells f. PB 1	Primary T helper memory cells from PB 1	BLOOD	PrimaryCell	BI	Unknown
chr1	198655490	198656627	9.43076	rs1326281;rs4915314;rs7410883;rs2359952;rs79726526	PTPRC	3.06793e-05	E040	Blood & T-cell	P._T_helper_memory_cells_f._PB_1	P. T helper memory cells f. PB 1	Primary T helper memory cells from PB 1	BLOOD	PrimaryCell	BI	Unknown
chr9	123678098	123680441	7.57863	rs10118357;rs2159778	TRAF1	1.69228e-18	E040	Blood & T-cell	P._T_helper_memory_cells_f._PB_1	P. T helper memory cells f. PB 1	Primary T helper memory cells from PB 1	BLOOD	PrimaryCell	BI	Unknown
chr9	123678098	123680441	7.57863	rs2159778;rs10118357	PSMD5-AS1	1.26724e-13	E040	Blood & T-cell	P._T_helper_memory_cells_f._PB_1	P. T helper memory cells f. PB 1	Primary T helper memory cells from PB 1	BLOOD	PrimaryCell	BI	Unknown
chr9	123678098	123680441	7.57863	rs10118357	RAB14	3.24185e-06	E040	Blood & T-cell	P._T_helper_memory_cells_f._PB_1	P. T helper memory cells f. PB 1	Primary T helper memory cells from PB 1	BLOOD	PrimaryCell	BI	Unknown
chr9	123678098	123680441	7.57863	rs2159778;rs10118357	PHF19	5.80797e-05	E040	Blood & T-cell	P._T_helper_memory_cells_f._PB_1	P. T helper memory cells f. PB 1	Primary T helper memory cells from PB 1	BLOOD	PrimaryCell	BI	Unknown
chr1	198657014	198658168	8.05025	rs3767745;rs12144388	PTPRC	1.47445e-05	E040	Blood & T-cell	P._T_helper_memory_cells_f._PB_1	P. T helper memory cells f. PB 1	Primary T helper memory cells from PB 1	BLOOD	PrimaryCell	BI	Unknown
chr6	149830403	149830897	8.05025	rs9399689	GINM1	0.000118807	E040	Blood & T-cell	P._T_helper_memory_cells_f._PB_1	P. T helper memory cells f. PB 1	Primary T helper memory cells from PB 1	BLOOD	PrimaryCell	BI	Unknown
chr1	154413245	154415053	6.96497	rs4393147;rs4453032;rs6664201	SNAPIN	0.000492481	E040	Blood & T-cell	P._T_helper_memory_cells_f._PB_1	P. T helper memory cells f. PB 1	Primary T helper memory cells from PB 1	BLOOD	PrimaryCell	BI	Unknown
chr1	198659952	198661276	6.23488	rs2182419;rs16843712	PTPRC	9.93501e-06	E040	Blood & T-cell	P._T_helper_memory_cells_f._PB_1	P. T helper memory cells f. PB 1	Primary T helper memory cells from PB 1	BLOOD	PrimaryCell	BI	Unknown
chr21	34752274	34753497	5.50137	rs28735854;rs62226376;rs12329794;rs2834208	TMEM50B	2.61584e-13	E040	Blood & T-cell	P._T_helper_memory_cells_f._PB_1	P. T helper memory cells f. PB 1	Primary T helper memory cells from PB 1	BLOOD	PrimaryCell	BI	Unknown
chr21	34752274	34753497	5.50137	rs2834208	IL10RB	9.45875e-07	E040	Blood & T-cell	P._T_helper_memory_cells_f._PB_1	P. T helper memory cells f. PB 1	Primary T helper memory cells from PB 1	BLOOD	PrimaryCell	BI	Unknown
chr21	34752274	34753497	5.50137	rs62226376;rs12329794;rs2834208	IFNAR1	0.000404691	E040	Blood & T-cell	P._T_helper_memory_cells_f._PB_1	P. T helper memory cells f. PB 1	Primary T helper memory cells from PB 1	BLOOD	PrimaryCell	BI	Unknown
chr21	34752274	34753497	5.50137	rs28735854	ITSN1	0.000421201	E040	Blood & T-cell	P._T_helper_memory_cells_f._PB_1	P. T helper memory cells f. PB 1	Primary T helper memory cells from PB 1	BLOOD	PrimaryCell	BI	Unknown
chr9	123699613	123700526	4.92087	rs10760129	TRAF1	2.00182e-18	E040	Blood & T-cell	P._T_helper_memory_cells_f._PB_1	P. T helper memory cells f. PB 1	Primary T helper memory cells from PB 1	BLOOD	PrimaryCell	BI	Unknown
chr9	123699613	123700526	4.92087	rs10760129	PSMD5-AS1	6.10055e-13	E040	Blood & T-cell	P._T_helper_memory_cells_f._PB_1	P. T helper memory cells f. PB 1	Primary T helper memory cells from PB 1	BLOOD	PrimaryCell	BI	Unknown
chr9	123699613	123700526	4.92087	rs10760129;rs62578397;rs62578400	RAB14	2.64631e-06	E040	Blood & T-cell	P._T_helper_memory_cells_f._PB_1	P. T helper memory cells f. PB 1	Primary T helper memory cells from PB 1	BLOOD	PrimaryCell	BI	Unknown
chr9	123699613	123700526	4.92087	rs10760129	PHF19	0.00049123	E040	Blood & T-cell	P._T_helper_memory_cells_f._PB_1	P. T helper memory cells f. PB 1	Primary T helper memory cells from PB 1	BLOOD	PrimaryCell	BI	Unknown
chr2	100835180	100835934	4.64886	rs10865035	AFF3	3.36768e-06	E040	Blood & T-cell	P._T_helper_memory_cells_f._PB_1	P. T helper memory cells f. PB 1	Primary T helper memory cells from PB 1	BLOOD	PrimaryCell	BI	Unknown
chr6	159515205	159515476	4.35249	rs2249937	TAGAP	0.000345612	E040	Blood & T-cell	P._T_helper_memory_cells_f._PB_1	P. T helper memory cells f. PB 1	Primary T helper memory cells from PB 1	BLOOD	PrimaryCell	BI	Unknown
chr1	198587006	198599315	51.3483	rs16843518	C1orf53	0.000808577	E041	Blood & T-cell	P._T_helper_cells_PMA-I_stimulated	P. T helper cells PMA-I stimulated	Primary T helper cells PMA-I stimulated	BLOOD	PrimaryCell	BI	Unknown
chr1	154410481	154416491	34.2769	rs113325045	NUP210L	1.09781e-14	E041	Blood & T-cell	P._T_helper_cells_PMA-I_stimulated	P. T helper cells PMA-I stimulated	Primary T helper cells PMA-I stimulated	BLOOD	PrimaryCell	BI	Unknown
chr1	154410481	154416491	34.2769	rs113325045	SLC39A1	0.000378829	E041	Blood & T-cell	P._T_helper_cells_PMA-I_stimulated	P. T helper cells PMA-I stimulated	Primary T helper cells PMA-I stimulated	BLOOD	PrimaryCell	BI	Unknown
chr1	154410481	154416491	34.2769	rs4845622;rs4393147;rs4453032;rs6664201;rs4845372;rs4845623	SNAPIN	0.000492481	E041	Blood & T-cell	P._T_helper_cells_PMA-I_stimulated	P. T helper cells PMA-I stimulated	Primary T helper cells PMA-I stimulated	BLOOD	PrimaryCell	BI	Unknown
chr1	154410481	154416491	34.2769	rs4845372;rs4845623	FLAD1	0.000710841	E041	Blood & T-cell	P._T_helper_cells_PMA-I_stimulated	P. T helper cells PMA-I stimulated	Primary T helper cells PMA-I stimulated	BLOOD	PrimaryCell	BI	Unknown
chr12	111862006	111876875	40.8721	rs10849947;rs4766462;rs10849948;rs2283358;rs73199895;rs2285520;rs11065898	TMEM116	1.15855e-08	E041	Blood & T-cell	P._T_helper_cells_PMA-I_stimulated	P. T helper cells PMA-I stimulated	Primary T helper cells PMA-I stimulated	BLOOD	PrimaryCell	BI	Unknown
chr12	111862006	111876875	40.8721	rs3782887	NAA25	2.59471e-07	E041	Blood & T-cell	P._T_helper_cells_PMA-I_stimulated	P. T helper cells PMA-I stimulated	Primary T helper cells PMA-I stimulated	BLOOD	PrimaryCell	BI	Unknown
chr12	111862006	111876875	40.8721	rs10849947;rs4766462;rs10849948	ERP29	0.000104437	E041	Blood & T-cell	P._T_helper_cells_PMA-I_stimulated	P. T helper cells PMA-I stimulated	Primary T helper cells PMA-I stimulated	BLOOD	PrimaryCell	BI	Unknown
chr21	34751853	34756444	37.8253	rs28735854;rs6517167;rs62226376;rs12329794;rs2834208	TMEM50B	2.61584e-13	E041	Blood & T-cell	P._T_helper_cells_PMA-I_stimulated	P. T helper cells PMA-I stimulated	Primary T helper cells PMA-I stimulated	BLOOD	PrimaryCell	BI	Unknown
chr21	34751853	34756444	37.8253	rs6517167;rs8127569	GART	5.53608e-07	E041	Blood & T-cell	P._T_helper_cells_PMA-I_stimulated	P. T helper cells PMA-I stimulated	Primary T helper cells PMA-I stimulated	BLOOD	PrimaryCell	BI	Unknown
chr21	34751853	34756444	37.8253	rs2834208;rs7279869;rs62226377	IL10RB	9.45875e-07	E041	Blood & T-cell	P._T_helper_cells_PMA-I_stimulated	P. T helper cells PMA-I stimulated	Primary T helper cells PMA-I stimulated	BLOOD	PrimaryCell	BI	Unknown
chr21	34751853	34756444	37.8253	rs62226376;rs12329794;rs2834208	IFNAR1	0.000404691	E041	Blood & T-cell	P._T_helper_cells_PMA-I_stimulated	P. T helper cells PMA-I stimulated	Primary T helper cells PMA-I stimulated	BLOOD	PrimaryCell	BI	Unknown
chr21	34751853	34756444	37.8253	rs28735854	ITSN1	0.000421201	E041	Blood & T-cell	P._T_helper_cells_PMA-I_stimulated	P. T helper cells PMA-I stimulated	Primary T helper cells PMA-I stimulated	BLOOD	PrimaryCell	BI	Unknown
chr2	61124741	61128374	28.665	rs34695944;rs10193964;rs6707682;rs2115592	AHSA2	1.63334e-07	E041	Blood & T-cell	P._T_helper_cells_PMA-I_stimulated	P. T helper cells PMA-I stimulated	Primary T helper cells PMA-I stimulated	BLOOD	PrimaryCell	BI	Unknown
chr2	61124741	61128374	28.665	rs34695944	USP34	4.24476e-07	E041	Blood & T-cell	P._T_helper_cells_PMA-I_stimulated	P. T helper cells PMA-I stimulated	Primary T helper cells PMA-I stimulated	BLOOD	PrimaryCell	BI	Unknown
chr2	61124741	61128374	28.665	rs10193964;rs6707682	LOC339803	3.31954e-05	E041	Blood & T-cell	P._T_helper_cells_PMA-I_stimulated	P. T helper cells PMA-I stimulated	Primary T helper cells PMA-I stimulated	BLOOD	PrimaryCell	BI	Unknown
chr2	61124741	61128374	28.665	rs842620	PAPOLG	0.000954762	E041	Blood & T-cell	P._T_helper_cells_PMA-I_stimulated	P. T helper cells PMA-I stimulated	Primary T helper cells PMA-I stimulated	BLOOD	PrimaryCell	BI	Unknown
chr6	149815012	149819218	25.2089	rs4897131;rs4897132;rs7753560;rs2105200;rs62442787;rs2341550;rs62442788;rs17732745;rs4897133	GINM1	7.24979e-05	E041	Blood & T-cell	P._T_helper_cells_PMA-I_stimulated	P. T helper cells PMA-I stimulated	Primary T helper cells PMA-I stimulated	BLOOD	PrimaryCell	BI	Unknown
chr1	198633118	198643598	18.7845	rs3738388;rs79784096;rs77235602;rs17668708	PTPRC	0.000197925	E041	Blood & T-cell	P._T_helper_cells_PMA-I_stimulated	P. T helper cells PMA-I stimulated	Primary T helper cells PMA-I stimulated	BLOOD	PrimaryCell	BI	Unknown
chr1	198643763	198661505	18.4763	rs2182419;rs3767745;rs1326279;rs1326281;rs12144388;rs4915314;rs7410883;rs2359952;rs1326280;rs79726526;rs3754098;rs17669032;rs16843698;rs80120393;rs16843712	PTPRC	9.93501e-06	E041	Blood & T-cell	P._T_helper_cells_PMA-I_stimulated	P. T helper cells PMA-I stimulated	Primary T helper cells PMA-I stimulated	BLOOD	PrimaryCell	BI	Unknown
chr12	111879672	111884713	16.2638	rs2239194;rs2238154;rs2239195;rs28362508	TMEM116	6.29493e-10	E041	Blood & T-cell	P._T_helper_cells_PMA-I_stimulated	P. T helper cells PMA-I stimulated	Primary T helper cells PMA-I stimulated	BLOOD	PrimaryCell	BI	Unknown
chr12	111879672	111884713	16.2638	rs2238154	ERP29	0.000104437	E041	Blood & T-cell	P._T_helper_cells_PMA-I_stimulated	P. T helper cells PMA-I stimulated	Primary T helper cells PMA-I stimulated	BLOOD	PrimaryCell	BI	Unknown
chr1	154400798	154407697	15.8048	rs56383622;rs4845620;rs7518199	SNAPIN	0.000630154	E041	Blood & T-cell	P._T_helper_cells_PMA-I_stimulated	P. T helper cells PMA-I stimulated	Primary T helper cells PMA-I stimulated	BLOOD	PrimaryCell	BI	Unknown
chr9	123664853	123669375	13.1269	rs10739577;rs10818486;rs2241003;rs9886724;rs4836834;rs10818485;rs10435844;rs4837799;rs10435843	TRAF1	1.50114e-18	E041	Blood & T-cell	P._T_helper_cells_PMA-I_stimulated	P. T helper cells PMA-I stimulated	Primary T helper cells PMA-I stimulated	BLOOD	PrimaryCell	BI	Unknown
chr9	123664853	123669375	13.1269	rs10435843;rs10818485;rs10435844;rs4837799;rs4836834;rs9886724;rs10739577;rs10818486;rs2241003;rs113727801	PSMD5-AS1	3.15891e-14	E041	Blood & T-cell	P._T_helper_cells_PMA-I_stimulated	P. T helper cells PMA-I stimulated	Primary T helper cells PMA-I stimulated	BLOOD	PrimaryCell	BI	Unknown
chr9	123664853	123669375	13.1269	rs4836834;rs9886724;rs10739577;rs10818486;rs2241003;rs10435843	RAB14	2.64631e-06	E041	Blood & T-cell	P._T_helper_cells_PMA-I_stimulated	P. T helper cells PMA-I stimulated	Primary T helper cells PMA-I stimulated	BLOOD	PrimaryCell	BI	Unknown
chr9	123664853	123669375	13.1269	rs10818485;rs10435844;rs4837799;rs10435843;rs10739577;rs10818486;rs9886724;rs4836834;rs2241003	PHF19	3.08733e-05	E041	Blood & T-cell	P._T_helper_cells_PMA-I_stimulated	P. T helper cells PMA-I stimulated	Primary T helper cells PMA-I stimulated	BLOOD	PrimaryCell	BI	Unknown
chr6	159514555	159516327	11.95	rs2249937	TAGAP	0.000345612	E041	Blood & T-cell	P._T_helper_cells_PMA-I_stimulated	P. T helper cells PMA-I stimulated	Primary T helper cells PMA-I stimulated	BLOOD	PrimaryCell	BI	Unknown
chr1	154395813	154396763	9.42916	rs77302258	GBAP1	6.0829e-05	E041	Blood & T-cell	P._T_helper_cells_PMA-I_stimulated	P. T helper cells PMA-I stimulated	Primary T helper cells PMA-I stimulated	BLOOD	PrimaryCell	BI	Unknown
chr1	154395813	154396763	9.42916	rs6684439	SNAPIN	0.000370871	E041	Blood & T-cell	P._T_helper_cells_PMA-I_stimulated	P. T helper cells PMA-I stimulated	Primary T helper cells PMA-I stimulated	BLOOD	PrimaryCell	BI	Unknown
chr1	154395813	154396763	9.42916	rs77302258	FLAD1	0.000403796	E041	Blood & T-cell	P._T_helper_cells_PMA-I_stimulated	P. T helper cells PMA-I stimulated	Primary T helper cells PMA-I stimulated	BLOOD	PrimaryCell	BI	Unknown
chr6	167531942	167534374	9.10179	rs3093023;rs3093025;rs61056617;rs3093024;rs1854853;rs1331299;rs3093026;rs17860840	RNASET2	3.03575e-20	E041	Blood & T-cell	P._T_helper_cells_PMA-I_stimulated	P. T helper cells PMA-I stimulated	Primary T helper cells PMA-I stimulated	BLOOD	PrimaryCell	BI	Unknown
chr6	167531942	167534374	9.10179	rs17860840	FGFR1OP	0.000135535	E041	Blood & T-cell	P._T_helper_cells_PMA-I_stimulated	P. T helper cells PMA-I stimulated	Primary T helper cells PMA-I stimulated	BLOOD	PrimaryCell	BI	Unknown
chr6	149820732	149821780	9.22945	rs7774597;rs7774559;rs12524946;rs9377220;rs6570968;rs9377221	GINM1	5.0663e-05	E041	Blood & T-cell	P._T_helper_cells_PMA-I_stimulated	P. T helper cells PMA-I stimulated	Primary T helper cells PMA-I stimulated	BLOOD	PrimaryCell	BI	Unknown
chr1	157693327	157694836	7.9162	rs1970265;rs1977710;rs11264804;rs41479249;rs10489679;rs6680161	FCRL3	1.01886e-27	E041	Blood & T-cell	P._T_helper_cells_PMA-I_stimulated	P. T helper cells PMA-I stimulated	Primary T helper cells PMA-I stimulated	BLOOD	PrimaryCell	BI	Unknown
chr10	63788937	63790138	8.12601	rs10995016	RTKN2	0.000762569	E041	Blood & T-cell	P._T_helper_cells_PMA-I_stimulated	P. T helper cells PMA-I stimulated	Primary T helper cells PMA-I stimulated	BLOOD	PrimaryCell	BI	Unknown
chr6	149828732	149831379	5.43123	rs9399689;rs12665533	GINM1	0.000118807	E041	Blood & T-cell	P._T_helper_cells_PMA-I_stimulated	P. T helper cells PMA-I stimulated	Primary T helper cells PMA-I stimulated	BLOOD	PrimaryCell	BI	Unknown
chr2	61099042	61099955	6.10613	rs13019590	AHSA2	6.53815e-08	E041	Blood & T-cell	P._T_helper_cells_PMA-I_stimulated	P. T helper cells PMA-I stimulated	Primary T helper cells PMA-I stimulated	BLOOD	PrimaryCell	BI	Unknown
chr2	61099042	61099955	6.10613	rs13019590	USP34	1.12996e-06	E041	Blood & T-cell	P._T_helper_cells_PMA-I_stimulated	P. T helper cells PMA-I stimulated	Primary T helper cells PMA-I stimulated	BLOOD	PrimaryCell	BI	Unknown
chr22	21941835	21942867	7.11543	rs12484550;rs9621715;rs5998599	UBE2L3	2.50382e-38	E041	Blood & T-cell	P._T_helper_cells_PMA-I_stimulated	P. T helper cells PMA-I stimulated	Primary T helper cells PMA-I stimulated	BLOOD	PrimaryCell	BI	Unknown
chr6	149809618	149810431	7.06418	rs2341768	GINM1	0.000288731	E041	Blood & T-cell	P._T_helper_cells_PMA-I_stimulated	P. T helper cells PMA-I stimulated	Primary T helper cells PMA-I stimulated	BLOOD	PrimaryCell	BI	Unknown
chr21	43852542	43855801	6.53889	rs1893592;rs17177961;rs4101	UBASH3A	1.28324e-08	E041	Blood & T-cell	P._T_helper_cells_PMA-I_stimulated	P. T helper cells PMA-I stimulated	Primary T helper cells PMA-I stimulated	BLOOD	PrimaryCell	BI	Unknown
chr6	149813887	149814714	6.42644	rs909792;rs2880075;rs1474640	GINM1	4.9343e-05	E041	Blood & T-cell	P._T_helper_cells_PMA-I_stimulated	P. T helper cells PMA-I stimulated	Primary T helper cells PMA-I stimulated	BLOOD	PrimaryCell	BI	Unknown
chr6	149813887	149814714	6.42644	rs909792	ZC3H12D	0.000664302	E041	Blood & T-cell	P._T_helper_cells_PMA-I_stimulated	P. T helper cells PMA-I stimulated	Primary T helper cells PMA-I stimulated	BLOOD	PrimaryCell	BI	Unknown
chr6	36350961	36351471	6.34652	rs1885206	ETV7	9.88626e-06	E041	Blood & T-cell	P._T_helper_cells_PMA-I_stimulated	P. T helper cells PMA-I stimulated	Primary T helper cells PMA-I stimulated	BLOOD	PrimaryCell	BI	Unknown
chr1	154425912	154426750	5.48904	rs4129267	SNAPIN	0.000149948	E041	Blood & T-cell	P._T_helper_cells_PMA-I_stimulated	P. T helper cells PMA-I stimulated	Primary T helper cells PMA-I stimulated	BLOOD	PrimaryCell	BI	Unknown
chr22	21978516	21981316	5.64458	rs4821124;rs12158299;rs5754422;rs5754426;rs4821130;rs11089637	UBE2L3	5.24534e-38	E041	Blood & T-cell	P._T_helper_cells_PMA-I_stimulated	P. T helper cells PMA-I stimulated	Primary T helper cells PMA-I stimulated	BLOOD	PrimaryCell	BI	Unknown
chr9	123662142	123663570	4.74688	rs10760125;rs10760126	TRAF1	1.77794e-18	E041	Blood & T-cell	P._T_helper_cells_PMA-I_stimulated	P. T helper cells PMA-I stimulated	Primary T helper cells PMA-I stimulated	BLOOD	PrimaryCell	BI	Unknown
chr9	123662142	123663570	4.74688	rs10760126;rs10760125	PSMD5-AS1	6.10055e-13	E041	Blood & T-cell	P._T_helper_cells_PMA-I_stimulated	P. T helper cells PMA-I stimulated	Primary T helper cells PMA-I stimulated	BLOOD	PrimaryCell	BI	Unknown
chr9	123662142	123663570	4.74688	rs10760126;rs10760125	RAB14	2.64631e-06	E041	Blood & T-cell	P._T_helper_cells_PMA-I_stimulated	P. T helper cells PMA-I stimulated	Primary T helper cells PMA-I stimulated	BLOOD	PrimaryCell	BI	Unknown
chr9	123662142	123663570	4.74688	rs10760125;rs10760126	PHF19	0.000464411	E041	Blood & T-cell	P._T_helper_cells_PMA-I_stimulated	P. T helper cells PMA-I stimulated	Primary T helper cells PMA-I stimulated	BLOOD	PrimaryCell	BI	Unknown
chr6	149839493	149841120	5.33108	rs4897137;rs4897138	GINM1	0.00021423	E041	Blood & T-cell	P._T_helper_cells_PMA-I_stimulated	P. T helper cells PMA-I stimulated	Primary T helper cells PMA-I stimulated	BLOOD	PrimaryCell	BI	Unknown
chr1	198670386	198671695	4.76063	rs78200658;rs17623914	PTPRC	0.000158196	E041	Blood & T-cell	P._T_helper_cells_PMA-I_stimulated	P. T helper cells PMA-I stimulated	Primary T helper cells PMA-I stimulated	BLOOD	PrimaryCell	BI	Unknown
chr9	123650566	123651563	4.07075	rs2072438;rs2270231	TRAF1	6.36064e-18	E041	Blood & T-cell	P._T_helper_cells_PMA-I_stimulated	P. T helper cells PMA-I stimulated	Primary T helper cells PMA-I stimulated	BLOOD	PrimaryCell	BI	Unknown
chr9	123650566	123651563	4.07075	rs2270231;rs2072438	PSMD5-AS1	3.65308e-14	E041	Blood & T-cell	P._T_helper_cells_PMA-I_stimulated	P. T helper cells PMA-I stimulated	Primary T helper cells PMA-I stimulated	BLOOD	PrimaryCell	BI	Unknown
chr9	123650566	123651563	4.07075	rs2072438	RAB14	8.90955e-06	E041	Blood & T-cell	P._T_helper_cells_PMA-I_stimulated	P. T helper cells PMA-I stimulated	Primary T helper cells PMA-I stimulated	BLOOD	PrimaryCell	BI	Unknown
chr9	123650566	123651563	4.07075	rs2270231;rs2072438	PHF19	3.12289e-05	E041	Blood & T-cell	P._T_helper_cells_PMA-I_stimulated	P. T helper cells PMA-I stimulated	Primary T helper cells PMA-I stimulated	BLOOD	PrimaryCell	BI	Unknown
chr11	36508831	36509757	4.67585	rs5030485;rs5030486	TRAF6	0.000491353	E041	Blood & T-cell	P._T_helper_cells_PMA-I_stimulated	P. T helper cells PMA-I stimulated	Primary T helper cells PMA-I stimulated	BLOOD	PrimaryCell	BI	Unknown
chr16	11809732	11810803	5.07722	rs4780395;rs1592572	SNN	4.2814e-13	E041	Blood & T-cell	P._T_helper_cells_PMA-I_stimulated	P. T helper cells PMA-I stimulated	Primary T helper cells PMA-I stimulated	BLOOD	PrimaryCell	BI	Unknown
chr6	44227734	44229000	4.90417	rs2233437;rs3799962	AARS2	0.000611014	E041	Blood & T-cell	P._T_helper_cells_PMA-I_stimulated	P. T helper cells PMA-I stimulated	Primary T helper cells PMA-I stimulated	BLOOD	PrimaryCell	BI	Unknown
chr1	154418572	154418978	4.82335	rs4576655;rs4537545	SNAPIN	9.77053e-05	E041	Blood & T-cell	P._T_helper_cells_PMA-I_stimulated	P. T helper cells PMA-I stimulated	Primary T helper cells PMA-I stimulated	BLOOD	PrimaryCell	BI	Unknown
chr1	154418572	154418978	4.82335	rs4537545;rs4576655	FLAD1	0.000847169	E041	Blood & T-cell	P._T_helper_cells_PMA-I_stimulated	P. T helper cells PMA-I stimulated	Primary T helper cells PMA-I stimulated	BLOOD	PrimaryCell	BI	Unknown
chr1	157692681	157693199	4.26926	rs2210918	FCRL3	1.01886e-27	E041	Blood & T-cell	P._T_helper_cells_PMA-I_stimulated	P. T helper cells PMA-I stimulated	Primary T helper cells PMA-I stimulated	BLOOD	PrimaryCell	BI	Unknown
chr4	123497462	123498525	4.26926	rs17005850	TRPC3	0.000561051	E041	Blood & T-cell	P._T_helper_cells_PMA-I_stimulated	P. T helper cells PMA-I stimulated	Primary T helper cells PMA-I stimulated	BLOOD	PrimaryCell	BI	Unknown
chr22	21945869	21946974	4.31563	rs73166632	UBE2L3	7.34836e-38	E041	Blood & T-cell	P._T_helper_cells_PMA-I_stimulated	P. T helper cells PMA-I stimulated	Primary T helper cells PMA-I stimulated	BLOOD	PrimaryCell	BI	Unknown
chr6	149844970	149845571	4.06177	rs9322184	GINM1	5.81324e-05	E041	Blood & T-cell	P._T_helper_cells_PMA-I_stimulated	P. T helper cells PMA-I stimulated	Primary T helper cells PMA-I stimulated	BLOOD	PrimaryCell	BI	Unknown
chr22	21943781	21944369	4.00724	rs1034329	UBE2L3	7.34836e-38	E041	Blood & T-cell	P._T_helper_cells_PMA-I_stimulated	P. T helper cells PMA-I stimulated	Primary T helper cells PMA-I stimulated	BLOOD	PrimaryCell	BI	Unknown
chr21	34752132	34754331	23.0072	rs28735854;rs62226376;rs12329794;rs2834208	TMEM50B	2.61584e-13	E042	Blood & T-cell	P._T_helper_17_cells_PMA-I_stimulated	P. T helper 17 cells PMA-I stimulated	Primary T helper 17 cells PMA-I stimulated	BLOOD	PrimaryCell	BI	Unknown
chr21	34752132	34754331	23.0072	rs2834208	IL10RB	9.45875e-07	E042	Blood & T-cell	P._T_helper_17_cells_PMA-I_stimulated	P. T helper 17 cells PMA-I stimulated	Primary T helper 17 cells PMA-I stimulated	BLOOD	PrimaryCell	BI	Unknown
chr21	34752132	34754331	23.0072	rs62226376;rs12329794;rs2834208	IFNAR1	0.000404691	E042	Blood & T-cell	P._T_helper_17_cells_PMA-I_stimulated	P. T helper 17 cells PMA-I stimulated	Primary T helper 17 cells PMA-I stimulated	BLOOD	PrimaryCell	BI	Unknown
chr21	34752132	34754331	23.0072	rs28735854	ITSN1	0.000421201	E042	Blood & T-cell	P._T_helper_17_cells_PMA-I_stimulated	P. T helper 17 cells PMA-I stimulated	Primary T helper 17 cells PMA-I stimulated	BLOOD	PrimaryCell	BI	Unknown
chr6	149816333	149819093	30.5998	rs4897131;rs4897132;rs7753560;rs4897133	GINM1	7.24979e-05	E042	Blood & T-cell	P._T_helper_17_cells_PMA-I_stimulated	P. T helper 17 cells PMA-I stimulated	Primary T helper 17 cells PMA-I stimulated	BLOOD	PrimaryCell	BI	Unknown
chr1	154412156	154414536	19.7196	rs113325045	SLC39A1	0.000378829	E042	Blood & T-cell	P._T_helper_17_cells_PMA-I_stimulated	P. T helper 17 cells PMA-I stimulated	Primary T helper 17 cells PMA-I stimulated	BLOOD	PrimaryCell	BI	Unknown
chr1	154412156	154414536	19.7196	rs4393147;rs4453032;rs6664201	SNAPIN	0.000492481	E042	Blood & T-cell	P._T_helper_17_cells_PMA-I_stimulated	P. T helper 17 cells PMA-I stimulated	Primary T helper 17 cells PMA-I stimulated	BLOOD	PrimaryCell	BI	Unknown
chr1	154402842	154406395	21.9184	rs56383622	SNAPIN	0.000630154	E042	Blood & T-cell	P._T_helper_17_cells_PMA-I_stimulated	P. T helper 17 cells PMA-I stimulated	Primary T helper 17 cells PMA-I stimulated	BLOOD	PrimaryCell	BI	Unknown
chr12	111881540	111884628	16.459	rs2239194;rs2238154;rs28362508	TMEM116	6.29493e-10	E042	Blood & T-cell	P._T_helper_17_cells_PMA-I_stimulated	P. T helper 17 cells PMA-I stimulated	Primary T helper 17 cells PMA-I stimulated	BLOOD	PrimaryCell	BI	Unknown
chr12	111881540	111884628	16.459	rs2238154	ERP29	0.000104437	E042	Blood & T-cell	P._T_helper_17_cells_PMA-I_stimulated	P. T helper 17 cells PMA-I stimulated	Primary T helper 17 cells PMA-I stimulated	BLOOD	PrimaryCell	BI	Unknown
chr6	149815014	149816253	18.2906	rs2105200;rs62442787;rs2341550;rs62442788;rs17732745	GINM1	8.50407e-05	E042	Blood & T-cell	P._T_helper_17_cells_PMA-I_stimulated	P. T helper 17 cells PMA-I stimulated	Primary T helper 17 cells PMA-I stimulated	BLOOD	PrimaryCell	BI	Unknown
chr6	149820383	149821396	10.7852	rs7774597;rs7774559;rs12524946;rs6570968	GINM1	5.0663e-05	E042	Blood & T-cell	P._T_helper_17_cells_PMA-I_stimulated	P. T helper 17 cells PMA-I stimulated	Primary T helper 17 cells PMA-I stimulated	BLOOD	PrimaryCell	BI	Unknown
chr1	198651162	198653520	10.2581	rs1326280;rs17669032	PTPRC	0.000158196	E042	Blood & T-cell	P._T_helper_17_cells_PMA-I_stimulated	P. T helper 17 cells PMA-I stimulated	Primary T helper 17 cells PMA-I stimulated	BLOOD	PrimaryCell	BI	Unknown
chr6	149821447	149822121	7.30614	rs9377220;rs9377222;rs9390684;rs9377221	GINM1	0.000167714	E042	Blood & T-cell	P._T_helper_17_cells_PMA-I_stimulated	P. T helper 17 cells PMA-I stimulated	Primary T helper 17 cells PMA-I stimulated	BLOOD	PrimaryCell	BI	Unknown
chr2	100834341	100835915	6.25596	rs10865035;rs1122231;rs1465800;rs11123817	AFF3	3.36768e-06	E042	Blood & T-cell	P._T_helper_17_cells_PMA-I_stimulated	P. T helper 17 cells PMA-I stimulated	Primary T helper 17 cells PMA-I stimulated	BLOOD	PrimaryCell	BI	Unknown
chr2	61099392	61099831	6.61032	rs13019590	AHSA2	6.53815e-08	E042	Blood & T-cell	P._T_helper_17_cells_PMA-I_stimulated	P. T helper 17 cells PMA-I stimulated	Primary T helper 17 cells PMA-I stimulated	BLOOD	PrimaryCell	BI	Unknown
chr2	61099392	61099831	6.61032	rs13019590	USP34	1.12996e-06	E042	Blood & T-cell	P._T_helper_17_cells_PMA-I_stimulated	P. T helper 17 cells PMA-I stimulated	Primary T helper 17 cells PMA-I stimulated	BLOOD	PrimaryCell	BI	Unknown
chr1	198655932	198656544	5.26472	rs1326281;rs4915314;rs7410883;rs2359952;rs79726526	PTPRC	3.06793e-05	E042	Blood & T-cell	P._T_helper_17_cells_PMA-I_stimulated	P. T helper 17 cells PMA-I stimulated	Primary T helper 17 cells PMA-I stimulated	BLOOD	PrimaryCell	BI	Unknown
chr1	198659950	198660278	6.25158	rs2182419	PTPRC	9.93501e-06	E042	Blood & T-cell	P._T_helper_17_cells_PMA-I_stimulated	P. T helper 17 cells PMA-I stimulated	Primary T helper 17 cells PMA-I stimulated	BLOOD	PrimaryCell	BI	Unknown
chr9	123679764	123680561	6.02477	rs10118357	TRAF1	1.69228e-18	E042	Blood & T-cell	P._T_helper_17_cells_PMA-I_stimulated	P. T helper 17 cells PMA-I stimulated	Primary T helper 17 cells PMA-I stimulated	BLOOD	PrimaryCell	BI	Unknown
chr9	123679764	123680561	6.02477	rs10118357	PSMD5-AS1	9.44212e-13	E042	Blood & T-cell	P._T_helper_17_cells_PMA-I_stimulated	P. T helper 17 cells PMA-I stimulated	Primary T helper 17 cells PMA-I stimulated	BLOOD	PrimaryCell	BI	Unknown
chr9	123679764	123680561	6.02477	rs10118357	RAB14	3.24185e-06	E042	Blood & T-cell	P._T_helper_17_cells_PMA-I_stimulated	P. T helper 17 cells PMA-I stimulated	Primary T helper 17 cells PMA-I stimulated	BLOOD	PrimaryCell	BI	Unknown
chr9	123679764	123680561	6.02477	rs10118357	PHF19	0.000401824	E042	Blood & T-cell	P._T_helper_17_cells_PMA-I_stimulated	P. T helper 17 cells PMA-I stimulated	Primary T helper 17 cells PMA-I stimulated	BLOOD	PrimaryCell	BI	Unknown
chr6	149829752	149830102	5.90873	rs12665533	GINM1	0.000169585	E042	Blood & T-cell	P._T_helper_17_cells_PMA-I_stimulated	P. T helper 17 cells PMA-I stimulated	Primary T helper 17 cells PMA-I stimulated	BLOOD	PrimaryCell	BI	Unknown
chr12	58117135	58117428	4.98869	rs238516	METTL21B	5.21957e-18	E042	Blood & T-cell	P._T_helper_17_cells_PMA-I_stimulated	P. T helper 17 cells PMA-I stimulated	Primary T helper 17 cells PMA-I stimulated	BLOOD	PrimaryCell	BI	Unknown
chr12	58117135	58117428	4.98869	rs238516	TSFM	2.57079e-05	E042	Blood & T-cell	P._T_helper_17_cells_PMA-I_stimulated	P. T helper 17 cells PMA-I stimulated	Primary T helper 17 cells PMA-I stimulated	BLOOD	PrimaryCell	BI	Unknown
chr6	149813740	149814170	4.35197	rs909792;rs1474640	GINM1	4.9343e-05	E042	Blood & T-cell	P._T_helper_17_cells_PMA-I_stimulated	P. T helper 17 cells PMA-I stimulated	Primary T helper 17 cells PMA-I stimulated	BLOOD	PrimaryCell	BI	Unknown
chr6	149813740	149814170	4.35197	rs909792	ZC3H12D	0.000664302	E042	Blood & T-cell	P._T_helper_17_cells_PMA-I_stimulated	P. T helper 17 cells PMA-I stimulated	Primary T helper 17 cells PMA-I stimulated	BLOOD	PrimaryCell	BI	Unknown
chr5	102595716	102596008	4.52285	rs28158;rs28157	PPIP5K2	1.45522e-07	E042	Blood & T-cell	P._T_helper_17_cells_PMA-I_stimulated	P. T helper 17 cells PMA-I stimulated	Primary T helper 17 cells PMA-I stimulated	BLOOD	PrimaryCell	BI	Unknown
chr5	102595716	102596008	4.52285	rs28157;rs28158	PAM	8.38693e-07	E042	Blood & T-cell	P._T_helper_17_cells_PMA-I_stimulated	P. T helper 17 cells PMA-I stimulated	Primary T helper 17 cells PMA-I stimulated	BLOOD	PrimaryCell	BI	Unknown
chr9	123663606	123669016	15.8613	rs10739577;rs2241003;rs9886724;rs4836834;rs10818485;rs10435844;rs4837799;rs7859805;rs10435843	TRAF1	1.50114e-18	E043	Blood & T-cell	P._T_helper_cells_f._PB	P. T helper cells f. PB	Primary T helper cells from PB	BLOOD	PrimaryCell	BI	Unknown
chr9	123663606	123669016	15.8613	rs7859805;rs10435843;rs10818485;rs10435844;rs4837799;rs4836834;rs9886724;rs10739577;rs2241003;rs113727801	PSMD5-AS1	2.58507e-14	E043	Blood & T-cell	P._T_helper_cells_f._PB	P. T helper cells f. PB	Primary T helper cells from PB	BLOOD	PrimaryCell	BI	Unknown
chr9	123663606	123669016	15.8613	rs4836834;rs9886724;rs10739577;rs2241003;rs10435843	RAB14	2.64631e-06	E043	Blood & T-cell	P._T_helper_cells_f._PB	P. T helper cells f. PB	Primary T helper cells from PB	BLOOD	PrimaryCell	BI	Unknown
chr9	123663606	123669016	15.8613	rs10818485;rs10435844;rs4837799;rs7859805;rs10435843;rs10739577;rs9886724;rs4836834;rs2241003	PHF19	3.08733e-05	E043	Blood & T-cell	P._T_helper_cells_f._PB	P. T helper cells f. PB	Primary T helper cells from PB	BLOOD	PrimaryCell	BI	Unknown
chr9	123650559	123656605	17.1129	rs2072438;rs6478486;rs7037140;rs6478484;rs881375;rs10117059;rs2270231	TRAF1	6.36064e-18	E043	Blood & T-cell	P._T_helper_cells_f._PB	P. T helper cells f. PB	Primary T helper cells from PB	BLOOD	PrimaryCell	BI	Unknown
chr9	123650559	123656605	17.1129	rs2270231;rs881375;rs10117059;rs6478486;rs7037140;rs6478484;rs2072438	PSMD5-AS1	3.65308e-14	E043	Blood & T-cell	P._T_helper_cells_f._PB	P. T helper cells f. PB	Primary T helper cells from PB	BLOOD	PrimaryCell	BI	Unknown
chr9	123650559	123656605	17.1129	rs2072438	RAB14	8.90955e-06	E043	Blood & T-cell	P._T_helper_cells_f._PB	P. T helper cells f. PB	Primary T helper cells from PB	BLOOD	PrimaryCell	BI	Unknown
chr9	123650559	123656605	17.1129	rs2270231;rs6478484;rs6478486;rs7037140;rs881375;rs10117059;rs2072438	PHF19	3.12289e-05	E043	Blood & T-cell	P._T_helper_cells_f._PB	P. T helper cells f. PB	Primary T helper cells from PB	BLOOD	PrimaryCell	BI	Unknown
chr1	198653210	198656919	12.1107	rs1326281;rs4915314;rs7410883;rs2359952;rs79726526;rs16843698	PTPRC	3.06793e-05	E043	Blood & T-cell	P._T_helper_cells_f._PB	P. T helper cells f. PB	Primary T helper cells from PB	BLOOD	PrimaryCell	BI	Unknown
chr6	149815220	149818218	10.531	rs4897131;rs4897132;rs7753560;rs2105200;rs62442787;rs2341550;rs62442788;rs17732745;rs4897133	GINM1	7.24979e-05	E043	Blood & T-cell	P._T_helper_cells_f._PB	P. T helper cells f. PB	Primary T helper cells from PB	BLOOD	PrimaryCell	BI	Unknown
chr1	154411970	154416417	12.237	rs113325045	NUP210L	1.09781e-14	E043	Blood & T-cell	P._T_helper_cells_f._PB	P. T helper cells f. PB	Primary T helper cells from PB	BLOOD	PrimaryCell	BI	Unknown
chr1	154411970	154416417	12.237	rs113325045	SLC39A1	0.000378829	E043	Blood & T-cell	P._T_helper_cells_f._PB	P. T helper cells f. PB	Primary T helper cells from PB	BLOOD	PrimaryCell	BI	Unknown
chr1	154411970	154416417	12.237	rs4393147;rs4453032;rs6664201;rs4845372;rs4845623	SNAPIN	0.000492481	E043	Blood & T-cell	P._T_helper_cells_f._PB	P. T helper cells f. PB	Primary T helper cells from PB	BLOOD	PrimaryCell	BI	Unknown
chr1	154411970	154416417	12.237	rs4845372;rs4845623	FLAD1	0.000710841	E043	Blood & T-cell	P._T_helper_cells_f._PB	P. T helper cells f. PB	Primary T helper cells from PB	BLOOD	PrimaryCell	BI	Unknown
chr9	123681774	123684659	8.04348	rs7021049;rs2269060;rs7037195;rs2109896;rs1008383;rs7021206;rs2269061	TRAF1	1.50114e-18	E043	Blood & T-cell	P._T_helper_cells_f._PB	P. T helper cells f. PB	Primary T helper cells from PB	BLOOD	PrimaryCell	BI	Unknown
chr9	123681774	123684659	8.04348	rs2109896;rs1008383;rs7021206;rs2269060;rs7037195;rs7021049;rs2269061	PSMD5-AS1	1.43523e-15	E043	Blood & T-cell	P._T_helper_cells_f._PB	P. T helper cells f. PB	Primary T helper cells from PB	BLOOD	PrimaryCell	BI	Unknown
chr9	123681774	123684659	8.04348	rs2269060;rs7037195;rs7021049;rs2109896;rs1008383;rs7021206	RAB14	1.33997e-06	E043	Blood & T-cell	P._T_helper_cells_f._PB	P. T helper cells f. PB	Primary T helper cells from PB	BLOOD	PrimaryCell	BI	Unknown
chr9	123681774	123684659	8.04348	rs2109896;rs1008383;rs7021206;rs2269060;rs7037195;rs7021049	PHF19	2.61788e-05	E043	Blood & T-cell	P._T_helper_cells_f._PB	P. T helper cells f. PB	Primary T helper cells from PB	BLOOD	PrimaryCell	BI	Unknown
chr6	167532231	167534238	7.41148	rs3093025;rs61056617;rs3093024;rs1854853;rs1331299;rs3093026;rs17860840	RNASET2	1.26671e-19	E043	Blood & T-cell	P._T_helper_cells_f._PB	P. T helper cells f. PB	Primary T helper cells from PB	BLOOD	PrimaryCell	BI	Unknown
chr6	167532231	167534238	7.41148	rs17860840	FGFR1OP	0.000135535	E043	Blood & T-cell	P._T_helper_cells_f._PB	P. T helper cells f. PB	Primary T helper cells from PB	BLOOD	PrimaryCell	BI	Unknown
chr1	198660065	198660779	6.70562	rs2182419;rs16843712	PTPRC	9.93501e-06	E043	Blood & T-cell	P._T_helper_cells_f._PB	P. T helper cells f. PB	Primary T helper cells from PB	BLOOD	PrimaryCell	BI	Unknown
chr1	198656986	198658169	5.04824	rs3767745;rs12144388	PTPRC	1.47445e-05	E043	Blood & T-cell	P._T_helper_cells_f._PB	P. T helper cells f. PB	Primary T helper cells from PB	BLOOD	PrimaryCell	BI	Unknown
chr21	34751855	34754257	5.26552	rs28735854;rs62226376;rs12329794;rs2834208	TMEM50B	2.61584e-13	E043	Blood & T-cell	P._T_helper_cells_f._PB	P. T helper cells f. PB	Primary T helper cells from PB	BLOOD	PrimaryCell	BI	Unknown
chr21	34751855	34754257	5.26552	rs2834208	IL10RB	9.45875e-07	E043	Blood & T-cell	P._T_helper_cells_f._PB	P. T helper cells f. PB	Primary T helper cells from PB	BLOOD	PrimaryCell	BI	Unknown
chr21	34751855	34754257	5.26552	rs62226376;rs12329794;rs2834208	IFNAR1	0.000404691	E043	Blood & T-cell	P._T_helper_cells_f._PB	P. T helper cells f. PB	Primary T helper cells from PB	BLOOD	PrimaryCell	BI	Unknown
chr21	34751855	34754257	5.26552	rs28735854	ITSN1	0.000421201	E043	Blood & T-cell	P._T_helper_cells_f._PB	P. T helper cells f. PB	Primary T helper cells from PB	BLOOD	PrimaryCell	BI	Unknown
chr6	149828803	149830094	5.24912	rs12665533	GINM1	0.000169585	E043	Blood & T-cell	P._T_helper_cells_f._PB	P. T helper cells f. PB	Primary T helper cells from PB	BLOOD	PrimaryCell	BI	Unknown
chr1	198670292	198670795	5.39738	rs78200658;rs17623914	PTPRC	0.000158196	E043	Blood & T-cell	P._T_helper_cells_f._PB	P. T helper cells f. PB	Primary T helper cells from PB	BLOOD	PrimaryCell	BI	Unknown
chr1	154411070	154411714	5.59915	rs4845622	SNAPIN	0.000492481	E043	Blood & T-cell	P._T_helper_cells_f._PB	P. T helper cells f. PB	Primary T helper cells from PB	BLOOD	PrimaryCell	BI	Unknown
chr9	123678679	123680126	4.63158	rs10118357	TRAF1	1.69228e-18	E043	Blood & T-cell	P._T_helper_cells_f._PB	P. T helper cells f. PB	Primary T helper cells from PB	BLOOD	PrimaryCell	BI	Unknown
chr9	123678679	123680126	4.63158	rs10118357	PSMD5-AS1	9.44212e-13	E043	Blood & T-cell	P._T_helper_cells_f._PB	P. T helper cells f. PB	Primary T helper cells from PB	BLOOD	PrimaryCell	BI	Unknown
chr9	123678679	123680126	4.63158	rs10118357	RAB14	3.24185e-06	E043	Blood & T-cell	P._T_helper_cells_f._PB	P. T helper cells f. PB	Primary T helper cells from PB	BLOOD	PrimaryCell	BI	Unknown
chr9	123678679	123680126	4.63158	rs10118357	PHF19	0.000401824	E043	Blood & T-cell	P._T_helper_cells_f._PB	P. T helper cells f. PB	Primary T helper cells from PB	BLOOD	PrimaryCell	BI	Unknown
chr6	149814357	149814715	4.10326	rs2880075	GINM1	8.50407e-05	E043	Blood & T-cell	P._T_helper_cells_f._PB	P. T helper cells f. PB	Primary T helper cells from PB	BLOOD	PrimaryCell	BI	Unknown
chr6	167526067	167526598	4.8948	rs968334;rs968333;rs1015077	RNASET2	1.82603e-17	E043	Blood & T-cell	P._T_helper_cells_f._PB	P. T helper cells f. PB	Primary T helper cells from PB	BLOOD	PrimaryCell	BI	Unknown
chr9	123635032	123636469	4.38537	rs10985070	TRAF1	3.30563e-18	E043	Blood & T-cell	P._T_helper_cells_f._PB	P. T helper cells f. PB	Primary T helper cells from PB	BLOOD	PrimaryCell	BI	Unknown
chr9	123635032	123636469	4.38537	rs10985070	PSMD5-AS1	1.56468e-12	E043	Blood & T-cell	P._T_helper_cells_f._PB	P. T helper cells f. PB	Primary T helper cells from PB	BLOOD	PrimaryCell	BI	Unknown
chr9	123635032	123636469	4.38537	rs10985070	RAB14	2.69397e-06	E043	Blood & T-cell	P._T_helper_cells_f._PB	P. T helper cells f. PB	Primary T helper cells from PB	BLOOD	PrimaryCell	BI	Unknown
chr9	123635032	123636469	4.38537	rs10985070	PHF19	0.000212854	E043	Blood & T-cell	P._T_helper_cells_f._PB	P. T helper cells f. PB	Primary T helper cells from PB	BLOOD	PrimaryCell	BI	Unknown
chr1	154417638	154417893	4.4869	rs4845373	SNAPIN	0.000492481	E043	Blood & T-cell	P._T_helper_cells_f._PB	P. T helper cells f. PB	Primary T helper cells from PB	BLOOD	PrimaryCell	BI	Unknown
chr17	5272573	5272834	4.10604	rs72634030;rs55910656	RABEP1	7.32766e-10	E043	Blood & T-cell	P._T_helper_cells_f._PB	P. T helper cells f. PB	Primary T helper cells from PB	BLOOD	PrimaryCell	BI	Unknown
chr17	5272573	5272834	4.10604	rs72634030	DHX33	9.04434e-10	E043	Blood & T-cell	P._T_helper_cells_f._PB	P. T helper cells f. PB	Primary T helper cells from PB	BLOOD	PrimaryCell	BI	Unknown
chr17	5272573	5272834	4.10604	rs72634030;rs55910656	RPAIN	9.68537e-05	E043	Blood & T-cell	P._T_helper_cells_f._PB	P. T helper cells f. PB	Primary T helper cells from PB	BLOOD	PrimaryCell	BI	Unknown
chr17	5272573	5272834	4.10604	rs72634030	C1QBP	0.000728911	E043	Blood & T-cell	P._T_helper_cells_f._PB	P. T helper cells f. PB	Primary T helper cells from PB	BLOOD	PrimaryCell	BI	Unknown
chr6	149813803	149820282	89.3195	rs909792;rs4897131;rs4897132;rs7753560;rs2880075;rs2341551;rs2105200;rs62442787;rs1474640;rs2341550;rs62442788;rs17732745;rs4897133	GINM1	4.9343e-05	E044	Blood & T-cell	P._T_regulatory_cells_f._PB	P. T regulatory cells f. PB	Primary T regulatory cells from PB	BLOOD	PrimaryCell	BI	Unknown
chr6	149813803	149820282	89.3195	rs909792	ZC3H12D	0.000664302	E044	Blood & T-cell	P._T_regulatory_cells_f._PB	P. T regulatory cells f. PB	Primary T regulatory cells from PB	BLOOD	PrimaryCell	BI	Unknown
chr9	123663635	123673739	98.0661	rs10739577;rs10818486;rs2241003;rs9886724;rs4836834;rs7866003;rs10818485;rs10435844;rs4837799;rs7848332;rs10985087;rs7859805;rs2239657;rs2239658;rs6478487;rs10435843	TRAF1	1.50114e-18	E044	Blood & T-cell	P._T_regulatory_cells_f._PB	P. T regulatory cells f. PB	Primary T regulatory cells from PB	BLOOD	PrimaryCell	BI	Unknown
chr9	123663635	123673739	98.0661	rs7859805;rs2239657;rs2239658;rs6478487;rs10435843;rs10818485;rs10435844;rs4837799;rs7848332;rs10985087;rs7866003;rs4836834;rs9886724;rs10739577;rs10818486;rs2241003;rs113727801	PSMD5-AS1	2.58507e-14	E044	Blood & T-cell	P._T_regulatory_cells_f._PB	P. T regulatory cells f. PB	Primary T regulatory cells from PB	BLOOD	PrimaryCell	BI	Unknown
chr9	123663635	123673739	98.0661	rs4836834;rs9886724;rs10739577;rs10818486;rs7866003;rs2241003;rs10435843;rs62578379;rs77584282	RAB14	2.64631e-06	E044	Blood & T-cell	P._T_regulatory_cells_f._PB	P. T regulatory cells f. PB	Primary T regulatory cells from PB	BLOOD	PrimaryCell	BI	Unknown
chr9	123663635	123673739	98.0661	rs7866003;rs10818485;rs10435844;rs4837799;rs7848332;rs10985087;rs7859805;rs2239657;rs2239658;rs6478487;rs10435843;rs10739577;rs10818486;rs9886724;rs4836834;rs2241003	PHF19	1.99964e-05	E044	Blood & T-cell	P._T_regulatory_cells_f._PB	P. T regulatory cells f. PB	Primary T regulatory cells from PB	BLOOD	PrimaryCell	BI	Unknown
chr6	149827912	149831172	28.388	rs9399689;rs12665533	GINM1	0.000118807	E044	Blood & T-cell	P._T_regulatory_cells_f._PB	P. T regulatory cells f. PB	Primary T regulatory cells from PB	BLOOD	PrimaryCell	BI	Unknown
chr21	34751976	34753879	21.334	rs28735854;rs62226376;rs12329794;rs2834208	TMEM50B	2.61584e-13	E044	Blood & T-cell	P._T_regulatory_cells_f._PB	P. T regulatory cells f. PB	Primary T regulatory cells from PB	BLOOD	PrimaryCell	BI	Unknown
chr21	34751976	34753879	21.334	rs2834208	IL10RB	9.45875e-07	E044	Blood & T-cell	P._T_regulatory_cells_f._PB	P. T regulatory cells f. PB	Primary T regulatory cells from PB	BLOOD	PrimaryCell	BI	Unknown
chr21	34751976	34753879	21.334	rs62226376;rs12329794;rs2834208	IFNAR1	0.000404691	E044	Blood & T-cell	P._T_regulatory_cells_f._PB	P. T regulatory cells f. PB	Primary T regulatory cells from PB	BLOOD	PrimaryCell	BI	Unknown
chr21	34751976	34753879	21.334	rs28735854	ITSN1	0.000421201	E044	Blood & T-cell	P._T_regulatory_cells_f._PB	P. T regulatory cells f. PB	Primary T regulatory cells from PB	BLOOD	PrimaryCell	BI	Unknown
chr6	149809460	149810847	14.1962	rs6911016;rs2341768	GINM1	0.000149066	E044	Blood & T-cell	P._T_regulatory_cells_f._PB	P. T regulatory cells f. PB	Primary T regulatory cells from PB	BLOOD	PrimaryCell	BI	Unknown
chr6	149809460	149810847	14.1962	rs6911016	ZC3H12D	0.000792802	E044	Blood & T-cell	P._T_regulatory_cells_f._PB	P. T regulatory cells f. PB	Primary T regulatory cells from PB	BLOOD	PrimaryCell	BI	Unknown
chr1	198594230	198599573	13.3337	rs16843518	C1orf53	0.000808577	E044	Blood & T-cell	P._T_regulatory_cells_f._PB	P. T regulatory cells f. PB	Primary T regulatory cells from PB	BLOOD	PrimaryCell	BI	Unknown
chr12	111863215	111865257	11.8152	rs10849947	TMEM116	1.15855e-08	E044	Blood & T-cell	P._T_regulatory_cells_f._PB	P. T regulatory cells f. PB	Primary T regulatory cells from PB	BLOOD	PrimaryCell	BI	Unknown
chr12	111863215	111865257	11.8152	rs10849947	ERP29	0.000104437	E044	Blood & T-cell	P._T_regulatory_cells_f._PB	P. T regulatory cells f. PB	Primary T regulatory cells from PB	BLOOD	PrimaryCell	BI	Unknown
chr9	123634612	123637562	11.4289	rs10985070	TRAF1	3.30563e-18	E044	Blood & T-cell	P._T_regulatory_cells_f._PB	P. T regulatory cells f. PB	Primary T regulatory cells from PB	BLOOD	PrimaryCell	BI	Unknown
chr9	123634612	123637562	11.4289	rs10985070	PSMD5-AS1	1.56468e-12	E044	Blood & T-cell	P._T_regulatory_cells_f._PB	P. T regulatory cells f. PB	Primary T regulatory cells from PB	BLOOD	PrimaryCell	BI	Unknown
chr9	123634612	123637562	11.4289	rs10985070	RAB14	2.69397e-06	E044	Blood & T-cell	P._T_regulatory_cells_f._PB	P. T regulatory cells f. PB	Primary T regulatory cells from PB	BLOOD	PrimaryCell	BI	Unknown
chr9	123634612	123637562	11.4289	rs10985070	PHF19	0.000212854	E044	Blood & T-cell	P._T_regulatory_cells_f._PB	P. T regulatory cells f. PB	Primary T regulatory cells from PB	BLOOD	PrimaryCell	BI	Unknown
chr9	123661432	123663580	11.0348	rs10760125;rs10760126	TRAF1	1.77794e-18	E044	Blood & T-cell	P._T_regulatory_cells_f._PB	P. T regulatory cells f. PB	Primary T regulatory cells from PB	BLOOD	PrimaryCell	BI	Unknown
chr9	123661432	123663580	11.0348	rs10760126;rs10760125	PSMD5-AS1	6.10055e-13	E044	Blood & T-cell	P._T_regulatory_cells_f._PB	P. T regulatory cells f. PB	Primary T regulatory cells from PB	BLOOD	PrimaryCell	BI	Unknown
chr9	123661432	123663580	11.0348	rs10760126;rs10760125	RAB14	2.64631e-06	E044	Blood & T-cell	P._T_regulatory_cells_f._PB	P. T regulatory cells f. PB	Primary T regulatory cells from PB	BLOOD	PrimaryCell	BI	Unknown
chr9	123661432	123663580	11.0348	rs10760125;rs10760126	PHF19	0.000464411	E044	Blood & T-cell	P._T_regulatory_cells_f._PB	P. T regulatory cells f. PB	Primary T regulatory cells from PB	BLOOD	PrimaryCell	BI	Unknown
chr1	157693692	157695238	9.45179	rs1970265;rs1977710;rs11264804;rs41479249;rs10489679;rs6680161	FCRL3	1.01886e-27	E044	Blood & T-cell	P._T_regulatory_cells_f._PB	P. T regulatory cells f. PB	Primary T regulatory cells from PB	BLOOD	PrimaryCell	BI	Unknown
chr10	6107058	6108716	9.60028	rs4147359	IL2RA	0.000556807	E044	Blood & T-cell	P._T_regulatory_cells_f._PB	P. T regulatory cells f. PB	Primary T regulatory cells from PB	BLOOD	PrimaryCell	BI	Unknown
chr16	11832137	11834685	8.50027	rs7206670;rs11644466;rs11642852	SNN	6.00116e-14	E044	Blood & T-cell	P._T_regulatory_cells_f._PB	P. T regulatory cells f. PB	Primary T regulatory cells from PB	BLOOD	PrimaryCell	BI	Unknown
chr16	11827519	11829004	7.93319	rs11075011;rs4780399;rs8055247;rs35955905;rs56392104;rs4780397;rs4780398	SNN	6.52893e-14	E044	Blood & T-cell	P._T_regulatory_cells_f._PB	P. T regulatory cells f. PB	Primary T regulatory cells from PB	BLOOD	PrimaryCell	BI	Unknown
chr1	198670433	198670815	8.42131	rs78200658;rs17623914	PTPRC	0.000158196	E044	Blood & T-cell	P._T_regulatory_cells_f._PB	P. T regulatory cells f. PB	Primary T regulatory cells from PB	BLOOD	PrimaryCell	BI	Unknown
chr1	154410421	154412106	7.67988	rs4845622	SNAPIN	0.000492481	E044	Blood & T-cell	P._T_regulatory_cells_f._PB	P. T regulatory cells f. PB	Primary T regulatory cells from PB	BLOOD	PrimaryCell	BI	Unknown
chr1	154417442	154417912	7.08912	rs4845373	SNAPIN	0.000492481	E044	Blood & T-cell	P._T_regulatory_cells_f._PB	P. T regulatory cells f. PB	Primary T regulatory cells from PB	BLOOD	PrimaryCell	BI	Unknown
chr6	149820740	149821821	6.61626	rs7774597;rs7774559;rs12524946;rs9377220;rs6570968;rs9377221	GINM1	5.0663e-05	E044	Blood & T-cell	P._T_regulatory_cells_f._PB	P. T regulatory cells f. PB	Primary T regulatory cells from PB	BLOOD	PrimaryCell	BI	Unknown
chr6	149831871	149832651	6.26305	rs9791197	LATS1	4.80137e-06	E044	Blood & T-cell	P._T_regulatory_cells_f._PB	P. T regulatory cells f. PB	Primary T regulatory cells from PB	BLOOD	PrimaryCell	BI	Unknown
chr6	149831871	149832651	6.26305	rs62442793;rs9791197	GINM1	0.00021423	E044	Blood & T-cell	P._T_regulatory_cells_f._PB	P. T regulatory cells f. PB	Primary T regulatory cells from PB	BLOOD	PrimaryCell	BI	Unknown
chr9	123660526	123660995	6.19374	rs10760124	TRAF1	1.69228e-18	E044	Blood & T-cell	P._T_regulatory_cells_f._PB	P. T regulatory cells f. PB	Primary T regulatory cells from PB	BLOOD	PrimaryCell	BI	Unknown
chr9	123660526	123660995	6.19374	rs10760124	PSMD5-AS1	9.44212e-13	E044	Blood & T-cell	P._T_regulatory_cells_f._PB	P. T regulatory cells f. PB	Primary T regulatory cells from PB	BLOOD	PrimaryCell	BI	Unknown
chr9	123660526	123660995	6.19374	rs10760124	RAB14	3.24185e-06	E044	Blood & T-cell	P._T_regulatory_cells_f._PB	P. T regulatory cells f. PB	Primary T regulatory cells from PB	BLOOD	PrimaryCell	BI	Unknown
chr9	123660526	123660995	6.19374	rs10760124	PHF19	0.000401824	E044	Blood & T-cell	P._T_regulatory_cells_f._PB	P. T regulatory cells f. PB	Primary T regulatory cells from PB	BLOOD	PrimaryCell	BI	Unknown
chr1	154395237	154396173	6.24131	rs6684439	SNAPIN	0.000370871	E044	Blood & T-cell	P._T_regulatory_cells_f._PB	P. T regulatory cells f. PB	Primary T regulatory cells from PB	BLOOD	PrimaryCell	BI	Unknown
chr6	149812874	149813665	6.06914	rs4897129;rs4897130;rs4897128	GINM1	0.000222095	E044	Blood & T-cell	P._T_regulatory_cells_f._PB	P. T regulatory cells f. PB	Primary T regulatory cells from PB	BLOOD	PrimaryCell	BI	Unknown
chr1	157692323	157693542	5.42797	rs2210918;rs2873406	FCRL3	1.01886e-27	E044	Blood & T-cell	P._T_regulatory_cells_f._PB	P. T regulatory cells f. PB	Primary T regulatory cells from PB	BLOOD	PrimaryCell	BI	Unknown
chr6	149823670	149823937	5.9076	rs62442790;rs62442789	GINM1	0.000380875	E044	Blood & T-cell	P._T_regulatory_cells_f._PB	P. T regulatory cells f. PB	Primary T regulatory cells from PB	BLOOD	PrimaryCell	BI	Unknown
chr6	149840029	149840790	5.9076	rs4897137;rs4897138	GINM1	0.00021423	E044	Blood & T-cell	P._T_regulatory_cells_f._PB	P. T regulatory cells f. PB	Primary T regulatory cells from PB	BLOOD	PrimaryCell	BI	Unknown
chr6	167537414	167537767	5.33351	rs1855025	RNASET2	1.31204e-15	E044	Blood & T-cell	P._T_regulatory_cells_f._PB	P. T regulatory cells f. PB	Primary T regulatory cells from PB	BLOOD	PrimaryCell	BI	Unknown
chr22	21982235	21982730	4.72608	rs878825;rs861857	UBE2L3	5.77634e-39	E044	Blood & T-cell	P._T_regulatory_cells_f._PB	P. T regulatory cells f. PB	Primary T regulatory cells from PB	BLOOD	PrimaryCell	BI	Unknown
chr1	154413685	154414756	4.11369	rs4393147;rs4453032;rs6664201	SNAPIN	0.000492481	E044	Blood & T-cell	P._T_regulatory_cells_f._PB	P. T regulatory cells f. PB	Primary T regulatory cells from PB	BLOOD	PrimaryCell	BI	Unknown
chr6	149814811	149818285	42.5579	rs4897131;rs4897132;rs7753560;rs2105200;rs62442787;rs2341550;rs62442788;rs17732745;rs4897133	GINM1	7.24979e-05	E045	Blood & T-cell	P._T_cells_effector/memory_enriched_f._PB	P. T cells effector/memory enriched f. PB	Primary T cells effector/memory enriched from PB	BLOOD	PrimaryCell	BI	Unknown
chr1	198613225	198629058	30.0785	rs16843586;rs1536316;rs74134766;rs1326270;rs1326273;rs10754251	PTPRC	9.23445e-05	E045	Blood & T-cell	P._T_cells_effector/memory_enriched_f._PB	P. T cells effector/memory enriched f. PB	Primary T cells effector/memory enriched from PB	BLOOD	PrimaryCell	BI	Unknown
chr9	123664840	123668829	34.4342	rs2241003;rs9886724;rs4836834;rs10818485;rs10435844;rs4837799;rs10435843	TRAF1	1.64688e-18	E045	Blood & T-cell	P._T_cells_effector/memory_enriched_f._PB	P. T cells effector/memory enriched f. PB	Primary T cells effector/memory enriched from PB	BLOOD	PrimaryCell	BI	Unknown
chr9	123664840	123668829	34.4342	rs10435843;rs10818485;rs10435844;rs4837799;rs4836834;rs9886724;rs2241003;rs113727801	PSMD5-AS1	3.15891e-14	E045	Blood & T-cell	P._T_cells_effector/memory_enriched_f._PB	P. T cells effector/memory enriched f. PB	Primary T cells effector/memory enriched from PB	BLOOD	PrimaryCell	BI	Unknown
chr9	123664840	123668829	34.4342	rs4836834;rs9886724;rs2241003;rs10435843	RAB14	2.64631e-06	E045	Blood & T-cell	P._T_cells_effector/memory_enriched_f._PB	P. T cells effector/memory enriched f. PB	Primary T cells effector/memory enriched from PB	BLOOD	PrimaryCell	BI	Unknown
chr9	123664840	123668829	34.4342	rs10818485;rs10435844;rs4837799;rs10435843;rs9886724;rs4836834;rs2241003	PHF19	3.08733e-05	E045	Blood & T-cell	P._T_cells_effector/memory_enriched_f._PB	P. T cells effector/memory enriched f. PB	Primary T cells effector/memory enriched from PB	BLOOD	PrimaryCell	BI	Unknown
chr1	198643690	198659211	23.9988	rs3767745;rs1326279;rs1326281;rs12144388;rs4915314;rs7410883;rs2359952;rs1326280;rs79726526;rs3754098;rs17669032;rs16843698;rs80120393	PTPRC	1.47445e-05	E045	Blood & T-cell	P._T_cells_effector/memory_enriched_f._PB	P. T cells effector/memory enriched f. PB	Primary T cells effector/memory enriched from PB	BLOOD	PrimaryCell	BI	Unknown
chr9	123696068	123700099	10.7457	rs10760128;rs10739581	TRAF1	1.50114e-18	E045	Blood & T-cell	P._T_cells_effector/memory_enriched_f._PB	P. T cells effector/memory enriched f. PB	Primary T cells effector/memory enriched from PB	BLOOD	PrimaryCell	BI	Unknown
chr9	123696068	123700099	10.7457	rs10739581;rs10760128;rs74971050	PSMD5-AS1	8.82177e-13	E045	Blood & T-cell	P._T_cells_effector/memory_enriched_f._PB	P. T cells effector/memory enriched f. PB	Primary T cells effector/memory enriched from PB	BLOOD	PrimaryCell	BI	Unknown
chr9	123696068	123700099	10.7457	rs10739581;rs10760128;rs62578395	RAB14	1.33997e-06	E045	Blood & T-cell	P._T_cells_effector/memory_enriched_f._PB	P. T cells effector/memory enriched f. PB	Primary T cells effector/memory enriched from PB	BLOOD	PrimaryCell	BI	Unknown
chr9	123696068	123700099	10.7457	rs10739581;rs10760128	PHF19	0.000235246	E045	Blood & T-cell	P._T_cells_effector/memory_enriched_f._PB	P. T cells effector/memory enriched f. PB	Primary T cells effector/memory enriched from PB	BLOOD	PrimaryCell	BI	Unknown
chr6	149828133	149831101	14.0697	rs9399689;rs12665533	GINM1	0.000118807	E045	Blood & T-cell	P._T_cells_effector/memory_enriched_f._PB	P. T cells effector/memory enriched f. PB	Primary T cells effector/memory enriched from PB	BLOOD	PrimaryCell	BI	Unknown
chr21	34751864	34754356	12.1594	rs28735854;rs62226376;rs12329794;rs2834208	TMEM50B	2.61584e-13	E045	Blood & T-cell	P._T_cells_effector/memory_enriched_f._PB	P. T cells effector/memory enriched f. PB	Primary T cells effector/memory enriched from PB	BLOOD	PrimaryCell	BI	Unknown
chr21	34751864	34754356	12.1594	rs2834208	IL10RB	9.45875e-07	E045	Blood & T-cell	P._T_cells_effector/memory_enriched_f._PB	P. T cells effector/memory enriched f. PB	Primary T cells effector/memory enriched from PB	BLOOD	PrimaryCell	BI	Unknown
chr21	34751864	34754356	12.1594	rs62226376;rs12329794;rs2834208	IFNAR1	0.000404691	E045	Blood & T-cell	P._T_cells_effector/memory_enriched_f._PB	P. T cells effector/memory enriched f. PB	Primary T cells effector/memory enriched from PB	BLOOD	PrimaryCell	BI	Unknown
chr21	34751864	34754356	12.1594	rs28735854	ITSN1	0.000421201	E045	Blood & T-cell	P._T_cells_effector/memory_enriched_f._PB	P. T cells effector/memory enriched f. PB	Primary T cells effector/memory enriched from PB	BLOOD	PrimaryCell	BI	Unknown
chr1	198640225	198643636	7.38422	rs77235602;rs17668708	PTPRC	0.000371629	E045	Blood & T-cell	P._T_cells_effector/memory_enriched_f._PB	P. T cells effector/memory enriched f. PB	Primary T cells effector/memory enriched from PB	BLOOD	PrimaryCell	BI	Unknown
chr6	149813717	149814570	8.14777	rs909792;rs6929614;rs1474640	GINM1	4.9343e-05	E045	Blood & T-cell	P._T_cells_effector/memory_enriched_f._PB	P. T cells effector/memory enriched f. PB	Primary T cells effector/memory enriched from PB	BLOOD	PrimaryCell	BI	Unknown
chr6	149813717	149814570	8.14777	rs909792	ZC3H12D	0.000664302	E045	Blood & T-cell	P._T_cells_effector/memory_enriched_f._PB	P. T cells effector/memory enriched f. PB	Primary T cells effector/memory enriched from PB	BLOOD	PrimaryCell	BI	Unknown
chr1	154413102	154414293	8.12366	rs113325045	NUP210L	1.09781e-14	E045	Blood & T-cell	P._T_cells_effector/memory_enriched_f._PB	P. T cells effector/memory enriched f. PB	Primary T cells effector/memory enriched from PB	BLOOD	PrimaryCell	BI	Unknown
chr1	154413102	154414293	8.12366	rs113325045	SLC39A1	0.000378829	E045	Blood & T-cell	P._T_cells_effector/memory_enriched_f._PB	P. T cells effector/memory enriched f. PB	Primary T cells effector/memory enriched from PB	BLOOD	PrimaryCell	BI	Unknown
chr1	154413102	154414293	8.12366	rs4393147;rs4453032	SNAPIN	0.000492481	E045	Blood & T-cell	P._T_cells_effector/memory_enriched_f._PB	P. T cells effector/memory enriched f. PB	Primary T cells effector/memory enriched from PB	BLOOD	PrimaryCell	BI	Unknown
chr1	154404984	154406173	7.32497	rs56383622	SNAPIN	0.000630154	E045	Blood & T-cell	P._T_cells_effector/memory_enriched_f._PB	P. T cells effector/memory enriched f. PB	Primary T cells effector/memory enriched from PB	BLOOD	PrimaryCell	BI	Unknown
chr1	154414484	154415470	6.93945	rs4845372	SNAPIN	0.000564347	E045	Blood & T-cell	P._T_cells_effector/memory_enriched_f._PB	P. T cells effector/memory enriched f. PB	Primary T cells effector/memory enriched from PB	BLOOD	PrimaryCell	BI	Unknown
chr1	154414484	154415470	6.93945	rs4845372	FLAD1	0.000710841	E045	Blood & T-cell	P._T_cells_effector/memory_enriched_f._PB	P. T cells effector/memory enriched f. PB	Primary T cells effector/memory enriched from PB	BLOOD	PrimaryCell	BI	Unknown
chr9	123679840	123680281	6.39968	rs10118357	TRAF1	1.69228e-18	E045	Blood & T-cell	P._T_cells_effector/memory_enriched_f._PB	P. T cells effector/memory enriched f. PB	Primary T cells effector/memory enriched from PB	BLOOD	PrimaryCell	BI	Unknown
chr9	123679840	123680281	6.39968	rs10118357	PSMD5-AS1	9.44212e-13	E045	Blood & T-cell	P._T_cells_effector/memory_enriched_f._PB	P. T cells effector/memory enriched f. PB	Primary T cells effector/memory enriched from PB	BLOOD	PrimaryCell	BI	Unknown
chr9	123679840	123680281	6.39968	rs10118357	RAB14	3.24185e-06	E045	Blood & T-cell	P._T_cells_effector/memory_enriched_f._PB	P. T cells effector/memory enriched f. PB	Primary T cells effector/memory enriched from PB	BLOOD	PrimaryCell	BI	Unknown
chr9	123679840	123680281	6.39968	rs10118357	PHF19	0.000401824	E045	Blood & T-cell	P._T_cells_effector/memory_enriched_f._PB	P. T cells effector/memory enriched f. PB	Primary T cells effector/memory enriched from PB	BLOOD	PrimaryCell	BI	Unknown
chr5	131394433	131394919	6.81004	rs660597;rs76167168	SLC22A5	3.57213e-09	E045	Blood & T-cell	P._T_cells_effector/memory_enriched_f._PB	P. T cells effector/memory enriched f. PB	Primary T cells effector/memory enriched from PB	BLOOD	PrimaryCell	BI	Unknown
chr5	131394433	131394919	6.81004	rs2073506	ACSL6	3.26952e-08	E045	Blood & T-cell	P._T_cells_effector/memory_enriched_f._PB	P. T cells effector/memory enriched f. PB	Primary T cells effector/memory enriched from PB	BLOOD	PrimaryCell	BI	Unknown
chr6	149840372	149840896	6.30073	rs4897138	GINM1	0.00021423	E045	Blood & T-cell	P._T_cells_effector/memory_enriched_f._PB	P. T cells effector/memory enriched f. PB	Primary T cells effector/memory enriched from PB	BLOOD	PrimaryCell	BI	Unknown
chr6	149810419	149810994	4.61923	rs6911016	GINM1	0.000149066	E045	Blood & T-cell	P._T_cells_effector/memory_enriched_f._PB	P. T cells effector/memory enriched f. PB	Primary T cells effector/memory enriched from PB	BLOOD	PrimaryCell	BI	Unknown
chr6	149810419	149810994	4.61923	rs6911016	ZC3H12D	0.000792802	E045	Blood & T-cell	P._T_cells_effector/memory_enriched_f._PB	P. T cells effector/memory enriched f. PB	Primary T cells effector/memory enriched from PB	BLOOD	PrimaryCell	BI	Unknown
chr1	154411294	154411755	4.24077	rs4845622	SNAPIN	0.000492481	E045	Blood & T-cell	P._T_cells_effector/memory_enriched_f._PB	P. T cells effector/memory enriched f. PB	Primary T cells effector/memory enriched from PB	BLOOD	PrimaryCell	BI	Unknown
chr12	58117184	58117441	4.13274	rs238516	METTL21B	5.21957e-18	E045	Blood & T-cell	P._T_cells_effector/memory_enriched_f._PB	P. T cells effector/memory enriched f. PB	Primary T cells effector/memory enriched from PB	BLOOD	PrimaryCell	BI	Unknown
chr12	58117184	58117441	4.13274	rs238516	TSFM	2.57079e-05	E045	Blood & T-cell	P._T_cells_effector/memory_enriched_f._PB	P. T cells effector/memory enriched f. PB	Primary T cells effector/memory enriched from PB	BLOOD	PrimaryCell	BI	Unknown
chr1	198644505	198655471	26.8259	rs1326279;rs1326280;rs17669032	PTPRC	2.58688e-05	E046	HSC & B-cell	P._Natural_Killer_cells_f._PB	P. Natural Killer cells f. PB	Primary Natural Killer cells from PB	BLOOD	PrimaryCell	UW	Male
chr5	131391324	131392519	38.3686	rs587759;rs17165633	ACSL6	2.06577e-11	E046	HSC & B-cell	P._Natural_Killer_cells_f._PB	P. Natural Killer cells f. PB	Primary Natural Killer cells from PB	BLOOD	PrimaryCell	UW	Male
chr5	131391324	131392519	38.3686	rs4705915;rs587759	SLC22A5	5.51314e-11	E046	HSC & B-cell	P._Natural_Killer_cells_f._PB	P. Natural Killer cells f. PB	Primary Natural Killer cells from PB	BLOOD	PrimaryCell	UW	Male
chr5	131391324	131392519	38.3686	rs4705915	SLC22A4	3.50759e-07	E046	HSC & B-cell	P._Natural_Killer_cells_f._PB	P. Natural Killer cells f. PB	Primary Natural Killer cells from PB	BLOOD	PrimaryCell	UW	Male
chr3	27753779	27763415	20.5635	rs2371109;rs2887944;rs9866625;rs2371108	EOMES	1.79904e-05	E046	HSC & B-cell	P._Natural_Killer_cells_f._PB	P. Natural Killer cells f. PB	Primary Natural Killer cells from PB	BLOOD	PrimaryCell	UW	Male
chr6	159514944	159516955	30.2263	rs2249937	TAGAP	0.000345612	E046	HSC & B-cell	P._Natural_Killer_cells_f._PB	P. Natural Killer cells f. PB	Primary Natural Killer cells from PB	BLOOD	PrimaryCell	UW	Male
chr1	157691783	157695441	13.8096	rs2873405;rs2210918;rs1970265;rs1977710;rs11264804;rs1999793;rs2317233;rs2873406;rs41479249;rs10489679;rs6680161	FCRL3	1.01886e-27	E046	HSC & B-cell	P._Natural_Killer_cells_f._PB	P. Natural Killer cells f. PB	Primary Natural Killer cells from PB	BLOOD	PrimaryCell	UW	Male
chr1	198655616	198659562	13.5915	rs3767745;rs1326281;rs12144388;rs4915314;rs7410883;rs2359952;rs79726526;rs3754098;rs16843698;rs80120393	PTPRC	1.47445e-05	E046	HSC & B-cell	P._Natural_Killer_cells_f._PB	P. Natural Killer cells f. PB	Primary Natural Killer cells from PB	BLOOD	PrimaryCell	UW	Male
chr21	34752346	34753493	11.8864	rs28735854;rs62226376;rs12329794;rs2834208	TMEM50B	2.61584e-13	E046	HSC & B-cell	P._Natural_Killer_cells_f._PB	P. Natural Killer cells f. PB	Primary Natural Killer cells from PB	BLOOD	PrimaryCell	UW	Male
chr21	34752346	34753493	11.8864	rs2834208	IL10RB	9.45875e-07	E046	HSC & B-cell	P._Natural_Killer_cells_f._PB	P. Natural Killer cells f. PB	Primary Natural Killer cells from PB	BLOOD	PrimaryCell	UW	Male
chr21	34752346	34753493	11.8864	rs62226376;rs12329794;rs2834208	IFNAR1	0.000404691	E046	HSC & B-cell	P._Natural_Killer_cells_f._PB	P. Natural Killer cells f. PB	Primary Natural Killer cells from PB	BLOOD	PrimaryCell	UW	Male
chr21	34752346	34753493	11.8864	rs28735854	ITSN1	0.000421201	E046	HSC & B-cell	P._Natural_Killer_cells_f._PB	P. Natural Killer cells f. PB	Primary Natural Killer cells from PB	BLOOD	PrimaryCell	UW	Male
chr9	123664928	123667615	11.3123	rs2241003;rs9886724;rs4836834	TRAF1	1.64688e-18	E046	HSC & B-cell	P._Natural_Killer_cells_f._PB	P. Natural Killer cells f. PB	Primary Natural Killer cells from PB	BLOOD	PrimaryCell	UW	Male
chr9	123664928	123667615	11.3123	rs4836834;rs9886724;rs2241003	PSMD5-AS1	6.10055e-13	E046	HSC & B-cell	P._Natural_Killer_cells_f._PB	P. Natural Killer cells f. PB	Primary Natural Killer cells from PB	BLOOD	PrimaryCell	UW	Male
chr9	123664928	123667615	11.3123	rs4836834;rs9886724;rs2241003	RAB14	2.64631e-06	E046	HSC & B-cell	P._Natural_Killer_cells_f._PB	P. Natural Killer cells f. PB	Primary Natural Killer cells from PB	BLOOD	PrimaryCell	UW	Male
chr9	123664928	123667615	11.3123	rs9886724;rs4836834;rs2241003	PHF19	0.000464411	E046	HSC & B-cell	P._Natural_Killer_cells_f._PB	P. Natural Killer cells f. PB	Primary Natural Killer cells from PB	BLOOD	PrimaryCell	UW	Male
chr1	198640184	198642548	11.4335	rs77235602;rs17668708	PTPRC	0.000371629	E046	HSC & B-cell	P._Natural_Killer_cells_f._PB	P. Natural Killer cells f. PB	Primary Natural Killer cells from PB	BLOOD	PrimaryCell	UW	Male
chr2	61153781	61154623	11.1467	rs3732179;rs72807491;rs34518355	AHSA2	7.08571e-13	E046	HSC & B-cell	P._Natural_Killer_cells_f._PB	P. Natural Killer cells f. PB	Primary Natural Killer cells from PB	BLOOD	PrimaryCell	UW	Male
chr2	61153781	61154623	11.1467	rs72807491;rs34518355;rs3732179	USP34	1.8988e-12	E046	HSC & B-cell	P._Natural_Killer_cells_f._PB	P. Natural Killer cells f. PB	Primary Natural Killer cells from PB	BLOOD	PrimaryCell	UW	Male
chr2	61153781	61154623	11.1467	rs72807491;rs3732179	LOC339803	6.17887e-10	E046	HSC & B-cell	P._Natural_Killer_cells_f._PB	P. Natural Killer cells f. PB	Primary Natural Killer cells from PB	BLOOD	PrimaryCell	UW	Male
chr2	61153781	61154623	11.1467	rs3732179	PEX13	0.00079359	E046	HSC & B-cell	P._Natural_Killer_cells_f._PB	P. Natural Killer cells f. PB	Primary Natural Killer cells from PB	BLOOD	PrimaryCell	UW	Male
chr11	36508747	36510392	10.1806	rs5030482;rs5030485;rs5030486	TRAF6	0.000120631	E046	HSC & B-cell	P._Natural_Killer_cells_f._PB	P. Natural Killer cells f. PB	Primary Natural Killer cells from PB	BLOOD	PrimaryCell	UW	Male
chr10	81698950	81699641	7.95706	rs17886630;rs2245121	ANXA11	3.7489e-18	E046	HSC & B-cell	P._Natural_Killer_cells_f._PB	P. Natural Killer cells f. PB	Primary Natural Killer cells from PB	BLOOD	PrimaryCell	UW	Male
chr1	198659635	198661078	7.86486	rs2182419;rs16843712	PTPRC	9.93501e-06	E046	HSC & B-cell	P._Natural_Killer_cells_f._PB	P. Natural Killer cells f. PB	Primary Natural Killer cells from PB	BLOOD	PrimaryCell	UW	Male
chr6	167538822	167539209	6.81213	rs10946216	RNASET2	1.37182e-20	E046	HSC & B-cell	P._Natural_Killer_cells_f._PB	P. Natural Killer cells f. PB	Primary Natural Killer cells from PB	BLOOD	PrimaryCell	UW	Male
chr14	105392473	105392991	4.96483	rs2819468;rs2582531	SIVA1	0.00023078	E046	HSC & B-cell	P._Natural_Killer_cells_f._PB	P. Natural Killer cells f. PB	Primary Natural Killer cells from PB	BLOOD	PrimaryCell	UW	Male
chr22	21941821	21942116	5.02864	rs12484550;rs9621715;rs5998599	UBE2L3	2.50382e-38	E046	HSC & B-cell	P._Natural_Killer_cells_f._PB	P. Natural Killer cells f. PB	Primary Natural Killer cells from PB	BLOOD	PrimaryCell	UW	Male
chr6	149815774	149816108	4.33567	rs17732745	GINM1	0.000305786	E046	HSC & B-cell	P._Natural_Killer_cells_f._PB	P. Natural Killer cells f. PB	Primary Natural Killer cells from PB	BLOOD	PrimaryCell	UW	Male
chr1	198645581	198653359	14.5821	rs1326279;rs1326280;rs17669032	PTPRC	2.58688e-05	E047	Blood & T-cell	P._T_killer_naive_cells_f._PB	P. T killer naive cells f. PB	Primary T killer naive cells from PB	BLOOD	PrimaryCell	BI;UCSF-UBC	Mixed
chr9	123664920	123668470	17.1999	rs2241003;rs9886724;rs4836834;rs10818485;rs10435844;rs4837799;rs10435843	TRAF1	1.64688e-18	E047	Blood & T-cell	P._T_killer_naive_cells_f._PB	P. T killer naive cells f. PB	Primary T killer naive cells from PB	BLOOD	PrimaryCell	BI;UCSF-UBC	Mixed
chr9	123664920	123668470	17.1999	rs10435843;rs10818485;rs10435844;rs4837799;rs4836834;rs9886724;rs2241003	PSMD5-AS1	3.15891e-14	E047	Blood & T-cell	P._T_killer_naive_cells_f._PB	P. T killer naive cells f. PB	Primary T killer naive cells from PB	BLOOD	PrimaryCell	BI;UCSF-UBC	Mixed
chr9	123664920	123668470	17.1999	rs4836834;rs9886724;rs2241003;rs10435843	RAB14	2.64631e-06	E047	Blood & T-cell	P._T_killer_naive_cells_f._PB	P. T killer naive cells f. PB	Primary T killer naive cells from PB	BLOOD	PrimaryCell	BI;UCSF-UBC	Mixed
chr9	123664920	123668470	17.1999	rs10818485;rs10435844;rs4837799;rs10435843;rs9886724;rs4836834;rs2241003	PHF19	3.08733e-05	E047	Blood & T-cell	P._T_killer_naive_cells_f._PB	P. T killer naive cells f. PB	Primary T killer naive cells from PB	BLOOD	PrimaryCell	BI;UCSF-UBC	Mixed
chr6	149815639	149817158	12.0933	rs4897131;rs4897132;rs17732745;rs4897133	GINM1	7.24979e-05	E047	Blood & T-cell	P._T_killer_naive_cells_f._PB	P. T killer naive cells f. PB	Primary T killer naive cells from PB	BLOOD	PrimaryCell	BI;UCSF-UBC	Mixed
chr21	34752358	34753038	5.76001	rs28735854;rs62226376;rs12329794;rs2834208	TMEM50B	2.61584e-13	E047	Blood & T-cell	P._T_killer_naive_cells_f._PB	P. T killer naive cells f. PB	Primary T killer naive cells from PB	BLOOD	PrimaryCell	BI;UCSF-UBC	Mixed
chr21	34752358	34753038	5.76001	rs2834208	IL10RB	9.45875e-07	E047	Blood & T-cell	P._T_killer_naive_cells_f._PB	P. T killer naive cells f. PB	Primary T killer naive cells from PB	BLOOD	PrimaryCell	BI;UCSF-UBC	Mixed
chr21	34752358	34753038	5.76001	rs62226376;rs12329794;rs2834208	IFNAR1	0.000404691	E047	Blood & T-cell	P._T_killer_naive_cells_f._PB	P. T killer naive cells f. PB	Primary T killer naive cells from PB	BLOOD	PrimaryCell	BI;UCSF-UBC	Mixed
chr21	34752358	34753038	5.76001	rs28735854	ITSN1	0.000421201	E047	Blood & T-cell	P._T_killer_naive_cells_f._PB	P. T killer naive cells f. PB	Primary T killer naive cells from PB	BLOOD	PrimaryCell	BI;UCSF-UBC	Mixed
chr1	198655828	198656554	4.96748	rs1326281;rs4915314;rs7410883;rs2359952;rs79726526	PTPRC	3.06793e-05	E047	Blood & T-cell	P._T_killer_naive_cells_f._PB	P. T killer naive cells f. PB	Primary T killer naive cells from PB	BLOOD	PrimaryCell	BI;UCSF-UBC	Mixed
chr9	123668599	123669359	4.13365	rs10739577;rs10818486	TRAF1	1.50114e-18	E047	Blood & T-cell	P._T_killer_naive_cells_f._PB	P. T killer naive cells f. PB	Primary T killer naive cells from PB	BLOOD	PrimaryCell	BI;UCSF-UBC	Mixed
chr9	123668599	123669359	4.13365	rs10739577;rs10818486;rs113727801	PSMD5-AS1	1.78358e-12	E047	Blood & T-cell	P._T_killer_naive_cells_f._PB	P. T killer naive cells f. PB	Primary T killer naive cells from PB	BLOOD	PrimaryCell	BI;UCSF-UBC	Mixed
chr9	123668599	123669359	4.13365	rs10739577;rs10818486	RAB14	4.40312e-06	E047	Blood & T-cell	P._T_killer_naive_cells_f._PB	P. T killer naive cells f. PB	Primary T killer naive cells from PB	BLOOD	PrimaryCell	BI;UCSF-UBC	Mixed
chr9	123668599	123669359	4.13365	rs10739577;rs10818486	PHF19	0.0003793	E047	Blood & T-cell	P._T_killer_naive_cells_f._PB	P. T killer naive cells f. PB	Primary T killer naive cells from PB	BLOOD	PrimaryCell	BI;UCSF-UBC	Mixed
chr9	123650864	123651471	4.00569	rs2072438;rs2270231	TRAF1	6.36064e-18	E047	Blood & T-cell	P._T_killer_naive_cells_f._PB	P. T killer naive cells f. PB	Primary T killer naive cells from PB	BLOOD	PrimaryCell	BI;UCSF-UBC	Mixed
chr9	123650864	123651471	4.00569	rs2270231;rs2072438	PSMD5-AS1	3.65308e-14	E047	Blood & T-cell	P._T_killer_naive_cells_f._PB	P. T killer naive cells f. PB	Primary T killer naive cells from PB	BLOOD	PrimaryCell	BI;UCSF-UBC	Mixed
chr9	123650864	123651471	4.00569	rs2072438	RAB14	8.90955e-06	E047	Blood & T-cell	P._T_killer_naive_cells_f._PB	P. T killer naive cells f. PB	Primary T killer naive cells from PB	BLOOD	PrimaryCell	BI;UCSF-UBC	Mixed
chr9	123650864	123651471	4.00569	rs2270231;rs2072438	PHF19	3.12289e-05	E047	Blood & T-cell	P._T_killer_naive_cells_f._PB	P. T killer naive cells f. PB	Primary T killer naive cells from PB	BLOOD	PrimaryCell	BI;UCSF-UBC	Mixed
chr6	149829557	149829896	4.04763	rs12665533	GINM1	0.000169585	E047	Blood & T-cell	P._T_killer_naive_cells_f._PB	P. T killer naive cells f. PB	Primary T killer naive cells from PB	BLOOD	PrimaryCell	BI;UCSF-UBC	Mixed
chr9	123658789	123660335	12.1283	rs2900179;rs10985080;rs1860823;rs1860824	TRAF1	1.50114e-18	E048	Blood & T-cell	P._T_killer_memory_cells_f._PB	P. T killer memory cells f. PB	Primary T killer memory cells from PB	BLOOD	PrimaryCell	BI	Unknown
chr9	123658789	123660335	12.1283	rs1860823;rs1860824;rs10985080;rs2900179	PSMD5-AS1	4.4312e-14	E048	Blood & T-cell	P._T_killer_memory_cells_f._PB	P. T killer memory cells f. PB	Primary T killer memory cells from PB	BLOOD	PrimaryCell	BI	Unknown
chr9	123658789	123660335	12.1283	rs10985080;rs2900179	RAB14	3.24185e-06	E048	Blood & T-cell	P._T_killer_memory_cells_f._PB	P. T killer memory cells f. PB	Primary T killer memory cells from PB	BLOOD	PrimaryCell	BI	Unknown
chr9	123658789	123660335	12.1283	rs1860823;rs1860824;rs2900179;rs10985080	PHF19	3.08733e-05	E048	Blood & T-cell	P._T_killer_memory_cells_f._PB	P. T killer memory cells f. PB	Primary T killer memory cells from PB	BLOOD	PrimaryCell	BI	Unknown
chr5	131391368	131392339	12.2313	rs4705915	SLC22A5	5.51314e-11	E048	Blood & T-cell	P._T_killer_memory_cells_f._PB	P. T killer memory cells f. PB	Primary T killer memory cells from PB	BLOOD	PrimaryCell	BI	Unknown
chr5	131391368	131392339	12.2313	rs17165633	ACSL6	8.10079e-08	E048	Blood & T-cell	P._T_killer_memory_cells_f._PB	P. T killer memory cells f. PB	Primary T killer memory cells from PB	BLOOD	PrimaryCell	BI	Unknown
chr5	131391368	131392339	12.2313	rs4705915	SLC22A4	3.50759e-07	E048	Blood & T-cell	P._T_killer_memory_cells_f._PB	P. T killer memory cells f. PB	Primary T killer memory cells from PB	BLOOD	PrimaryCell	BI	Unknown
chr9	123665102	123668203	7.11881	rs2241003;rs4836834;rs10818485;rs10435844;rs10435843	TRAF1	1.64688e-18	E048	Blood & T-cell	P._T_killer_memory_cells_f._PB	P. T killer memory cells f. PB	Primary T killer memory cells from PB	BLOOD	PrimaryCell	BI	Unknown
chr9	123665102	123668203	7.11881	rs10435843;rs10818485;rs10435844;rs4836834;rs2241003	PSMD5-AS1	3.15891e-14	E048	Blood & T-cell	P._T_killer_memory_cells_f._PB	P. T killer memory cells f. PB	Primary T killer memory cells from PB	BLOOD	PrimaryCell	BI	Unknown
chr9	123665102	123668203	7.11881	rs4836834;rs2241003;rs10435843	RAB14	2.64631e-06	E048	Blood & T-cell	P._T_killer_memory_cells_f._PB	P. T killer memory cells f. PB	Primary T killer memory cells from PB	BLOOD	PrimaryCell	BI	Unknown
chr9	123665102	123668203	7.11881	rs10818485;rs10435844;rs10435843;rs4836834;rs2241003	PHF19	3.08733e-05	E048	Blood & T-cell	P._T_killer_memory_cells_f._PB	P. T killer memory cells f. PB	Primary T killer memory cells from PB	BLOOD	PrimaryCell	BI	Unknown
chr6	149815884	149816967	6.13926	rs4897131;rs4897132	GINM1	7.24979e-05	E048	Blood & T-cell	P._T_killer_memory_cells_f._PB	P. T killer memory cells f. PB	Primary T killer memory cells from PB	BLOOD	PrimaryCell	BI	Unknown
chr9	123700042	123700382	5.97983	rs10760129	TRAF1	2.00182e-18	E048	Blood & T-cell	P._T_killer_memory_cells_f._PB	P. T killer memory cells f. PB	Primary T killer memory cells from PB	BLOOD	PrimaryCell	BI	Unknown
chr9	123700042	123700382	5.97983	rs10760129	PSMD5-AS1	6.10055e-13	E048	Blood & T-cell	P._T_killer_memory_cells_f._PB	P. T killer memory cells f. PB	Primary T killer memory cells from PB	BLOOD	PrimaryCell	BI	Unknown
chr9	123700042	123700382	5.97983	rs10760129;rs62578397	RAB14	2.64631e-06	E048	Blood & T-cell	P._T_killer_memory_cells_f._PB	P. T killer memory cells f. PB	Primary T killer memory cells from PB	BLOOD	PrimaryCell	BI	Unknown
chr9	123700042	123700382	5.97983	rs10760129	PHF19	0.00049123	E048	Blood & T-cell	P._T_killer_memory_cells_f._PB	P. T killer memory cells f. PB	Primary T killer memory cells from PB	BLOOD	PrimaryCell	BI	Unknown
chr1	157669082	157670096	6.16955	rs3761959;rs58517866;rs10489678	FCRL3	7.45469e-31	E048	Blood & T-cell	P._T_killer_memory_cells_f._PB	P. T killer memory cells f. PB	Primary T killer memory cells from PB	BLOOD	PrimaryCell	BI	Unknown
chr1	157669082	157670096	6.16955	rs58517866	HDGF	0.000134275	E048	Blood & T-cell	P._T_killer_memory_cells_f._PB	P. T killer memory cells f. PB	Primary T killer memory cells from PB	BLOOD	PrimaryCell	BI	Unknown
chr9	123682274	123683615	4.74587	rs2269060;rs2109896;rs1008383	TRAF1	4.39863e-18	E048	Blood & T-cell	P._T_killer_memory_cells_f._PB	P. T killer memory cells f. PB	Primary T killer memory cells from PB	BLOOD	PrimaryCell	BI	Unknown
chr9	123682274	123683615	4.74587	rs2109896;rs1008383;rs2269060	PSMD5-AS1	1.43523e-15	E048	Blood & T-cell	P._T_killer_memory_cells_f._PB	P. T killer memory cells f. PB	Primary T killer memory cells from PB	BLOOD	PrimaryCell	BI	Unknown
chr9	123682274	123683615	4.74587	rs2269060;rs2109896;rs1008383	RAB14	1.33997e-06	E048	Blood & T-cell	P._T_killer_memory_cells_f._PB	P. T killer memory cells f. PB	Primary T killer memory cells from PB	BLOOD	PrimaryCell	BI	Unknown
chr9	123682274	123683615	4.74587	rs2109896;rs1008383;rs2269060	PHF19	2.61788e-05	E048	Blood & T-cell	P._T_killer_memory_cells_f._PB	P. T killer memory cells f. PB	Primary T killer memory cells from PB	BLOOD	PrimaryCell	BI	Unknown
chr5	102597526	102598240	5.09929	rs2569018;rs2561482	PPIP5K2	5.65803e-09	E048	Blood & T-cell	P._T_killer_memory_cells_f._PB	P. T killer memory cells f. PB	Primary T killer memory cells from PB	BLOOD	PrimaryCell	BI	Unknown
chr5	102597526	102598240	5.09929	rs2569018;rs2561482	PAM	1.05597e-06	E048	Blood & T-cell	P._T_killer_memory_cells_f._PB	P. T killer memory cells f. PB	Primary T killer memory cells from PB	BLOOD	PrimaryCell	BI	Unknown
chr22	21941904	21942828	4.89195	rs12484550;rs9621715;rs5998599	UBE2L3	2.50382e-38	E048	Blood & T-cell	P._T_killer_memory_cells_f._PB	P. T killer memory cells f. PB	Primary T killer memory cells from PB	BLOOD	PrimaryCell	BI	Unknown
chr1	198656179	198656508	4.44595	rs1326281;rs4915314;rs7410883;rs2359952;rs79726526	PTPRC	3.06793e-05	E048	Blood & T-cell	P._T_killer_memory_cells_f._PB	P. T killer memory cells f. PB	Primary T killer memory cells from PB	BLOOD	PrimaryCell	BI	Unknown
chr22	21945869	21946254	4.73505	rs73166632	UBE2L3	7.34836e-38	E048	Blood & T-cell	P._T_killer_memory_cells_f._PB	P. T killer memory cells f. PB	Primary T killer memory cells from PB	BLOOD	PrimaryCell	BI	Unknown
chr2	65585928	65586570	4.80514	rs67453645	ACTR2	3.99683e-12	E048	Blood & T-cell	P._T_killer_memory_cells_f._PB	P. T killer memory cells f. PB	Primary T killer memory cells from PB	BLOOD	PrimaryCell	BI	Unknown
chr6	149864976	149865672	4.61265	rs62442798	GINM1	0.00021423	E048	Blood & T-cell	P._T_killer_memory_cells_f._PB	P. T killer memory cells f. PB	Primary T killer memory cells from PB	BLOOD	PrimaryCell	BI	Unknown
chr9	123660457	123660788	4.2009	rs10760124	TRAF1	1.69228e-18	E048	Blood & T-cell	P._T_killer_memory_cells_f._PB	P. T killer memory cells f. PB	Primary T killer memory cells from PB	BLOOD	PrimaryCell	BI	Unknown
chr9	123660457	123660788	4.2009	rs10760124	PSMD5-AS1	9.44212e-13	E048	Blood & T-cell	P._T_killer_memory_cells_f._PB	P. T killer memory cells f. PB	Primary T killer memory cells from PB	BLOOD	PrimaryCell	BI	Unknown
chr9	123660457	123660788	4.2009	rs10760124	RAB14	3.24185e-06	E048	Blood & T-cell	P._T_killer_memory_cells_f._PB	P. T killer memory cells f. PB	Primary T killer memory cells from PB	BLOOD	PrimaryCell	BI	Unknown
chr9	123660457	123660788	4.2009	rs10760124	PHF19	0.000401824	E048	Blood & T-cell	P._T_killer_memory_cells_f._PB	P. T killer memory cells f. PB	Primary T killer memory cells from PB	BLOOD	PrimaryCell	BI	Unknown
chr6	167532402	167532836	4.17295	rs3093025;rs61056617;rs3093024;rs3093026	RNASET2	1.26671e-19	E048	Blood & T-cell	P._T_killer_memory_cells_f._PB	P. T killer memory cells f. PB	Primary T killer memory cells from PB	BLOOD	PrimaryCell	BI	Unknown
chr1	160830972	160831278	4.01691	rs4656942	LY9	1.32136e-08	E048	Blood & T-cell	P._T_killer_memory_cells_f._PB	P. T killer memory cells f. PB	Primary T killer memory cells from PB	BLOOD	PrimaryCell	BI	Unknown
chr1	160830972	160831278	4.01691	rs4656942	F11R	4.51027e-06	E048	Blood & T-cell	P._T_killer_memory_cells_f._PB	P. T killer memory cells f. PB	Primary T killer memory cells from PB	BLOOD	PrimaryCell	BI	Unknown
chr1	198648693	198655003	41.6095	rs1326279;rs1326280;rs17669032	PTPRC	2.58688e-05	E050	HSC & B-cell	P._hematopoietic_SCs_G-CSF-mobilized_Female	P. hematopoietic SCs G-CSF-mobilized Female	Primary hematopoietic stem cells G-CSF-mobilized Female	BLOOD	PrimaryCell	BI	Mixed
chr9	123658952	123659696	16.7189	rs2900179;rs1860823;rs1860824	TRAF1	1.50114e-18	E050	HSC & B-cell	P._hematopoietic_SCs_G-CSF-mobilized_Female	P. hematopoietic SCs G-CSF-mobilized Female	Primary hematopoietic stem cells G-CSF-mobilized Female	BLOOD	PrimaryCell	BI	Mixed
chr9	123658952	123659696	16.7189	rs1860823;rs1860824;rs2900179	PSMD5-AS1	4.4312e-14	E050	HSC & B-cell	P._hematopoietic_SCs_G-CSF-mobilized_Female	P. hematopoietic SCs G-CSF-mobilized Female	Primary hematopoietic stem cells G-CSF-mobilized Female	BLOOD	PrimaryCell	BI	Mixed
chr9	123658952	123659696	16.7189	rs2900179	RAB14	4.40312e-06	E050	HSC & B-cell	P._hematopoietic_SCs_G-CSF-mobilized_Female	P. hematopoietic SCs G-CSF-mobilized Female	Primary hematopoietic stem cells G-CSF-mobilized Female	BLOOD	PrimaryCell	BI	Mixed
chr9	123658952	123659696	16.7189	rs1860823;rs1860824;rs2900179	PHF19	3.08733e-05	E050	HSC & B-cell	P._hematopoietic_SCs_G-CSF-mobilized_Female	P. hematopoietic SCs G-CSF-mobilized Female	Primary hematopoietic stem cells G-CSF-mobilized Female	BLOOD	PrimaryCell	BI	Mixed
chr21	34751935	34753219	8.15062	rs28735854;rs62226376;rs12329794;rs2834208	TMEM50B	2.61584e-13	E050	HSC & B-cell	P._hematopoietic_SCs_G-CSF-mobilized_Female	P. hematopoietic SCs G-CSF-mobilized Female	Primary hematopoietic stem cells G-CSF-mobilized Female	BLOOD	PrimaryCell	BI	Mixed
chr21	34751935	34753219	8.15062	rs2834208	IL10RB	9.45875e-07	E050	HSC & B-cell	P._hematopoietic_SCs_G-CSF-mobilized_Female	P. hematopoietic SCs G-CSF-mobilized Female	Primary hematopoietic stem cells G-CSF-mobilized Female	BLOOD	PrimaryCell	BI	Mixed
chr21	34751935	34753219	8.15062	rs62226376;rs12329794;rs2834208	IFNAR1	0.000404691	E050	HSC & B-cell	P._hematopoietic_SCs_G-CSF-mobilized_Female	P. hematopoietic SCs G-CSF-mobilized Female	Primary hematopoietic stem cells G-CSF-mobilized Female	BLOOD	PrimaryCell	BI	Mixed
chr21	34751935	34753219	8.15062	rs28735854	ITSN1	0.000421201	E050	HSC & B-cell	P._hematopoietic_SCs_G-CSF-mobilized_Female	P. hematopoietic SCs G-CSF-mobilized Female	Primary hematopoietic stem cells G-CSF-mobilized Female	BLOOD	PrimaryCell	BI	Mixed
chr1	160830109	160831513	7.96949	rs4656942	LY9	1.32136e-08	E050	HSC & B-cell	P._hematopoietic_SCs_G-CSF-mobilized_Female	P. hematopoietic SCs G-CSF-mobilized Female	Primary hematopoietic stem cells G-CSF-mobilized Female	BLOOD	PrimaryCell	BI	Mixed
chr1	160830109	160831513	7.96949	rs12037885;rs58418513;rs61803285;rs4656940;rs4656941;rs12035295;rs61803286	CD244	2.21656e-06	E050	HSC & B-cell	P._hematopoietic_SCs_G-CSF-mobilized_Female	P. hematopoietic SCs G-CSF-mobilized Female	Primary hematopoietic stem cells G-CSF-mobilized Female	BLOOD	PrimaryCell	BI	Mixed
chr1	160830109	160831513	7.96949	rs4656942	F11R	4.51027e-06	E050	HSC & B-cell	P._hematopoietic_SCs_G-CSF-mobilized_Female	P. hematopoietic SCs G-CSF-mobilized Female	Primary hematopoietic stem cells G-CSF-mobilized Female	BLOOD	PrimaryCell	BI	Mixed
chr11	36508814	36510411	6.96242	rs5030482;rs5030485;rs5030486	TRAF6	0.000120631	E050	HSC & B-cell	P._hematopoietic_SCs_G-CSF-mobilized_Female	P. hematopoietic SCs G-CSF-mobilized Female	Primary hematopoietic stem cells G-CSF-mobilized Female	BLOOD	PrimaryCell	BI	Mixed
chr22	21941568	21942945	6.16887	rs12484550;rs9621715;rs5998599	UBE2L3	2.50382e-38	E050	HSC & B-cell	P._hematopoietic_SCs_G-CSF-mobilized_Female	P. hematopoietic SCs G-CSF-mobilized Female	Primary hematopoietic stem cells G-CSF-mobilized Female	BLOOD	PrimaryCell	BI	Mixed
chr6	159506531	159507479	5.78025	rs3127211;rs9355259;rs9355697	TAGAP	4.80408e-07	E050	HSC & B-cell	P._hematopoietic_SCs_G-CSF-mobilized_Female	P. hematopoietic SCs G-CSF-mobilized Female	Primary hematopoietic stem cells G-CSF-mobilized Female	BLOOD	PrimaryCell	BI	Mixed
chr6	159506531	159507479	5.78025	rs3127211	RSPH3	1.81447e-05	E050	HSC & B-cell	P._hematopoietic_SCs_G-CSF-mobilized_Female	P. hematopoietic SCs G-CSF-mobilized Female	Primary hematopoietic stem cells G-CSF-mobilized Female	BLOOD	PrimaryCell	BI	Mixed
chr16	11827705	11828760	5.505	rs11075011;rs4780399;rs35955905;rs56392104;rs4780398	SNN	6.52893e-14	E050	HSC & B-cell	P._hematopoietic_SCs_G-CSF-mobilized_Female	P. hematopoietic SCs G-CSF-mobilized Female	Primary hematopoietic stem cells G-CSF-mobilized Female	BLOOD	PrimaryCell	BI	Mixed
chr22	21945757	21946295	5.37971	rs5998619;rs73166632	UBE2L3	7.34836e-38	E050	HSC & B-cell	P._hematopoietic_SCs_G-CSF-mobilized_Female	P. hematopoietic SCs G-CSF-mobilized Female	Primary hematopoietic stem cells G-CSF-mobilized Female	BLOOD	PrimaryCell	BI	Mixed
chr11	61599045	61599883	4.71621	rs61897793	FADS2	1.47718e-62	E050	HSC & B-cell	P._hematopoietic_SCs_G-CSF-mobilized_Female	P. hematopoietic SCs G-CSF-mobilized Female	Primary hematopoietic stem cells G-CSF-mobilized Female	BLOOD	PrimaryCell	BI	Mixed
chr7	92237225	92237467	4.03339	rs42032;rs42031	CDK6	2.57976e-08	E050	HSC & B-cell	P._hematopoietic_SCs_G-CSF-mobilized_Female	P. hematopoietic SCs G-CSF-mobilized Female	Primary hematopoietic stem cells G-CSF-mobilized Female	BLOOD	PrimaryCell	BI	Mixed
chr21	34752268	34752932	6.49589	rs28735854;rs62226376;rs2834208	TMEM50B	2.61584e-13	E062	Blood & T-cell	P._mononuclear_cells_f._PB	P. mononuclear cells f. PB	Primary mononuclear cells from PB	BLOOD	PrimaryCell	UCSF-UBC	Male
chr21	34752268	34752932	6.49589	rs2834208	IL10RB	9.45875e-07	E062	Blood & T-cell	P._mononuclear_cells_f._PB	P. mononuclear cells f. PB	Primary mononuclear cells from PB	BLOOD	PrimaryCell	UCSF-UBC	Male
chr21	34752268	34752932	6.49589	rs62226376;rs2834208	IFNAR1	0.000404691	E062	Blood & T-cell	P._mononuclear_cells_f._PB	P. mononuclear cells f. PB	Primary mononuclear cells from PB	BLOOD	PrimaryCell	UCSF-UBC	Male
chr21	34752268	34752932	6.49589	rs28735854	ITSN1	0.000421201	E062	Blood & T-cell	P._mononuclear_cells_f._PB	P. mononuclear cells f. PB	Primary mononuclear cells from PB	BLOOD	PrimaryCell	UCSF-UBC	Male
chr9	123665486	123667206	4.99682	rs2241003;rs4836834	TRAF1	1.64688e-18	E062	Blood & T-cell	P._mononuclear_cells_f._PB	P. mononuclear cells f. PB	Primary mononuclear cells from PB	BLOOD	PrimaryCell	UCSF-UBC	Male
chr9	123665486	123667206	4.99682	rs4836834;rs2241003	PSMD5-AS1	6.10055e-13	E062	Blood & T-cell	P._mononuclear_cells_f._PB	P. mononuclear cells f. PB	Primary mononuclear cells from PB	BLOOD	PrimaryCell	UCSF-UBC	Male
chr9	123665486	123667206	4.99682	rs4836834;rs2241003	RAB14	2.64631e-06	E062	Blood & T-cell	P._mononuclear_cells_f._PB	P. mononuclear cells f. PB	Primary mononuclear cells from PB	BLOOD	PrimaryCell	UCSF-UBC	Male
chr9	123665486	123667206	4.99682	rs4836834;rs2241003	PHF19	0.00049123	E062	Blood & T-cell	P._mononuclear_cells_f._PB	P. mononuclear cells f. PB	Primary mononuclear cells from PB	BLOOD	PrimaryCell	UCSF-UBC	Male
chr6	167532253	167532847	4.14023	rs3093025;rs61056617;rs3093024;rs3093026	RNASET2	1.26671e-19	E062	Blood & T-cell	P._mononuclear_cells_f._PB	P. mononuclear cells f. PB	Primary mononuclear cells from PB	BLOOD	PrimaryCell	UCSF-UBC	Male
chr1	198656225	198656501	5.66316	rs1326281;rs4915314;rs7410883;rs2359952;rs79726526	PTPRC	3.06793e-05	E062	Blood & T-cell	P._mononuclear_cells_f._PB	P. mononuclear cells f. PB	Primary mononuclear cells from PB	BLOOD	PrimaryCell	UCSF-UBC	Male
chr9	123664928	123665417	5.08248	rs9886724	TRAF1	1.77794e-18	E062	Blood & T-cell	P._mononuclear_cells_f._PB	P. mononuclear cells f. PB	Primary mononuclear cells from PB	BLOOD	PrimaryCell	UCSF-UBC	Male
chr9	123664928	123665417	5.08248	rs9886724	PSMD5-AS1	1.15675e-12	E062	Blood & T-cell	P._mononuclear_cells_f._PB	P. mononuclear cells f. PB	Primary mononuclear cells from PB	BLOOD	PrimaryCell	UCSF-UBC	Male
chr9	123664928	123665417	5.08248	rs9886724	RAB14	3.60004e-06	E062	Blood & T-cell	P._mononuclear_cells_f._PB	P. mononuclear cells f. PB	Primary mononuclear cells from PB	BLOOD	PrimaryCell	UCSF-UBC	Male
chr9	123664928	123665417	5.08248	rs9886724	PHF19	0.000464411	E062	Blood & T-cell	P._mononuclear_cells_f._PB	P. mononuclear cells f. PB	Primary mononuclear cells from PB	BLOOD	PrimaryCell	UCSF-UBC	Male
chr1	154414080	154414280	4.12117	rs4453032	SNAPIN	0.000492481	E062	Blood & T-cell	P._mononuclear_cells_f._PB	P. mononuclear cells f. PB	Primary mononuclear cells from PB	BLOOD	PrimaryCell	UCSF-UBC	Male
chr1	198651158	198654380	12.3333	rs1326280;rs17669032	PTPRC	0.000158196	E115	ENCODE	Dnd41_TCell_Leukemia_CL	Dnd41 TCell Leukemia CL	Dnd41 TCell Leukemia Cell Line	BLOOD	CellLine_Cancer	BI	Male
chr2	65632280	65634171	11.9358	rs2576923;rs2661797;rs13023210;rs17534885;rs13029865	ACTR2	2.64149e-12	E115	ENCODE	Dnd41_TCell_Leukemia_CL	Dnd41 TCell Leukemia CL	Dnd41 TCell Leukemia Cell Line	BLOOD	CellLine_Cancer	BI	Male
chr2	65605154	65605363	4	rs2118305;rs174847	ACTR2	2.64149e-12	E115	ENCODE	Dnd41_TCell_Leukemia_CL	Dnd41 TCell Leukemia CL	Dnd41 TCell Leukemia Cell Line	BLOOD	CellLine_Cancer	BI	Male
chr9	123692630	123692967	4.37828	rs10760127;rs7864019	TRAF1	4.73534e-18	E115	ENCODE	Dnd41_TCell_Leukemia_CL	Dnd41 TCell Leukemia CL	Dnd41 TCell Leukemia Cell Line	BLOOD	CellLine_Cancer	BI	Male
chr9	123692630	123692967	4.37828	rs7864019;rs10760127	PSMD5-AS1	1.60292e-15	E115	ENCODE	Dnd41_TCell_Leukemia_CL	Dnd41 TCell Leukemia CL	Dnd41 TCell Leukemia Cell Line	BLOOD	CellLine_Cancer	BI	Male
chr9	123692630	123692967	4.37828	rs10760127;rs7864019	RAB14	2.11647e-06	E115	ENCODE	Dnd41_TCell_Leukemia_CL	Dnd41 TCell Leukemia CL	Dnd41 TCell Leukemia Cell Line	BLOOD	CellLine_Cancer	BI	Male
chr9	123692630	123692967	4.37828	rs7864019;rs10760127	PHF19	1.95393e-05	E115	ENCODE	Dnd41_TCell_Leukemia_CL	Dnd41 TCell Leukemia CL	Dnd41 TCell Leukemia Cell Line	BLOOD	CellLine_Cancer	BI	Male
chr8	11339507	11344236	25.2426	rs2736332;rs2736336;rs2736337;rs2736338;rs2061831;rs2736340;rs2618473;rs2199690;rs17799486;rs978802;rs978803;rs978804;rs2254891	FAM167A	2.4419e-18	E116	ENCODE	GM12878_Lymphoblastoid_CL	GM12878 Lymphoblastoid CL	GM12878 Lymphoblastoid Cell Line	BLOOD	CellLine	BI	Female
chr8	11339507	11344236	25.2426	rs2736332;rs2618473;rs2736340;rs2061831;rs2736336;rs2736337;rs2736338;rs978802;rs978803;rs978804;rs2199690;rs17799486	BLK	5.67829e-08	E116	ENCODE	GM12878_Lymphoblastoid_CL	GM12878 Lymphoblastoid CL	GM12878 Lymphoblastoid Cell Line	BLOOD	CellLine	BI	Female
chr8	11339507	11344236	25.2426	rs2199690;rs17799486;rs978802;rs978803;rs978804	NEIL2	1.19926e-07	E116	ENCODE	GM12878_Lymphoblastoid_CL	GM12878 Lymphoblastoid CL	GM12878 Lymphoblastoid Cell Line	BLOOD	CellLine	BI	Female
chr8	11339507	11344236	25.2426	rs978802;rs978803;rs978804;rs2199690;rs17799486;rs2736340;rs2061831;rs2736336;rs2736337;rs2736338;rs2618473	XKR6	4.83047e-06	E116	ENCODE	GM12878_Lymphoblastoid_CL	GM12878 Lymphoblastoid CL	GM12878 Lymphoblastoid Cell Line	BLOOD	CellLine	BI	Female
chr8	11339507	11344236	25.2426	rs17799486;rs978802;rs978803;rs978804;rs2199690;rs2736335	CTSB	1.66662e-05	E116	ENCODE	GM12878_Lymphoblastoid_CL	GM12878 Lymphoblastoid CL	GM12878 Lymphoblastoid Cell Line	BLOOD	CellLine	BI	Female
chr8	11339507	11344236	25.2426	rs2618473;rs2736336;rs2736337;rs2736338;rs2736340;rs2061831;rs2736332	PINX1	0.000121292	E116	ENCODE	GM12878_Lymphoblastoid_CL	GM12878 Lymphoblastoid CL	GM12878 Lymphoblastoid Cell Line	BLOOD	CellLine	BI	Female
chr8	11339507	11344236	25.2426	rs2199690;rs17799486;rs2061831;rs2736340;rs2736336;rs2736337;rs2736338	FDFT1	0.0004937	E116	ENCODE	GM12878_Lymphoblastoid_CL	GM12878 Lymphoblastoid CL	GM12878 Lymphoblastoid Cell Line	BLOOD	CellLine	BI	Female
chr9	123693236	123699004	17.2162	rs10760128;rs10739581;rs10739579;rs7031096;rs10739580	TRAF1	1.50114e-18	E116	ENCODE	GM12878_Lymphoblastoid_CL	GM12878 Lymphoblastoid CL	GM12878 Lymphoblastoid Cell Line	BLOOD	CellLine	BI	Female
chr9	123693236	123699004	17.2162	rs7031096;rs10739580;rs10739579;rs10739581;rs10760128;rs74971050	PSMD5-AS1	8.10826e-16	E116	ENCODE	GM12878_Lymphoblastoid_CL	GM12878 Lymphoblastoid CL	GM12878 Lymphoblastoid Cell Line	BLOOD	CellLine	BI	Female
chr9	123693236	123699004	17.2162	rs10739581;rs10760128;rs7031096;rs10739580;rs10739579;rs62578394;rs74322175;rs62578395	RAB14	1.33997e-06	E116	ENCODE	GM12878_Lymphoblastoid_CL	GM12878 Lymphoblastoid CL	GM12878 Lymphoblastoid Cell Line	BLOOD	CellLine	BI	Female
chr9	123693236	123699004	17.2162	rs10739579;rs7031096;rs10739580;rs10739581;rs10760128	PHF19	2.61788e-05	E116	ENCODE	GM12878_Lymphoblastoid_CL	GM12878 Lymphoblastoid CL	GM12878 Lymphoblastoid Cell Line	BLOOD	CellLine	BI	Female
chr8	11336908	11339444	23.6762	rs2409780;rs2618444;rs62489069;rs35393613;rs1531576;rs67390008;rs1531577	FAM167A	2.50944e-19	E116	ENCODE	GM12878_Lymphoblastoid_CL	GM12878 Lymphoblastoid CL	GM12878 Lymphoblastoid Cell Line	BLOOD	CellLine	BI	Female
chr8	11336908	11339444	23.6762	rs1531576;rs67390008;rs35393613	NEIL2	4.10183e-07	E116	ENCODE	GM12878_Lymphoblastoid_CL	GM12878 Lymphoblastoid CL	GM12878 Lymphoblastoid Cell Line	BLOOD	CellLine	BI	Female
chr8	11336908	11339444	23.6762	rs2409780;rs2618444;rs35393613;rs1531576;rs62489069	BLK	1.532e-06	E116	ENCODE	GM12878_Lymphoblastoid_CL	GM12878 Lymphoblastoid CL	GM12878 Lymphoblastoid Cell Line	BLOOD	CellLine	BI	Female
chr8	11336908	11339444	23.6762	rs1531576;rs35393613;rs2409780;rs2618444;rs62489069	XKR6	4.6428e-05	E116	ENCODE	GM12878_Lymphoblastoid_CL	GM12878 Lymphoblastoid CL	GM12878 Lymphoblastoid Cell Line	BLOOD	CellLine	BI	Female
chr8	11336908	11339444	23.6762	rs35393613;rs2409780;rs2618444;rs62489069	PINX1	0.000219704	E116	ENCODE	GM12878_Lymphoblastoid_CL	GM12878 Lymphoblastoid CL	GM12878 Lymphoblastoid Cell Line	BLOOD	CellLine	BI	Female
chr8	11336908	11339444	23.6762	rs1531576	CTSB	0.000389057	E116	ENCODE	GM12878_Lymphoblastoid_CL	GM12878 Lymphoblastoid CL	GM12878 Lymphoblastoid Cell Line	BLOOD	CellLine	BI	Female
chr8	11336908	11339444	23.6762	rs2409780;rs2618444	FDFT1	0.000507905	E116	ENCODE	GM12878_Lymphoblastoid_CL	GM12878 Lymphoblastoid CL	GM12878 Lymphoblastoid Cell Line	BLOOD	CellLine	BI	Female
chr21	34752039	34754380	19.7186	rs28735854;rs62226376;rs12329794;rs2834208	TMEM50B	2.61584e-13	E116	ENCODE	GM12878_Lymphoblastoid_CL	GM12878 Lymphoblastoid CL	GM12878 Lymphoblastoid Cell Line	BLOOD	CellLine	BI	Female
chr21	34752039	34754380	19.7186	rs2834208	IL10RB	9.45875e-07	E116	ENCODE	GM12878_Lymphoblastoid_CL	GM12878 Lymphoblastoid CL	GM12878 Lymphoblastoid Cell Line	BLOOD	CellLine	BI	Female
chr21	34752039	34754380	19.7186	rs62226376;rs12329794;rs2834208	IFNAR1	0.000404691	E116	ENCODE	GM12878_Lymphoblastoid_CL	GM12878 Lymphoblastoid CL	GM12878 Lymphoblastoid Cell Line	BLOOD	CellLine	BI	Female
chr21	34752039	34754380	19.7186	rs28735854	ITSN1	0.000421201	E116	ENCODE	GM12878_Lymphoblastoid_CL	GM12878 Lymphoblastoid CL	GM12878 Lymphoblastoid Cell Line	BLOOD	CellLine	BI	Female
chr2	65615326	65618790	17.872	rs55945621;rs1973566;rs17534670;rs35312858;rs36044502;rs36188795	ACTR2	2.64149e-12	E116	ENCODE	GM12878_Lymphoblastoid_CL	GM12878 Lymphoblastoid CL	GM12878 Lymphoblastoid Cell Line	BLOOD	CellLine	BI	Female
chr21	45637862	45641280	12.1093	rs8134498;rs2070554;rs2329712;rs2838531;rs4143384;rs2838532;rs2838533;rs7283760;rs2838530;rs78198036	ICOSLG	1.86779e-10	E116	ENCODE	GM12878_Lymphoblastoid_CL	GM12878 Lymphoblastoid CL	GM12878 Lymphoblastoid Cell Line	BLOOD	CellLine	BI	Female
chr21	45637862	45641280	12.1093	rs9983276	CSTB	0.000932662	E116	ENCODE	GM12878_Lymphoblastoid_CL	GM12878 Lymphoblastoid CL	GM12878 Lymphoblastoid Cell Line	BLOOD	CellLine	BI	Female
chr14	105391889	105393016	12.8713	rs2819468;rs2582531	SIVA1	0.00023078	E116	ENCODE	GM12878_Lymphoblastoid_CL	GM12878 Lymphoblastoid CL	GM12878 Lymphoblastoid Cell Line	BLOOD	CellLine	BI	Female
chr22	21941690	21942250	10.2927	rs12484550;rs9621715;rs5998599	UBE2L3	2.50382e-38	E116	ENCODE	GM12878_Lymphoblastoid_CL	GM12878 Lymphoblastoid CL	GM12878 Lymphoblastoid Cell Line	BLOOD	CellLine	BI	Female
chr16	11827186	11829145	8.8521	rs11075011;rs8061264;rs4780399;rs8055247;rs35955905;rs56392104;rs4780397;rs4780398	SNN	6.52893e-14	E116	ENCODE	GM12878_Lymphoblastoid_CL	GM12878 Lymphoblastoid CL	GM12878 Lymphoblastoid Cell Line	BLOOD	CellLine	BI	Female
chr6	36350024	36351277	8.03615	rs881647;rs12208229;rs10947604;rs1885206	ETV7	5.26831e-17	E116	ENCODE	GM12878_Lymphoblastoid_CL	GM12878 Lymphoblastoid CL	GM12878 Lymphoblastoid Cell Line	BLOOD	CellLine	BI	Female
chr6	36350024	36351277	8.03615	rs10947604;rs881647	STK38	4.30019e-10	E116	ENCODE	GM12878_Lymphoblastoid_CL	GM12878 Lymphoblastoid CL	GM12878 Lymphoblastoid Cell Line	BLOOD	CellLine	BI	Female
chr6	36350024	36351277	8.03615	rs881647;rs10947604	KCTD20	1.72852e-05	E116	ENCODE	GM12878_Lymphoblastoid_CL	GM12878 Lymphoblastoid CL	GM12878 Lymphoblastoid Cell Line	BLOOD	CellLine	BI	Female
chr6	36350024	36351277	8.03615	rs10947604	SRSF3	4.59579e-05	E116	ENCODE	GM12878_Lymphoblastoid_CL	GM12878 Lymphoblastoid CL	GM12878 Lymphoblastoid Cell Line	BLOOD	CellLine	BI	Female
chr6	149815560	149817684	7.34879	rs4897131;rs4897132;rs7753560;rs62442788;rs17732745;rs4897133	GINM1	7.24979e-05	E116	ENCODE	GM12878_Lymphoblastoid_CL	GM12878 Lymphoblastoid CL	GM12878 Lymphoblastoid Cell Line	BLOOD	CellLine	BI	Female
chr6	167532108	167532956	7.62888	rs3093025;rs61056617;rs3093024;rs3093026	RNASET2	1.26671e-19	E116	ENCODE	GM12878_Lymphoblastoid_CL	GM12878 Lymphoblastoid CL	GM12878 Lymphoblastoid Cell Line	BLOOD	CellLine	BI	Female
chr9	123706365	123707640	8.00623	rs10985102;rs2900180	TRAF1	1.77794e-18	E116	ENCODE	GM12878_Lymphoblastoid_CL	GM12878 Lymphoblastoid CL	GM12878 Lymphoblastoid Cell Line	BLOOD	CellLine	BI	Female
chr9	123706365	123707640	8.00623	rs2900180;rs10985102	PSMD5-AS1	8.10826e-16	E116	ENCODE	GM12878_Lymphoblastoid_CL	GM12878 Lymphoblastoid CL	GM12878 Lymphoblastoid Cell Line	BLOOD	CellLine	BI	Female
chr9	123706365	123707640	8.00623	rs10985102;rs2900180	RAB14	3.60004e-06	E116	ENCODE	GM12878_Lymphoblastoid_CL	GM12878 Lymphoblastoid CL	GM12878 Lymphoblastoid Cell Line	BLOOD	CellLine	BI	Female
chr9	123706365	123707640	8.00623	rs2900180;rs10985102	PHF19	3.29679e-05	E116	ENCODE	GM12878_Lymphoblastoid_CL	GM12878 Lymphoblastoid CL	GM12878 Lymphoblastoid Cell Line	BLOOD	CellLine	BI	Female
chr18	67532514	67532919	8.39238	rs4891376	DOK6	0.000210691	E116	ENCODE	GM12878_Lymphoblastoid_CL	GM12878 Lymphoblastoid CL	GM12878 Lymphoblastoid Cell Line	BLOOD	CellLine	BI	Female
chr16	11809884	11810606	6.13762	rs4780395;rs1592572	SNN	4.2814e-13	E116	ENCODE	GM12878_Lymphoblastoid_CL	GM12878 Lymphoblastoid CL	GM12878 Lymphoblastoid Cell Line	BLOOD	CellLine	BI	Female
chr5	102607559	102608302	5.6934	rs35802;rs35801	PPIP5K2	8.09872e-09	E116	ENCODE	GM12878_Lymphoblastoid_CL	GM12878 Lymphoblastoid CL	GM12878 Lymphoblastoid Cell Line	BLOOD	CellLine	BI	Female
chr5	102607559	102608302	5.6934	rs35802;rs35801	PAM	6.36002e-07	E116	ENCODE	GM12878_Lymphoblastoid_CL	GM12878 Lymphoblastoid CL	GM12878 Lymphoblastoid Cell Line	BLOOD	CellLine	BI	Female
chr2	65585912	65586748	5.11613	rs67453645	ACTR2	3.99683e-12	E116	ENCODE	GM12878_Lymphoblastoid_CL	GM12878 Lymphoblastoid CL	GM12878 Lymphoblastoid Cell Line	BLOOD	CellLine	BI	Female
chr16	11824869	11825431	5.21868	rs1579258;rs1583001	SNN	1.35132e-13	E116	ENCODE	GM12878_Lymphoblastoid_CL	GM12878 Lymphoblastoid CL	GM12878 Lymphoblastoid Cell Line	BLOOD	CellLine	BI	Female
chr6	149829730	149830109	5.00993	rs12665533	GINM1	0.000169585	E116	ENCODE	GM12878_Lymphoblastoid_CL	GM12878 Lymphoblastoid CL	GM12878 Lymphoblastoid Cell Line	BLOOD	CellLine	BI	Female
chr2	65623044	65624226	4.00828	rs964505	ACTR2	2.64149e-12	E116	ENCODE	GM12878_Lymphoblastoid_CL	GM12878 Lymphoblastoid CL	GM12878 Lymphoblastoid Cell Line	BLOOD	CellLine	BI	Female
chr9	123658910	123661248	38.7137	rs2900179;rs10760124;rs1860823;rs1860824;rs7046108;rs7875829;rs10818484	TRAF1	1.50114e-18	E123	ENCODE	K562_Leukemia_CL	K562 Leukemia CL	K562 Leukemia Cell Line	BLOOD	CellLine	BI	Female
chr9	123658910	123661248	38.7137	rs1860823;rs1860824;rs7046108;rs7875829;rs10818484;rs10760124;rs2900179	PSMD5-AS1	4.4312e-14	E123	ENCODE	K562_Leukemia_CL	K562 Leukemia CL	K562 Leukemia Cell Line	BLOOD	CellLine	BI	Female
chr9	123658910	123661248	38.7137	rs10760124;rs2900179	RAB14	3.24185e-06	E123	ENCODE	K562_Leukemia_CL	K562 Leukemia CL	K562 Leukemia Cell Line	BLOOD	CellLine	BI	Female
chr9	123658910	123661248	38.7137	rs1860823;rs1860824;rs7046108;rs7875829;rs10818484;rs2900179;rs10760124	PHF19	3.08733e-05	E123	ENCODE	K562_Leukemia_CL	K562 Leukemia CL	K562 Leukemia Cell Line	BLOOD	CellLine	BI	Female
chr1	161410169	161410685	21.2137	rs142451887;rs142564440;rs141573908;rs150891797	FCGR2A	0.000109313	E123	ENCODE	K562_Leukemia_CL	K562 Leukemia CL	K562 Leukemia Cell Line	BLOOD	CellLine	BI	Female
chr2	65585587	65586742	12.7225	rs67453645;rs17704661	ACTR2	3.99683e-12	E123	ENCODE	K562_Leukemia_CL	K562 Leukemia CL	K562 Leukemia Cell Line	BLOOD	CellLine	BI	Female
chr21	34752478	34753052	10.1549	rs28735854;rs62226376;rs12329794;rs2834208	TMEM50B	2.61584e-13	E123	ENCODE	K562_Leukemia_CL	K562 Leukemia CL	K562 Leukemia Cell Line	BLOOD	CellLine	BI	Female
chr21	34752478	34753052	10.1549	rs2834208	IL10RB	9.45875e-07	E123	ENCODE	K562_Leukemia_CL	K562 Leukemia CL	K562 Leukemia Cell Line	BLOOD	CellLine	BI	Female
chr21	34752478	34753052	10.1549	rs62226376;rs12329794;rs2834208	IFNAR1	0.000404691	E123	ENCODE	K562_Leukemia_CL	K562 Leukemia CL	K562 Leukemia Cell Line	BLOOD	CellLine	BI	Female
chr21	34752478	34753052	10.1549	rs28735854	ITSN1	0.000421201	E123	ENCODE	K562_Leukemia_CL	K562 Leukemia CL	K562 Leukemia Cell Line	BLOOD	CellLine	BI	Female
chr5	102597683	102598670	8.86487	rs2569018;rs2561482	PPIP5K2	5.65803e-09	E123	ENCODE	K562_Leukemia_CL	K562 Leukemia CL	K562 Leukemia Cell Line	BLOOD	CellLine	BI	Female
chr5	102608601	102608856	4.44744	rs35800;rs2561476;rs2569015	PPIP5K2	5.16154e-09	E123	ENCODE	K562_Leukemia_CL	K562 Leukemia CL	K562 Leukemia Cell Line	BLOOD	CellLine	BI	Female
chr21	34751194	34757987	43.8	rs28735854;rs6517167;rs62226376;rs117155537;rs12329794;rs7280245;rs2834208	TMEM50B	2.61584e-13	E124	ENCODE	Monocytes-CD14+_RO01746_CL	Monocytes-CD14+ RO01746 CL	Monocytes-CD14+ RO01746 Cell Line	BLOOD	CellLine	BI	Female
chr21	34751194	34757987	43.8	rs6517167;rs8127569	GART	5.53608e-07	E124	ENCODE	Monocytes-CD14+_RO01746_CL	Monocytes-CD14+ RO01746 CL	Monocytes-CD14+ RO01746 Cell Line	BLOOD	CellLine	BI	Female
chr21	34751194	34757987	43.8	rs2834208;rs7279869;rs62226377;rs7280413	IL10RB	9.45875e-07	E124	ENCODE	Monocytes-CD14+_RO01746_CL	Monocytes-CD14+ RO01746 CL	Monocytes-CD14+ RO01746 Cell Line	BLOOD	CellLine	BI	Female
chr21	34751194	34757987	43.8	rs7280245;rs62226376;rs12329794;rs117155537;rs2834208	IFNAR1	0.000203007	E124	ENCODE	Monocytes-CD14+_RO01746_CL	Monocytes-CD14+ RO01746 CL	Monocytes-CD14+ RO01746 Cell Line	BLOOD	CellLine	BI	Female
chr21	34751194	34757987	43.8	rs28735854	ITSN1	0.000421201	E124	ENCODE	Monocytes-CD14+_RO01746_CL	Monocytes-CD14+ RO01746 CL	Monocytes-CD14+ RO01746 Cell Line	BLOOD	CellLine	BI	Female
chr1	154398875	154407707	43.7753	rs56383622;rs4845620;rs7518199	SNAPIN	0.000630154	E124	ENCODE	Monocytes-CD14+_RO01746_CL	Monocytes-CD14+ RO01746 CL	Monocytes-CD14+ RO01746 Cell Line	BLOOD	CellLine	BI	Female
chr1	198601670	198604115	32.0866	rs28733694;rs1326267;rs1926231	PTPRC	9.23445e-05	E124	ENCODE	Monocytes-CD14+_RO01746_CL	Monocytes-CD14+ RO01746 CL	Monocytes-CD14+ RO01746 Cell Line	BLOOD	CellLine	BI	Female
chr1	198648610	198654559	29.3478	rs1326279;rs1326280;rs17669032	PTPRC	2.58688e-05	E124	ENCODE	Monocytes-CD14+_RO01746_CL	Monocytes-CD14+ RO01746 CL	Monocytes-CD14+ RO01746 Cell Line	BLOOD	CellLine	BI	Female
chr21	34758554	34768662	20.2857	rs11701066;rs11700997;rs11702844;rs73194058;rs969478;rs4571135;rs915536;rs9976971;rs111512302;rs56282402;rs56992660;rs57202190;rs60702473;rs11910007	TMEM50B	2.2237e-13	E124	ENCODE	Monocytes-CD14+_RO01746_CL	Monocytes-CD14+ RO01746 CL	Monocytes-CD14+ RO01746 Cell Line	BLOOD	CellLine	BI	Female
chr21	34758554	34768662	20.2857	rs969478;rs111512302;rs60702473;rs9305528;rs6517169	GART	3.17598e-08	E124	ENCODE	Monocytes-CD14+_RO01746_CL	Monocytes-CD14+ RO01746 CL	Monocytes-CD14+ RO01746 Cell Line	BLOOD	CellLine	BI	Female
chr21	34758554	34768662	20.2857	rs8126534;rs2040110;rs6517168;rs56282402	IL10RB	8.6815e-06	E124	ENCODE	Monocytes-CD14+_RO01746_CL	Monocytes-CD14+ RO01746 CL	Monocytes-CD14+ RO01746 Cell Line	BLOOD	CellLine	BI	Female
chr21	34758554	34768662	20.2857	rs56282402;rs11910007;rs56992660;rs57202190	IFNAR1	4.3384e-05	E124	ENCODE	Monocytes-CD14+_RO01746_CL	Monocytes-CD14+ RO01746 CL	Monocytes-CD14+ RO01746 Cell Line	BLOOD	CellLine	BI	Female
chr21	34758554	34768662	20.2857	rs4571135;rs73194058;rs11701066;rs11700997;rs11702844	ITSN1	5.04417e-05	E124	ENCODE	Monocytes-CD14+_RO01746_CL	Monocytes-CD14+ RO01746 CL	Monocytes-CD14+ RO01746 Cell Line	BLOOD	CellLine	BI	Female
chr2	61152818	61155399	25	rs3732179;rs72807491;rs34518355;rs1429265	AHSA2	7.08571e-13	E124	ENCODE	Monocytes-CD14+_RO01746_CL	Monocytes-CD14+ RO01746 CL	Monocytes-CD14+ RO01746 Cell Line	BLOOD	CellLine	BI	Female
chr2	61152818	61155399	25	rs72807491;rs34518355;rs3732179	USP34	1.8988e-12	E124	ENCODE	Monocytes-CD14+_RO01746_CL	Monocytes-CD14+ RO01746 CL	Monocytes-CD14+ RO01746 Cell Line	BLOOD	CellLine	BI	Female
chr2	61152818	61155399	25	rs72807491;rs1429265;rs3732179	LOC339803	6.17887e-10	E124	ENCODE	Monocytes-CD14+_RO01746_CL	Monocytes-CD14+ RO01746 CL	Monocytes-CD14+ RO01746 Cell Line	BLOOD	CellLine	BI	Female
chr2	61152818	61155399	25	rs3732179	PEX13	0.00079359	E124	ENCODE	Monocytes-CD14+_RO01746_CL	Monocytes-CD14+ RO01746 CL	Monocytes-CD14+ RO01746 Cell Line	BLOOD	CellLine	BI	Female
chr10	81698845	81700465	17.1429	rs17886630;rs2245121	ANXA11	3.7489e-18	E124	ENCODE	Monocytes-CD14+_RO01746_CL	Monocytes-CD14+ RO01746 CL	Monocytes-CD14+ RO01746 Cell Line	BLOOD	CellLine	BI	Female
chr12	111878989	111885309	24.5303	rs2239194;rs2238154;rs2239195;rs28362508	TMEM116	6.29493e-10	E124	ENCODE	Monocytes-CD14+_RO01746_CL	Monocytes-CD14+ RO01746 CL	Monocytes-CD14+ RO01746 Cell Line	BLOOD	CellLine	BI	Female
chr12	111878989	111885309	24.5303	rs2238154	ERP29	0.000104437	E124	ENCODE	Monocytes-CD14+_RO01746_CL	Monocytes-CD14+ RO01746 CL	Monocytes-CD14+ RO01746 Cell Line	BLOOD	CellLine	BI	Female
chr9	123695638	123698958	18.705	rs10760128;rs10739581	TRAF1	1.50114e-18	E124	ENCODE	Monocytes-CD14+_RO01746_CL	Monocytes-CD14+ RO01746 CL	Monocytes-CD14+ RO01746 Cell Line	BLOOD	CellLine	BI	Female
chr9	123695638	123698958	18.705	rs10739581;rs10760128;rs74971050	PSMD5-AS1	8.82177e-13	E124	ENCODE	Monocytes-CD14+_RO01746_CL	Monocytes-CD14+ RO01746 CL	Monocytes-CD14+ RO01746 Cell Line	BLOOD	CellLine	BI	Female
chr9	123695638	123698958	18.705	rs10739581;rs10760128;rs74322175;rs62578395	RAB14	1.33997e-06	E124	ENCODE	Monocytes-CD14+_RO01746_CL	Monocytes-CD14+ RO01746 CL	Monocytes-CD14+ RO01746 Cell Line	BLOOD	CellLine	BI	Female
chr9	123695638	123698958	18.705	rs10739581;rs10760128	PHF19	0.000235246	E124	ENCODE	Monocytes-CD14+_RO01746_CL	Monocytes-CD14+ RO01746 CL	Monocytes-CD14+ RO01746 Cell Line	BLOOD	CellLine	BI	Female
chr1	154424158	154428277	17	rs12126142;rs4129267;rs2228145	SNAPIN	0.000149948	E124	ENCODE	Monocytes-CD14+_RO01746_CL	Monocytes-CD14+ RO01746 CL	Monocytes-CD14+ RO01746 Cell Line	BLOOD	CellLine	BI	Female
chr1	154412049	154416464	21.9072	rs113325045	NUP210L	1.09781e-14	E124	ENCODE	Monocytes-CD14+_RO01746_CL	Monocytes-CD14+ RO01746 CL	Monocytes-CD14+ RO01746 Cell Line	BLOOD	CellLine	BI	Female
chr1	154412049	154416464	21.9072	rs113325045	SLC39A1	0.000378829	E124	ENCODE	Monocytes-CD14+_RO01746_CL	Monocytes-CD14+ RO01746 CL	Monocytes-CD14+ RO01746 Cell Line	BLOOD	CellLine	BI	Female
chr1	154412049	154416464	21.9072	rs4393147;rs4453032;rs6664201;rs4845372;rs4845623	SNAPIN	0.000492481	E124	ENCODE	Monocytes-CD14+_RO01746_CL	Monocytes-CD14+ RO01746 CL	Monocytes-CD14+ RO01746 Cell Line	BLOOD	CellLine	BI	Female
chr1	154412049	154416464	21.9072	rs4845372;rs4845623	FLAD1	0.000710841	E124	ENCODE	Monocytes-CD14+_RO01746_CL	Monocytes-CD14+ RO01746 CL	Monocytes-CD14+ RO01746 Cell Line	BLOOD	CellLine	BI	Female
chr1	154394550	154398710	12.4172	rs77302258	GBAP1	6.0829e-05	E124	ENCODE	Monocytes-CD14+_RO01746_CL	Monocytes-CD14+ RO01746 CL	Monocytes-CD14+ RO01746 Cell Line	BLOOD	CellLine	BI	Female
chr1	154394550	154398710	12.4172	rs6684439;rs4133213	SNAPIN	0.000370871	E124	ENCODE	Monocytes-CD14+_RO01746_CL	Monocytes-CD14+ RO01746 CL	Monocytes-CD14+ RO01746 Cell Line	BLOOD	CellLine	BI	Female
chr1	154394550	154398710	12.4172	rs77302258;rs12047973	FLAD1	0.000403796	E124	ENCODE	Monocytes-CD14+_RO01746_CL	Monocytes-CD14+ RO01746 CL	Monocytes-CD14+ RO01746 Cell Line	BLOOD	CellLine	BI	Female
chr1	38290131	38292274	12	rs74415767;rs61778079;rs67704103	SF3A3	1.04585e-17	E124	ENCODE	Monocytes-CD14+_RO01746_CL	Monocytes-CD14+ RO01746 CL	Monocytes-CD14+ RO01746 Cell Line	BLOOD	CellLine	BI	Female
chr1	38290131	38292274	12	rs67704103;rs74415767;rs61778079	INPP5B	1.07212e-11	E124	ENCODE	Monocytes-CD14+_RO01746_CL	Monocytes-CD14+ RO01746 CL	Monocytes-CD14+ RO01746 Cell Line	BLOOD	CellLine	BI	Female
chr1	38290131	38292274	12	rs74415767;rs61778079	FHL3	2.35e-07	E124	ENCODE	Monocytes-CD14+_RO01746_CL	Monocytes-CD14+ RO01746 CL	Monocytes-CD14+ RO01746 Cell Line	BLOOD	CellLine	BI	Female
chr1	38290131	38292274	12	rs74415767;rs61778079	YRDC	0.00010527	E124	ENCODE	Monocytes-CD14+_RO01746_CL	Monocytes-CD14+ RO01746 CL	Monocytes-CD14+ RO01746 Cell Line	BLOOD	CellLine	BI	Female
chr1	160830117	160831530	10.9842	rs61803285;rs4656940;rs4656941;rs12035295;rs12037885;rs58418513	ITLN1	2.48449e-13	E124	ENCODE	Monocytes-CD14+_RO01746_CL	Monocytes-CD14+ RO01746 CL	Monocytes-CD14+ RO01746 Cell Line	BLOOD	CellLine	BI	Female
chr1	160830117	160831530	10.9842	rs4656942	LY9	1.32136e-08	E124	ENCODE	Monocytes-CD14+_RO01746_CL	Monocytes-CD14+ RO01746 CL	Monocytes-CD14+ RO01746 Cell Line	BLOOD	CellLine	BI	Female
chr1	160830117	160831530	10.9842	rs12037885;rs58418513;rs61803285;rs4656940;rs4656941;rs12035295;rs61803286	CD244	2.21656e-06	E124	ENCODE	Monocytes-CD14+_RO01746_CL	Monocytes-CD14+ RO01746 CL	Monocytes-CD14+ RO01746 Cell Line	BLOOD	CellLine	BI	Female
chr1	160830117	160831530	10.9842	rs4656942	F11R	4.51027e-06	E124	ENCODE	Monocytes-CD14+_RO01746_CL	Monocytes-CD14+ RO01746 CL	Monocytes-CD14+ RO01746 Cell Line	BLOOD	CellLine	BI	Female
chr1	38285588	38286546	12	rs61778076;rs61778077;rs4653329	SF3A3	1.04585e-17	E124	ENCODE	Monocytes-CD14+_RO01746_CL	Monocytes-CD14+ RO01746 CL	Monocytes-CD14+ RO01746 Cell Line	BLOOD	CellLine	BI	Female
chr1	38285588	38286546	12	rs4653329;rs61778076;rs61778077	INPP5B	1.86355e-11	E124	ENCODE	Monocytes-CD14+_RO01746_CL	Monocytes-CD14+ RO01746 CL	Monocytes-CD14+ RO01746 Cell Line	BLOOD	CellLine	BI	Female
chr1	38285588	38286546	12	rs61778076;rs61778077	FHL3	2.35e-07	E124	ENCODE	Monocytes-CD14+_RO01746_CL	Monocytes-CD14+ RO01746 CL	Monocytes-CD14+ RO01746 Cell Line	BLOOD	CellLine	BI	Female
chr1	38285588	38286546	12	rs61778076;rs61778077	YRDC	0.00010527	E124	ENCODE	Monocytes-CD14+_RO01746_CL	Monocytes-CD14+ RO01746 CL	Monocytes-CD14+ RO01746 Cell Line	BLOOD	CellLine	BI	Female
chr1	198640309	198642458	8.6	rs77235602;rs17668708	PTPRC	0.000371629	E124	ENCODE	Monocytes-CD14+_RO01746_CL	Monocytes-CD14+ RO01746 CL	Monocytes-CD14+ RO01746 Cell Line	BLOOD	CellLine	BI	Female
chr1	154417036	154417930	9.81818	rs4845373	SNAPIN	0.000492481	E124	ENCODE	Monocytes-CD14+_RO01746_CL	Monocytes-CD14+ RO01746 CL	Monocytes-CD14+ RO01746 Cell Line	BLOOD	CellLine	BI	Female
chr11	36508609	36510307	7.33333	rs5030487;rs5030482;rs5030485;rs5030486	TRAF6	8.08881e-05	E124	ENCODE	Monocytes-CD14+_RO01746_CL	Monocytes-CD14+ RO01746 CL	Monocytes-CD14+ RO01746 Cell Line	BLOOD	CellLine	BI	Female
chr22	21978283	21979910	8.54492	rs4821124;rs12158299;rs11089637	UBE2L3	5.24534e-38	E124	ENCODE	Monocytes-CD14+_RO01746_CL	Monocytes-CD14+ RO01746 CL	Monocytes-CD14+ RO01746 Cell Line	BLOOD	CellLine	BI	Female
chr6	159514349	159515447	7.6	rs2249937	TAGAP	0.000345612	E124	ENCODE	Monocytes-CD14+_RO01746_CL	Monocytes-CD14+ RO01746 CL	Monocytes-CD14+ RO01746 Cell Line	BLOOD	CellLine	BI	Female
chr22	21956221	21957355	8.72727	rs2283790	UBE2L3	7.34836e-38	E124	ENCODE	Monocytes-CD14+_RO01746_CL	Monocytes-CD14+ RO01746 CL	Monocytes-CD14+ RO01746 Cell Line	BLOOD	CellLine	BI	Female
chr2	61163013	61165699	6.39098	rs6726160;rs13017599;rs67766926	AHSA2	2.19931e-09	E124	ENCODE	Monocytes-CD14+_RO01746_CL	Monocytes-CD14+ RO01746 CL	Monocytes-CD14+ RO01746 Cell Line	BLOOD	CellLine	BI	Female
chr2	61163013	61165699	6.39098	rs6726160;rs13017599	USP34	1.84294e-07	E124	ENCODE	Monocytes-CD14+_RO01746_CL	Monocytes-CD14+ RO01746 CL	Monocytes-CD14+ RO01746 Cell Line	BLOOD	CellLine	BI	Female
chr2	61163013	61165699	6.39098	rs67766926	LOC339803	3.15685e-05	E124	ENCODE	Monocytes-CD14+_RO01746_CL	Monocytes-CD14+ RO01746 CL	Monocytes-CD14+ RO01746 Cell Line	BLOOD	CellLine	BI	Female
chr12	56378838	56379939	7.63636	rs1873914;rs773114	SUOX	1.81796e-05	E124	ENCODE	Monocytes-CD14+_RO01746_CL	Monocytes-CD14+ RO01746 CL	Monocytes-CD14+ RO01746 Cell Line	BLOOD	CellLine	BI	Female
chr12	56378838	56379939	7.63636	rs773114;rs1873914	CDK2	0.000243345	E124	ENCODE	Monocytes-CD14+_RO01746_CL	Monocytes-CD14+ RO01746 CL	Monocytes-CD14+ RO01746 Cell Line	BLOOD	CellLine	BI	Female
chr12	56378838	56379939	7.63636	rs17118206	IKZF4	0.000368132	E124	ENCODE	Monocytes-CD14+_RO01746_CL	Monocytes-CD14+ RO01746 CL	Monocytes-CD14+ RO01746 Cell Line	BLOOD	CellLine	BI	Female
chr22	21958891	21959640	6	rs4821108	UBE2L3	7.34836e-38	E124	ENCODE	Monocytes-CD14+_RO01746_CL	Monocytes-CD14+ RO01746 CL	Monocytes-CD14+ RO01746 Cell Line	BLOOD	CellLine	BI	Female
chr1	38277432	38278815	6.5534	rs28411352	INPP5B	8.54076e-12	E124	ENCODE	Monocytes-CD14+_RO01746_CL	Monocytes-CD14+ RO01746 CL	Monocytes-CD14+ RO01746 Cell Line	BLOOD	CellLine	BI	Female
chr1	38277432	38278815	6.5534	rs28411352	SF3A3	7.55914e-08	E124	ENCODE	Monocytes-CD14+_RO01746_CL	Monocytes-CD14+ RO01746 CL	Monocytes-CD14+ RO01746 Cell Line	BLOOD	CellLine	BI	Female
chr1	38277432	38278815	6.5534	rs28411352	FHL3	0.000267415	E124	ENCODE	Monocytes-CD14+_RO01746_CL	Monocytes-CD14+ RO01746 CL	Monocytes-CD14+ RO01746 Cell Line	BLOOD	CellLine	BI	Female
chr22	21958173	21958851	6.81818	rs2266964	UBE2L3	2.27553e-39	E124	ENCODE	Monocytes-CD14+_RO01746_CL	Monocytes-CD14+ RO01746 CL	Monocytes-CD14+ RO01746 Cell Line	BLOOD	CellLine	BI	Female
chr22	21976307	21977458	6.19266	rs7444;rs7445	UBE2L3	2.27553e-39	E124	ENCODE	Monocytes-CD14+_RO01746_CL	Monocytes-CD14+ RO01746 CL	Monocytes-CD14+ RO01746 Cell Line	BLOOD	CellLine	BI	Female
chr1	154410496	154411767	4.2	rs4845622	SNAPIN	0.000492481	E124	ENCODE	Monocytes-CD14+_RO01746_CL	Monocytes-CD14+ RO01746 CL	Monocytes-CD14+ RO01746 Cell Line	BLOOD	CellLine	BI	Female
chr22	21941904	21942820	4.85714	rs12484550;rs9621715;rs5998599	UBE2L3	2.50382e-38	E124	ENCODE	Monocytes-CD14+_RO01746_CL	Monocytes-CD14+ RO01746 CL	Monocytes-CD14+ RO01746 Cell Line	BLOOD	CellLine	BI	Female
chr9	123706478	123707556	5.99808	rs10985102	TRAF1	1.77794e-18	E124	ENCODE	Monocytes-CD14+_RO01746_CL	Monocytes-CD14+ RO01746 CL	Monocytes-CD14+ RO01746 Cell Line	BLOOD	CellLine	BI	Female
chr9	123706478	123707556	5.99808	rs10985102	PSMD5-AS1	1.15675e-12	E124	ENCODE	Monocytes-CD14+_RO01746_CL	Monocytes-CD14+ RO01746 CL	Monocytes-CD14+ RO01746 Cell Line	BLOOD	CellLine	BI	Female
chr9	123706478	123707556	5.99808	rs10985102	RAB14	3.60004e-06	E124	ENCODE	Monocytes-CD14+_RO01746_CL	Monocytes-CD14+ RO01746 CL	Monocytes-CD14+ RO01746 Cell Line	BLOOD	CellLine	BI	Female
chr9	123706478	123707556	5.99808	rs10985102	PHF19	0.000464411	E124	ENCODE	Monocytes-CD14+_RO01746_CL	Monocytes-CD14+ RO01746 CL	Monocytes-CD14+ RO01746 Cell Line	BLOOD	CellLine	BI	Female
chr20	44740153	44740560	5.75	rs6074022	CD40	1.63888e-07	E124	ENCODE	Monocytes-CD14+_RO01746_CL	Monocytes-CD14+ RO01746 CL	Monocytes-CD14+ RO01746 Cell Line	BLOOD	CellLine	BI	Female
chr20	44739412	44740025	5.09709	rs6032664	CD40	1.63888e-07	E124	ENCODE	Monocytes-CD14+_RO01746_CL	Monocytes-CD14+ RO01746 CL	Monocytes-CD14+ RO01746 Cell Line	BLOOD	CellLine	BI	Female
chr22	21974442	21975960	4.33333	rs5754387	UBE2L3	5.91174e-37	E124	ENCODE	Monocytes-CD14+_RO01746_CL	Monocytes-CD14+ RO01746 CL	Monocytes-CD14+ RO01746 Cell Line	BLOOD	CellLine	BI	Female
chr11	72410701	72411670	5.18182	rs11605042;rs7110501;rs10898866	STARD10	9.07497e-12	E124	ENCODE	Monocytes-CD14+_RO01746_CL	Monocytes-CD14+ RO01746 CL	Monocytes-CD14+ RO01746 Cell Line	BLOOD	CellLine	BI	Female
chr22	21949282	21949993	5.18182	rs2070512	UBE2L3	2.27553e-39	E124	ENCODE	Monocytes-CD14+_RO01746_CL	Monocytes-CD14+ RO01746 CL	Monocytes-CD14+ RO01746 Cell Line	BLOOD	CellLine	BI	Female
chr1	198659854	198661005	4.4	rs2182419;rs16843712	PTPRC	9.93501e-06	E124	ENCODE	Monocytes-CD14+_RO01746_CL	Monocytes-CD14+ RO01746 CL	Monocytes-CD14+ RO01746 Cell Line	BLOOD	CellLine	BI	Female
chr1	198670444	198671189	4	rs78200658;rs17623914	PTPRC	0.000158196	E124	ENCODE	Monocytes-CD14+_RO01746_CL	Monocytes-CD14+ RO01746 CL	Monocytes-CD14+ RO01746 Cell Line	BLOOD	CellLine	BI	Female
chr1	38294280	38294743	4.81799	rs28544343	INPP5B	1.75774e-10	E124	ENCODE	Monocytes-CD14+_RO01746_CL	Monocytes-CD14+ RO01746 CL	Monocytes-CD14+ RO01746 Cell Line	BLOOD	CellLine	BI	Female
chr1	38294280	38294743	4.81799	rs28544343	SF3A3	1.28553e-09	E124	ENCODE	Monocytes-CD14+_RO01746_CL	Monocytes-CD14+ RO01746 CL	Monocytes-CD14+ RO01746 Cell Line	BLOOD	CellLine	BI	Female
chr22	21944895	21946285	4.5	rs5749502;rs5998619;rs73166632	UBE2L3	2.50382e-38	E124	ENCODE	Monocytes-CD14+_RO01746_CL	Monocytes-CD14+ RO01746 CL	Monocytes-CD14+ RO01746 Cell Line	BLOOD	CellLine	BI	Female
chr5	102607800	102608363	4.36893	rs35801	PPIP5K2	8.09872e-09	E124	ENCODE	Monocytes-CD14+_RO01746_CL	Monocytes-CD14+ RO01746 CL	Monocytes-CD14+ RO01746 Cell Line	BLOOD	CellLine	BI	Female
chr5	102607800	102608363	4.36893	rs35801	PAM	6.36002e-07	E124	ENCODE	Monocytes-CD14+_RO01746_CL	Monocytes-CD14+ RO01746 CL	Monocytes-CD14+ RO01746 Cell Line	BLOOD	CellLine	BI	Female
chr1	198657382	198658110	4	rs3767745;rs12144388	PTPRC	1.47445e-05	E124	ENCODE	Monocytes-CD14+_RO01746_CL	Monocytes-CD14+ RO01746 CL	Monocytes-CD14+ RO01746 Cell Line	BLOOD	CellLine	BI	Female
chr3	17075421	17075971	4.09091	rs12497953	PLCL2	0.000138821	E124	ENCODE	Monocytes-CD14+_RO01746_CL	Monocytes-CD14+ RO01746 CL	Monocytes-CD14+ RO01746 Cell Line	BLOOD	CellLine	BI	Female
chr1	154411770	154414943	16.6053	rs113325045	SLC39A1	0.000378829	E130	Blood & T-cell	P._CD4+_T_cells_f._umbilical_cord	P. CD4+ T cells f. umbilical cord	Primary CD4+ T cells from umbilical cord	BLOOD	PrimaryCell	UW	Pooled
chr1	154411770	154414943	16.6053	rs4393147;rs4453032;rs6664201	SNAPIN	0.000492481	E130	Blood & T-cell	P._CD4+_T_cells_f._umbilical_cord	P. CD4+ T cells f. umbilical cord	Primary CD4+ T cells from umbilical cord	BLOOD	PrimaryCell	UW	Pooled
chr11	61598509	61603360	9.3843	rs61897793;rs174573;rs174575;rs174574	FADS2	1.47718e-62	E130	Blood & T-cell	P._CD4+_T_cells_f._umbilical_cord	P. CD4+ T cells f. umbilical cord	Primary CD4+ T cells from umbilical cord	BLOOD	PrimaryCell	UW	Pooled
chr11	61598509	61603360	9.3843	rs174574;rs174575	TMEM258	8.58574e-06	E130	Blood & T-cell	P._CD4+_T_cells_f._umbilical_cord	P. CD4+ T cells f. umbilical cord	Primary CD4+ T cells from umbilical cord	BLOOD	PrimaryCell	UW	Pooled
chr11	61598509	61603360	9.3843	rs2727270;rs2727271	SDHAF2	0.000572487	E130	Blood & T-cell	P._CD4+_T_cells_f._umbilical_cord	P. CD4+ T cells f. umbilical cord	Primary CD4+ T cells from umbilical cord	BLOOD	PrimaryCell	UW	Pooled
chr16	11828124	11829128	14.504	rs11075011;rs4780399;rs35955905;rs56392104	SNN	6.52893e-14	E130	Blood & T-cell	P._CD4+_T_cells_f._umbilical_cord	P. CD4+ T cells f. umbilical cord	Primary CD4+ T cells from umbilical cord	BLOOD	PrimaryCell	UW	Pooled
chr2	65633665	65634110	8.5003	rs2576923;rs13029865	ACTR2	2.64149e-12	E130	Blood & T-cell	P._CD4+_T_cells_f._umbilical_cord	P. CD4+ T cells f. umbilical cord	Primary CD4+ T cells from umbilical cord	BLOOD	PrimaryCell	UW	Pooled
chr21	34751699	34754381	6.9947	rs28735854;rs62226376;rs12329794;rs2834208	TMEM50B	2.61584e-13	E130	Blood & T-cell	P._CD4+_T_cells_f._umbilical_cord	P. CD4+ T cells f. umbilical cord	Primary CD4+ T cells from umbilical cord	BLOOD	PrimaryCell	UW	Pooled
chr21	34751699	34754381	6.9947	rs2834208	IL10RB	9.45875e-07	E130	Blood & T-cell	P._CD4+_T_cells_f._umbilical_cord	P. CD4+ T cells f. umbilical cord	Primary CD4+ T cells from umbilical cord	BLOOD	PrimaryCell	UW	Pooled
chr21	34751699	34754381	6.9947	rs62226376;rs12329794;rs2834208	IFNAR1	0.000404691	E130	Blood & T-cell	P._CD4+_T_cells_f._umbilical_cord	P. CD4+ T cells f. umbilical cord	Primary CD4+ T cells from umbilical cord	BLOOD	PrimaryCell	UW	Pooled
chr21	34751699	34754381	6.9947	rs28735854	ITSN1	0.000421201	E130	Blood & T-cell	P._CD4+_T_cells_f._umbilical_cord	P. CD4+ T cells f. umbilical cord	Primary CD4+ T cells from umbilical cord	BLOOD	PrimaryCell	UW	Pooled
chr22	21941822	21942944	11.396	rs12484550;rs9621715;rs5998599	UBE2L3	2.50382e-38	E130	Blood & T-cell	P._CD4+_T_cells_f._umbilical_cord	P. CD4+ T cells f. umbilical cord	Primary CD4+ T cells from umbilical cord	BLOOD	PrimaryCell	UW	Pooled
chr22	39747491	39748149	10.7354	rs2069235;rs909685	SYNGR1	2.90172e-15	E130	Blood & T-cell	P._CD4+_T_cells_f._umbilical_cord	P. CD4+ T cells f. umbilical cord	Primary CD4+ T cells from umbilical cord	BLOOD	PrimaryCell	UW	Pooled
chr4	123498103	123500930	16.5445	rs4833836	TRPC3	0.00046166	E130	Blood & T-cell	P._CD4+_T_cells_f._umbilical_cord	P. CD4+ T cells f. umbilical cord	Primary CD4+ T cells from umbilical cord	BLOOD	PrimaryCell	UW	Pooled
chr6	149813640	149818971	5.0086	rs909792;rs6929614;rs4897131;rs4897132;rs7753560;rs2880075;rs2341551;rs2105200;rs62442787;rs1474640;rs2341550;rs62442788;rs17732745;rs4897133	GINM1	4.9343e-05	E130	Blood & T-cell	P._CD4+_T_cells_f._umbilical_cord	P. CD4+ T cells f. umbilical cord	Primary CD4+ T cells from umbilical cord	BLOOD	PrimaryCell	UW	Pooled
chr6	149813640	149818971	5.0086	rs909792	ZC3H12D	0.000664302	E130	Blood & T-cell	P._CD4+_T_cells_f._umbilical_cord	P. CD4+ T cells f. umbilical cord	Primary CD4+ T cells from umbilical cord	BLOOD	PrimaryCell	UW	Pooled
chr6	149821917	149822685	7.9024	rs9377222;rs9390684	GINM1	0.000167714	E130	Blood & T-cell	P._CD4+_T_cells_f._umbilical_cord	P. CD4+ T cells f. umbilical cord	Primary CD4+ T cells from umbilical cord	BLOOD	PrimaryCell	UW	Pooled
chr6	149827439	149831517	7.4906	rs9399689;rs12665533	GINM1	0.000118807	E130	Blood & T-cell	P._CD4+_T_cells_f._umbilical_cord	P. CD4+ T cells f. umbilical cord	Primary CD4+ T cells from umbilical cord	BLOOD	PrimaryCell	UW	Pooled
chr6	159506307	159507503	8.2305	rs3127211;rs9355259;rs9355697	TAGAP	4.80408e-07	E130	Blood & T-cell	P._CD4+_T_cells_f._umbilical_cord	P. CD4+ T cells f. umbilical cord	Primary CD4+ T cells from umbilical cord	BLOOD	PrimaryCell	UW	Pooled
chr6	159506307	159507503	8.2305	rs3127211	RSPH3	1.81447e-05	E130	Blood & T-cell	P._CD4+_T_cells_f._umbilical_cord	P. CD4+ T cells f. umbilical cord	Primary CD4+ T cells from umbilical cord	BLOOD	PrimaryCell	UW	Pooled
chr6	159514347	159516470	7.8013	rs2249937	TAGAP	0.000345612	E130	Blood & T-cell	P._CD4+_T_cells_f._umbilical_cord	P. CD4+ T cells f. umbilical cord	Primary CD4+ T cells from umbilical cord	BLOOD	PrimaryCell	UW	Pooled
chr9	123663646	123670370	4.2812	rs10739577;rs10818486;rs2241003;rs9886724;rs4836834;rs10818485;rs10435844;rs4837799;rs7848332;rs7859805;rs10435843	TRAF1	1.50114e-18	E130	Blood & T-cell	P._CD4+_T_cells_f._umbilical_cord	P. CD4+ T cells f. umbilical cord	Primary CD4+ T cells from umbilical cord	BLOOD	PrimaryCell	UW	Pooled
chr9	123663646	123670370	4.2812	rs7859805;rs10435843;rs10818485;rs10435844;rs4837799;rs7848332;rs4836834;rs9886724;rs10739577;rs10818486;rs2241003;rs113727801	PSMD5-AS1	2.58507e-14	E130	Blood & T-cell	P._CD4+_T_cells_f._umbilical_cord	P. CD4+ T cells f. umbilical cord	Primary CD4+ T cells from umbilical cord	BLOOD	PrimaryCell	UW	Pooled
chr9	123663646	123670370	4.2812	rs4836834;rs9886724;rs10739577;rs10818486;rs2241003;rs10435843;rs62578379	RAB14	2.64631e-06	E130	Blood & T-cell	P._CD4+_T_cells_f._umbilical_cord	P. CD4+ T cells f. umbilical cord	Primary CD4+ T cells from umbilical cord	BLOOD	PrimaryCell	UW	Pooled
chr9	123663646	123670370	4.2812	rs10818485;rs10435844;rs4837799;rs7848332;rs7859805;rs10435843;rs10739577;rs10818486;rs9886724;rs4836834;rs2241003	PHF19	3.08733e-05	E130	Blood & T-cell	P._CD4+_T_cells_f._umbilical_cord	P. CD4+ T cells f. umbilical cord	Primary CD4+ T cells from umbilical cord	BLOOD	PrimaryCell	UW	Pooled
chr1	161410218	161410627	26.5428	rs142564440;rs141573908;rs150891797	FCGR2A	0.00062662	E131	Blood & T-cell	P._Th1_f._CD4	P. Th1 f. CD4+	Primary T helper 1 cells from in vitro polarization of CD4+ T cells	BLOOD	PrimaryCell	UW	Pooled
chr16	11828073	11828936	8.1802	rs11075011;rs4780399;rs35955905;rs56392104	SNN	6.52893e-14	E131	Blood & T-cell	P._Th1_f._CD4	P. Th1 f. CD4+	Primary T helper 1 cells from in vitro polarization of CD4+ T cells	BLOOD	PrimaryCell	UW	Pooled
chr21	34752013	34753684	6.6927	rs28735854;rs62226376;rs12329794;rs2834208	TMEM50B	2.61584e-13	E131	Blood & T-cell	P._Th1_f._CD4	P. Th1 f. CD4+	Primary T helper 1 cells from in vitro polarization of CD4+ T cells	BLOOD	PrimaryCell	UW	Pooled
chr21	34752013	34753684	6.6927	rs2834208	IL10RB	9.45875e-07	E131	Blood & T-cell	P._Th1_f._CD4	P. Th1 f. CD4+	Primary T helper 1 cells from in vitro polarization of CD4+ T cells	BLOOD	PrimaryCell	UW	Pooled
chr21	34752013	34753684	6.6927	rs62226376;rs12329794;rs2834208	IFNAR1	0.000404691	E131	Blood & T-cell	P._Th1_f._CD4	P. Th1 f. CD4+	Primary T helper 1 cells from in vitro polarization of CD4+ T cells	BLOOD	PrimaryCell	UW	Pooled
chr21	34752013	34753684	6.6927	rs28735854	ITSN1	0.000421201	E131	Blood & T-cell	P._Th1_f._CD4	P. Th1 f. CD4+	Primary T helper 1 cells from in vitro polarization of CD4+ T cells	BLOOD	PrimaryCell	UW	Pooled
chr22	21941614	21942976	11.7215	rs12484550;rs9621715;rs5998599	UBE2L3	2.50382e-38	E131	Blood & T-cell	P._Th1_f._CD4	P. Th1 f. CD4+	Primary T helper 1 cells from in vitro polarization of CD4+ T cells	BLOOD	PrimaryCell	UW	Pooled
chr4	123499128	123500921	12.8735	rs4833836	TRPC3	0.00046166	E131	Blood & T-cell	P._Th1_f._CD4	P. Th1 f. CD4+	Primary T helper 1 cells from in vitro polarization of CD4+ T cells	BLOOD	PrimaryCell	UW	Pooled
chr6	149813633	149821730	6.3299	rs909792;rs7774597;rs6929614;rs4897131;rs4897132;rs7753560;rs7774559;rs2880075;rs2341551;rs2105200;rs62442787;rs12524946;rs6570968;rs1474640;rs2341550;rs62442788;rs17732745;rs4897133	GINM1	4.9343e-05	E131	Blood & T-cell	P._Th1_f._CD4	P. Th1 f. CD4+	Primary T helper 1 cells from in vitro polarization of CD4+ T cells	BLOOD	PrimaryCell	UW	Pooled
chr6	149813633	149821730	6.3299	rs909792	ZC3H12D	0.000664302	E131	Blood & T-cell	P._Th1_f._CD4	P. Th1 f. CD4+	Primary T helper 1 cells from in vitro polarization of CD4+ T cells	BLOOD	PrimaryCell	UW	Pooled
chr6	149821945	149823496	8.0231	rs9377222;rs9390684	GINM1	0.000167714	E131	Blood & T-cell	P._Th1_f._CD4	P. Th1 f. CD4+	Primary T helper 1 cells from in vitro polarization of CD4+ T cells	BLOOD	PrimaryCell	UW	Pooled
chr6	149828778	149830127	11.204	rs12665533	GINM1	0.000169585	E131	Blood & T-cell	P._Th1_f._CD4	P. Th1 f. CD4+	Primary T helper 1 cells from in vitro polarization of CD4+ T cells	BLOOD	PrimaryCell	UW	Pooled
chr6	149830214	149832757	6.3167	rs9791197	LATS1	4.80137e-06	E131	Blood & T-cell	P._Th1_f._CD4	P. Th1 f. CD4+	Primary T helper 1 cells from in vitro polarization of CD4+ T cells	BLOOD	PrimaryCell	UW	Pooled
chr6	149830214	149832757	6.3167	rs9404039;rs9377223;rs9399689;rs62442792;rs62442793;rs9791197	GINM1	4.62094e-05	E131	Blood & T-cell	P._Th1_f._CD4	P. Th1 f. CD4+	Primary T helper 1 cells from in vitro polarization of CD4+ T cells	BLOOD	PrimaryCell	UW	Pooled
chr6	149836301	149837652	5.4251	rs78296717	GINM1	0.00021423	E131	Blood & T-cell	P._Th1_f._CD4	P. Th1 f. CD4+	Primary T helper 1 cells from in vitro polarization of CD4+ T cells	BLOOD	PrimaryCell	UW	Pooled
chr6	159514309	159516938	9.4028	rs2249937	TAGAP	0.000345612	E131	Blood & T-cell	P._Th1_f._CD4	P. Th1 f. CD4+	Primary T helper 1 cells from in vitro polarization of CD4+ T cells	BLOOD	PrimaryCell	UW	Pooled
chr9	123663897	123669301	5.3086	rs10739577;rs10818486;rs2241003;rs9886724;rs4836834;rs10818485;rs10435844;rs4837799;rs7859805;rs10435843	TRAF1	1.50114e-18	E131	Blood & T-cell	P._Th1_f._CD4	P. Th1 f. CD4+	Primary T helper 1 cells from in vitro polarization of CD4+ T cells	BLOOD	PrimaryCell	UW	Pooled
chr9	123663897	123669301	5.3086	rs7859805;rs10435843;rs10818485;rs10435844;rs4837799;rs4836834;rs9886724;rs10739577;rs10818486;rs2241003;rs113727801	PSMD5-AS1	2.58507e-14	E131	Blood & T-cell	P._Th1_f._CD4	P. Th1 f. CD4+	Primary T helper 1 cells from in vitro polarization of CD4+ T cells	BLOOD	PrimaryCell	UW	Pooled
chr9	123663897	123669301	5.3086	rs4836834;rs9886724;rs10739577;rs10818486;rs2241003;rs10435843	RAB14	2.64631e-06	E131	Blood & T-cell	P._Th1_f._CD4	P. Th1 f. CD4+	Primary T helper 1 cells from in vitro polarization of CD4+ T cells	BLOOD	PrimaryCell	UW	Pooled
chr9	123663897	123669301	5.3086	rs10818485;rs10435844;rs4837799;rs7859805;rs10435843;rs10739577;rs10818486;rs9886724;rs4836834;rs2241003	PHF19	3.08733e-05	E131	Blood & T-cell	P._Th1_f._CD4	P. Th1 f. CD4+	Primary T helper 1 cells from in vitro polarization of CD4+ T cells	BLOOD	PrimaryCell	UW	Pooled
chr1	154411748	154414475	23.3688	rs113325045	SLC39A1	0.000378829	E132	Blood & T-cell	P._Th2_f._CD4	P. Th2 f. CD4+	Primary T helper 2 cells from in vitro polarization of CD4+ T cells	BLOOD	PrimaryCell	UW	Pooled
chr1	154411748	154414475	23.3688	rs4393147;rs4453032;rs6664201	SNAPIN	0.000492481	E132	Blood & T-cell	P._Th2_f._CD4	P. Th2 f. CD4+	Primary T helper 2 cells from in vitro polarization of CD4+ T cells	BLOOD	PrimaryCell	UW	Pooled
chr1	198651150	198653393	5.8919	rs1326280;rs17669032	PTPRC	0.000158196	E132	Blood & T-cell	P._Th2_f._CD4	P. Th2 f. CD4+	Primary T helper 2 cells from in vitro polarization of CD4+ T cells	BLOOD	PrimaryCell	UW	Pooled
chr12	56393132	56393627	10.5607	rs1081975	SUOX	0.000273441	E132	Blood & T-cell	P._Th2_f._CD4	P. Th2 f. CD4+	Primary T helper 2 cells from in vitro polarization of CD4+ T cells	BLOOD	PrimaryCell	UW	Pooled
chr12	56393132	56393627	10.5607	rs1081975	CDK2	0.000433599	E132	Blood & T-cell	P._Th2_f._CD4	P. Th2 f. CD4+	Primary T helper 2 cells from in vitro polarization of CD4+ T cells	BLOOD	PrimaryCell	UW	Pooled
chr16	11828073	11828801	12.5681	rs11075011;rs4780399;rs35955905;rs56392104	SNN	6.52893e-14	E132	Blood & T-cell	P._Th2_f._CD4	P. Th2 f. CD4+	Primary T helper 2 cells from in vitro polarization of CD4+ T cells	BLOOD	PrimaryCell	UW	Pooled
chr21	34751833	34753724	8.6076	rs28735854;rs62226376;rs12329794;rs2834208	TMEM50B	2.61584e-13	E132	Blood & T-cell	P._Th2_f._CD4	P. Th2 f. CD4+	Primary T helper 2 cells from in vitro polarization of CD4+ T cells	BLOOD	PrimaryCell	UW	Pooled
chr21	34751833	34753724	8.6076	rs2834208	IL10RB	9.45875e-07	E132	Blood & T-cell	P._Th2_f._CD4	P. Th2 f. CD4+	Primary T helper 2 cells from in vitro polarization of CD4+ T cells	BLOOD	PrimaryCell	UW	Pooled
chr21	34751833	34753724	8.6076	rs62226376;rs12329794;rs2834208	IFNAR1	0.000404691	E132	Blood & T-cell	P._Th2_f._CD4	P. Th2 f. CD4+	Primary T helper 2 cells from in vitro polarization of CD4+ T cells	BLOOD	PrimaryCell	UW	Pooled
chr21	34751833	34753724	8.6076	rs28735854	ITSN1	0.000421201	E132	Blood & T-cell	P._Th2_f._CD4	P. Th2 f. CD4+	Primary T helper 2 cells from in vitro polarization of CD4+ T cells	BLOOD	PrimaryCell	UW	Pooled
chr22	21941787	21942943	12.3511	rs12484550;rs9621715;rs5998599	UBE2L3	2.50382e-38	E132	Blood & T-cell	P._Th2_f._CD4	P. Th2 f. CD4+	Primary T helper 2 cells from in vitro polarization of CD4+ T cells	BLOOD	PrimaryCell	UW	Pooled
chr6	149816347	149818319	10.7086	rs4897131;rs4897132;rs7753560;rs4897133	GINM1	7.24979e-05	E132	Blood & T-cell	P._Th2_f._CD4	P. Th2 f. CD4+	Primary T helper 2 cells from in vitro polarization of CD4+ T cells	BLOOD	PrimaryCell	UW	Pooled
chr6	159506428	159507597	10.3801	rs3127211;rs9355259;rs9355697	TAGAP	4.80408e-07	E132	Blood & T-cell	P._Th2_f._CD4	P. Th2 f. CD4+	Primary T helper 2 cells from in vitro polarization of CD4+ T cells	BLOOD	PrimaryCell	UW	Pooled
chr6	159506428	159507597	10.3801	rs3127211	RSPH3	1.81447e-05	E132	Blood & T-cell	P._Th2_f._CD4	P. Th2 f. CD4+	Primary T helper 2 cells from in vitro polarization of CD4+ T cells	BLOOD	PrimaryCell	UW	Pooled
chr6	159514102	159517109	6.0061	rs2249937	TAGAP	0.000345612	E132	Blood & T-cell	P._Th2_f._CD4	P. Th2 f. CD4+	Primary T helper 2 cells from in vitro polarization of CD4+ T cells	BLOOD	PrimaryCell	UW	Pooled
chr9	123664805	123668451	7.2271	rs2241003;rs9886724;rs4836834;rs10818485;rs10435844;rs4837799;rs10435843	TRAF1	1.64688e-18	E132	Blood & T-cell	P._Th2_f._CD4	P. Th2 f. CD4+	Primary T helper 2 cells from in vitro polarization of CD4+ T cells	BLOOD	PrimaryCell	UW	Pooled
chr9	123664805	123668451	7.2271	rs10435843;rs10818485;rs10435844;rs4837799;rs4836834;rs9886724;rs2241003	PSMD5-AS1	3.15891e-14	E132	Blood & T-cell	P._Th2_f._CD4	P. Th2 f. CD4+	Primary T helper 2 cells from in vitro polarization of CD4+ T cells	BLOOD	PrimaryCell	UW	Pooled
chr9	123664805	123668451	7.2271	rs4836834;rs9886724;rs2241003;rs10435843	RAB14	2.64631e-06	E132	Blood & T-cell	P._Th2_f._CD4	P. Th2 f. CD4+	Primary T helper 2 cells from in vitro polarization of CD4+ T cells	BLOOD	PrimaryCell	UW	Pooled
chr9	123664805	123668451	7.2271	rs10818485;rs10435844;rs4837799;rs10435843;rs9886724;rs4836834;rs2241003	PHF19	3.08733e-05	E132	Blood & T-cell	P._Th2_f._CD4	P. Th2 f. CD4+	Primary T helper 2 cells from in vitro polarization of CD4+ T cells	BLOOD	PrimaryCell	UW	Pooled

## Sheet: RAGWAS_H3K4me
chromosome	enhancer start (hg19)	enhancer end	peak	overlapping eQTL eSNPs	Mapped gene symbol	lowest nominal p-value for eQTL	epigenome data set ID	epigenome dataset group	Standardized Epigenome name [unix]	Standardized Epigenome name [short]	Standardized Epigenome name	ANATOMY	TYPE	LAB	SEX
chr1	154402228	154406682	36.7518	rs56383622;rs4845620	SNAPIN	0.000630154	E029	HSC & B-cell	P._monocytes_f._PB	P. monocytes f. PB	Primary monocytes from PB	BLOOD	PrimaryCell	UW	Male
chr21	34749437	34758167	34.5873	rs28735854;rs6517167;rs62226376;rs117155537;rs7282876;rs12329794;rs7280245;rs2834208;rs8129137	TMEM50B	2.61584e-13	E029	HSC & B-cell	P._monocytes_f._PB	P. monocytes f. PB	Primary monocytes from PB	BLOOD	PrimaryCell	UW	Male
chr21	34749437	34758167	34.5873	rs6517167;rs8129395;rs8127569	GART	5.53608e-07	E029	HSC & B-cell	P._monocytes_f._PB	P. monocytes f. PB	Primary monocytes from PB	BLOOD	PrimaryCell	UW	Male
chr21	34749437	34758167	34.5873	rs2834208;rs7282876;rs7279869;rs62226377;rs7280413	IL10RB	9.45875e-07	E029	HSC & B-cell	P._monocytes_f._PB	P. monocytes f. PB	Primary monocytes from PB	BLOOD	PrimaryCell	UW	Male
chr21	34749437	34758167	34.5873	rs7280245;rs62226376;rs12329794;rs117155537;rs8129137;rs2834208	IFNAR1	0.000203007	E029	HSC & B-cell	P._monocytes_f._PB	P. monocytes f. PB	Primary monocytes from PB	BLOOD	PrimaryCell	UW	Male
chr21	34749437	34758167	34.5873	rs28735854	ITSN1	0.000421201	E029	HSC & B-cell	P._monocytes_f._PB	P. monocytes f. PB	Primary monocytes from PB	BLOOD	PrimaryCell	UW	Male
chr12	111865161	111884792	30.2959	rs2239194;rs4766462;rs10849948;rs2238154;rs7296313;rs2283358;rs73199895;rs2285520;rs2239195;rs28362508	TMEM116	6.29493e-10	E029	HSC & B-cell	P._monocytes_f._PB	P. monocytes f. PB	Primary monocytes from PB	BLOOD	PrimaryCell	UW	Male
chr12	111865161	111884792	30.2959	rs3782887	NAA25	2.59471e-07	E029	HSC & B-cell	P._monocytes_f._PB	P. monocytes f. PB	Primary monocytes from PB	BLOOD	PrimaryCell	UW	Male
chr12	111865161	111884792	30.2959	rs4766462;rs10849948;rs2238154;rs7296313	ERP29	0.000104437	E029	HSC & B-cell	P._monocytes_f._PB	P. monocytes f. PB	Primary monocytes from PB	BLOOD	PrimaryCell	UW	Male
chr1	154390356	154397000	24.5534	rs77302258	GBAP1	6.0829e-05	E029	HSC & B-cell	P._monocytes_f._PB	P. monocytes f. PB	Primary monocytes from PB	BLOOD	PrimaryCell	UW	Male
chr1	154390356	154397000	24.5534	rs6684439;rs4133213	SNAPIN	0.000370871	E029	HSC & B-cell	P._monocytes_f._PB	P. monocytes f. PB	Primary monocytes from PB	BLOOD	PrimaryCell	UW	Male
chr1	154390356	154397000	24.5534	rs77302258;rs12047973	FLAD1	0.000403796	E029	HSC & B-cell	P._monocytes_f._PB	P. monocytes f. PB	Primary monocytes from PB	BLOOD	PrimaryCell	UW	Male
chr21	34747012	34748383	26.8728	rs10470090	TMEM50B	1.82375e-13	E029	HSC & B-cell	P._monocytes_f._PB	P. monocytes f. PB	Primary monocytes from PB	BLOOD	PrimaryCell	UW	Male
chr21	34747012	34748383	26.8728	rs10470090	ITSN1	0.000418956	E029	HSC & B-cell	P._monocytes_f._PB	P. monocytes f. PB	Primary monocytes from PB	BLOOD	PrimaryCell	UW	Male
chr9	123695694	123699072	25.0607	rs10760128;rs10739581	TRAF1	1.50114e-18	E029	HSC & B-cell	P._monocytes_f._PB	P. monocytes f. PB	Primary monocytes from PB	BLOOD	PrimaryCell	UW	Male
chr9	123695694	123699072	25.0607	rs10739581;rs10760128;rs74971050	PSMD5-AS1	8.82177e-13	E029	HSC & B-cell	P._monocytes_f._PB	P. monocytes f. PB	Primary monocytes from PB	BLOOD	PrimaryCell	UW	Male
chr9	123695694	123699072	25.0607	rs10739581;rs10760128;rs62578395	RAB14	1.33997e-06	E029	HSC & B-cell	P._monocytes_f._PB	P. monocytes f. PB	Primary monocytes from PB	BLOOD	PrimaryCell	UW	Male
chr9	123695694	123699072	25.0607	rs10739581;rs10760128	PHF19	0.000235246	E029	HSC & B-cell	P._monocytes_f._PB	P. monocytes f. PB	Primary monocytes from PB	BLOOD	PrimaryCell	UW	Male
chr21	34759431	34766687	26.7043	rs11702844;rs73194058;rs969478;rs111512302;rs56282402;rs56992660;rs57202190;rs60702473;rs11910007	TMEM50B	2.2237e-13	E029	HSC & B-cell	P._monocytes_f._PB	P. monocytes f. PB	Primary monocytes from PB	BLOOD	PrimaryCell	UW	Male
chr21	34759431	34766687	26.7043	rs969478;rs111512302;rs60702473;rs9305528;rs6517169	GART	3.17598e-08	E029	HSC & B-cell	P._monocytes_f._PB	P. monocytes f. PB	Primary monocytes from PB	BLOOD	PrimaryCell	UW	Male
chr21	34759431	34766687	26.7043	rs8126534;rs2040110;rs6517168;rs56282402	IL10RB	8.6815e-06	E029	HSC & B-cell	P._monocytes_f._PB	P. monocytes f. PB	Primary monocytes from PB	BLOOD	PrimaryCell	UW	Male
chr21	34759431	34766687	26.7043	rs56282402;rs11910007;rs56992660;rs57202190	IFNAR1	4.3384e-05	E029	HSC & B-cell	P._monocytes_f._PB	P. monocytes f. PB	Primary monocytes from PB	BLOOD	PrimaryCell	UW	Male
chr21	34759431	34766687	26.7043	rs73194058;rs11702844	ITSN1	0.000134055	E029	HSC & B-cell	P._monocytes_f._PB	P. monocytes f. PB	Primary monocytes from PB	BLOOD	PrimaryCell	UW	Male
chr1	154424602	154430426	18.6843	rs12126142;rs4129267;rs2228145;rs12133641	SNAPIN	0.000149948	E029	HSC & B-cell	P._monocytes_f._PB	P. monocytes f. PB	Primary monocytes from PB	BLOOD	PrimaryCell	UW	Male
chr10	81698909	81700661	20.7762	rs17886630;rs2245121	ANXA11	3.7489e-18	E029	HSC & B-cell	P._monocytes_f._PB	P. monocytes f. PB	Primary monocytes from PB	BLOOD	PrimaryCell	UW	Male
chr10	6107157	6112002	17.1868	rs7893324	PRKCQ-AS1	4.27416e-05	E029	HSC & B-cell	P._monocytes_f._PB	P. monocytes f. PB	Primary monocytes from PB	BLOOD	PrimaryCell	UW	Male
chr12	111831821	111833912	18.2208	rs10774623;rs10774622	TMEM116	7.46403e-09	E029	HSC & B-cell	P._monocytes_f._PB	P. monocytes f. PB	Primary monocytes from PB	BLOOD	PrimaryCell	UW	Male
chr12	111831821	111833912	18.2208	rs10774623;rs10774622	ERP29	1.51565e-05	E029	HSC & B-cell	P._monocytes_f._PB	P. monocytes f. PB	Primary monocytes from PB	BLOOD	PrimaryCell	UW	Male
chr12	111831821	111833912	18.2208	rs4572196	HECTD4	0.00057741	E029	HSC & B-cell	P._monocytes_f._PB	P. monocytes f. PB	Primary monocytes from PB	BLOOD	PrimaryCell	UW	Male
chr20	44739259	44740189	13.6118	rs6032664	CD40	1.63888e-07	E029	HSC & B-cell	P._monocytes_f._PB	P. monocytes f. PB	Primary monocytes from PB	BLOOD	PrimaryCell	UW	Male
chr6	44229075	44232091	14.4555	rs3957269;rs3997541;rs3997540;rs730775	AARS2	3.88454e-14	E029	HSC & B-cell	P._monocytes_f._PB	P. monocytes f. PB	Primary monocytes from PB	BLOOD	PrimaryCell	UW	Male
chr2	61152330	61154460	16.9832	rs3732179;rs34518355;rs1429265	AHSA2	7.08571e-13	E029	HSC & B-cell	P._monocytes_f._PB	P. monocytes f. PB	Primary monocytes from PB	BLOOD	PrimaryCell	UW	Male
chr2	61152330	61154460	16.9832	rs34518355;rs3732179	USP34	5.82149e-07	E029	HSC & B-cell	P._monocytes_f._PB	P. monocytes f. PB	Primary monocytes from PB	BLOOD	PrimaryCell	UW	Male
chr2	61152330	61154460	16.9832	rs1429265;rs3732179	LOC339803	8.25493e-06	E029	HSC & B-cell	P._monocytes_f._PB	P. monocytes f. PB	Primary monocytes from PB	BLOOD	PrimaryCell	UW	Male
chr2	61152330	61154460	16.9832	rs3732179	PEX13	0.00079359	E029	HSC & B-cell	P._monocytes_f._PB	P. monocytes f. PB	Primary monocytes from PB	BLOOD	PrimaryCell	UW	Male
chr6	159513049	159516118	15.6368	rs2249937	TAGAP	0.000345612	E029	HSC & B-cell	P._monocytes_f._PB	P. monocytes f. PB	Primary monocytes from PB	BLOOD	PrimaryCell	UW	Male
chr22	21976071	21977199	13.5998	rs7444;rs7445	UBE2L3	2.27553e-39	E029	HSC & B-cell	P._monocytes_f._PB	P. monocytes f. PB	Primary monocytes from PB	BLOOD	PrimaryCell	UW	Male
chr1	38290535	38292294	15.3946	rs74415767;rs61778079;rs67704103	SF3A3	1.04585e-17	E029	HSC & B-cell	P._monocytes_f._PB	P. monocytes f. PB	Primary monocytes from PB	BLOOD	PrimaryCell	UW	Male
chr1	38290535	38292294	15.3946	rs67704103;rs74415767;rs61778079	INPP5B	1.07212e-11	E029	HSC & B-cell	P._monocytes_f._PB	P. monocytes f. PB	Primary monocytes from PB	BLOOD	PrimaryCell	UW	Male
chr1	38290535	38292294	15.3946	rs74415767;rs61778079	FHL3	2.35e-07	E029	HSC & B-cell	P._monocytes_f._PB	P. monocytes f. PB	Primary monocytes from PB	BLOOD	PrimaryCell	UW	Male
chr1	38290535	38292294	15.3946	rs74415767;rs61778079	YRDC	0.00010527	E029	HSC & B-cell	P._monocytes_f._PB	P. monocytes f. PB	Primary monocytes from PB	BLOOD	PrimaryCell	UW	Male
chr2	61082815	61085286	12.4632	rs7588054;rs62149416;rs62149417	AHSA2	1.25928e-08	E029	HSC & B-cell	P._monocytes_f._PB	P. monocytes f. PB	Primary monocytes from PB	BLOOD	PrimaryCell	UW	Male
chr2	61082815	61085286	12.4632	rs62149416;rs7588054;rs62149417	USP34	9.57831e-08	E029	HSC & B-cell	P._monocytes_f._PB	P. monocytes f. PB	Primary monocytes from PB	BLOOD	PrimaryCell	UW	Male
chr6	149865175	149866417	13.5835	rs62442798	GINM1	0.00021423	E029	HSC & B-cell	P._monocytes_f._PB	P. monocytes f. PB	Primary monocytes from PB	BLOOD	PrimaryCell	UW	Male
chr2	61162896	61165331	11.3748	rs6726160;rs13017599;rs67766926	AHSA2	2.19931e-09	E029	HSC & B-cell	P._monocytes_f._PB	P. monocytes f. PB	Primary monocytes from PB	BLOOD	PrimaryCell	UW	Male
chr2	61162896	61165331	11.3748	rs6726160;rs13017599	USP34	1.84294e-07	E029	HSC & B-cell	P._monocytes_f._PB	P. monocytes f. PB	Primary monocytes from PB	BLOOD	PrimaryCell	UW	Male
chr2	61162896	61165331	11.3748	rs67766926	LOC339803	3.15685e-05	E029	HSC & B-cell	P._monocytes_f._PB	P. monocytes f. PB	Primary monocytes from PB	BLOOD	PrimaryCell	UW	Male
chr2	65608291	65611645	8.3581	rs876933;rs268132;rs268131;rs1876518;rs874952	ACTR2	1.95163e-12	E029	HSC & B-cell	P._monocytes_f._PB	P. monocytes f. PB	Primary monocytes from PB	BLOOD	PrimaryCell	UW	Male
chr2	65604412	65605888	11.2037	rs17475335;rs2118305;rs174847;rs11689314;rs34928603	ACTR2	1.95163e-12	E029	HSC & B-cell	P._monocytes_f._PB	P. monocytes f. PB	Primary monocytes from PB	BLOOD	PrimaryCell	UW	Male
chr1	38285721	38286297	14.0292	rs61778076;rs61778077;rs4653329	SF3A3	1.04585e-17	E029	HSC & B-cell	P._monocytes_f._PB	P. monocytes f. PB	Primary monocytes from PB	BLOOD	PrimaryCell	UW	Male
chr1	38285721	38286297	14.0292	rs4653329;rs61778076;rs61778077	INPP5B	1.86355e-11	E029	HSC & B-cell	P._monocytes_f._PB	P. monocytes f. PB	Primary monocytes from PB	BLOOD	PrimaryCell	UW	Male
chr1	38285721	38286297	14.0292	rs61778076;rs61778077	FHL3	2.35e-07	E029	HSC & B-cell	P._monocytes_f._PB	P. monocytes f. PB	Primary monocytes from PB	BLOOD	PrimaryCell	UW	Male
chr1	38285721	38286297	14.0292	rs61778076;rs61778077	YRDC	0.00010527	E029	HSC & B-cell	P._monocytes_f._PB	P. monocytes f. PB	Primary monocytes from PB	BLOOD	PrimaryCell	UW	Male
chr1	154410488	154412758	12.6562	rs4845622	SNAPIN	0.000492481	E029	HSC & B-cell	P._monocytes_f._PB	P. monocytes f. PB	Primary monocytes from PB	BLOOD	PrimaryCell	UW	Male
chr8	11338469	11340561	9.52915	rs2736332;rs2061831;rs2199690;rs17799486;rs67390008;rs1531577	FAM167A	2.4419e-18	E029	HSC & B-cell	P._monocytes_f._PB	P. monocytes f. PB	Primary monocytes from PB	BLOOD	PrimaryCell	UW	Male
chr8	11338469	11340561	9.52915	rs2199690;rs17799486;rs67390008	NEIL2	1.19926e-07	E029	HSC & B-cell	P._monocytes_f._PB	P. monocytes f. PB	Primary monocytes from PB	BLOOD	PrimaryCell	UW	Male
chr8	11338469	11340561	9.52915	rs2199690;rs17799486;rs2061831	XKR6	5.29315e-06	E029	HSC & B-cell	P._monocytes_f._PB	P. monocytes f. PB	Primary monocytes from PB	BLOOD	PrimaryCell	UW	Male
chr8	11338469	11340561	9.52915	rs17799486;rs2199690	CTSB	1.66662e-05	E029	HSC & B-cell	P._monocytes_f._PB	P. monocytes f. PB	Primary monocytes from PB	BLOOD	PrimaryCell	UW	Male
chr8	11338469	11340561	9.52915	rs2061831;rs2736332	PINX1	0.000188647	E029	HSC & B-cell	P._monocytes_f._PB	P. monocytes f. PB	Primary monocytes from PB	BLOOD	PrimaryCell	UW	Male
chr8	11338469	11340561	9.52915	rs2199690;rs17799486;rs2061831	FDFT1	0.0004937	E029	HSC & B-cell	P._monocytes_f._PB	P. monocytes f. PB	Primary monocytes from PB	BLOOD	PrimaryCell	UW	Male
chr1	198652559	198653362	9.83445	rs1326280;rs17669032	PTPRC	0.000158196	E029	HSC & B-cell	P._monocytes_f._PB	P. monocytes f. PB	Primary monocytes from PB	BLOOD	PrimaryCell	UW	Male
chr1	161442878	161443475	11.2576	rs9427388;rs72717013;rs9427387	FCGR2A	1.13528e-11	E029	HSC & B-cell	P._monocytes_f._PB	P. monocytes f. PB	Primary monocytes from PB	BLOOD	PrimaryCell	UW	Male
chr1	161442878	161443475	11.2576	rs9427387;rs9427388;rs72717013	FCGR2B	9.19771e-10	E029	HSC & B-cell	P._monocytes_f._PB	P. monocytes f. PB	Primary monocytes from PB	BLOOD	PrimaryCell	UW	Male
chr1	161442878	161443475	11.2576	rs9427387;rs9427388;rs72717013	HSPA6	5.20458e-06	E029	HSC & B-cell	P._monocytes_f._PB	P. monocytes f. PB	Primary monocytes from PB	BLOOD	PrimaryCell	UW	Male
chr6	159489421	159490648	7.1268	rs212388	TAGAP	2.71257e-05	E029	HSC & B-cell	P._monocytes_f._PB	P. monocytes f. PB	Primary monocytes from PB	BLOOD	PrimaryCell	UW	Male
chr2	61076023	61077112	10.1895	rs1306395	USP34	1.73727e-05	E029	HSC & B-cell	P._monocytes_f._PB	P. monocytes f. PB	Primary monocytes from PB	BLOOD	PrimaryCell	UW	Male
chr3	17075003	17075985	9.91779	rs12497953	PLCL2	0.000138821	E029	HSC & B-cell	P._monocytes_f._PB	P. monocytes f. PB	Primary monocytes from PB	BLOOD	PrimaryCell	UW	Male
chr5	102595379	102595964	9.68958	rs28158;rs28157	PPIP5K2	1.45522e-07	E029	HSC & B-cell	P._monocytes_f._PB	P. monocytes f. PB	Primary monocytes from PB	BLOOD	PrimaryCell	UW	Male
chr5	102595379	102595964	9.68958	rs28157;rs28158	PAM	8.38693e-07	E029	HSC & B-cell	P._monocytes_f._PB	P. monocytes f. PB	Primary monocytes from PB	BLOOD	PrimaryCell	UW	Male
chr6	44251689	44252616	8.75099	rs12664825	AARS2	0.000100703	E029	HSC & B-cell	P._monocytes_f._PB	P. monocytes f. PB	Primary monocytes from PB	BLOOD	PrimaryCell	UW	Male
chr11	36508506	36510096	9.23318	rs5030487;rs5030482;rs5030485;rs5030486	TRAF6	8.08881e-05	E029	HSC & B-cell	P._monocytes_f._PB	P. monocytes f. PB	Primary monocytes from PB	BLOOD	PrimaryCell	UW	Male
chr22	21958113	21959568	8.5472	rs2266964;rs11089629;rs4821108	UBE2L3	2.27553e-39	E029	HSC & B-cell	P._monocytes_f._PB	P. monocytes f. PB	Primary monocytes from PB	BLOOD	PrimaryCell	UW	Male
chr2	61088821	61090593	7.40757	rs62149419	AHSA2	1.6397e-06	E029	HSC & B-cell	P._monocytes_f._PB	P. monocytes f. PB	Primary monocytes from PB	BLOOD	PrimaryCell	UW	Male
chr2	61088821	61090593	7.40757	rs62149419	USP34	4.29632e-06	E029	HSC & B-cell	P._monocytes_f._PB	P. monocytes f. PB	Primary monocytes from PB	BLOOD	PrimaryCell	UW	Male
chr6	167534103	167534914	7.35852	rs3093023	RNASET2	3.03575e-20	E029	HSC & B-cell	P._monocytes_f._PB	P. monocytes f. PB	Primary monocytes from PB	BLOOD	PrimaryCell	UW	Male
chr1	198640210	198640555	5.81375	rs17668708	PTPRC	0.00057929	E029	HSC & B-cell	P._monocytes_f._PB	P. monocytes f. PB	Primary monocytes from PB	BLOOD	PrimaryCell	UW	Male
chr22	39746476	39748389	5.4153	rs2267407;rs2069235;rs909685;rs137698;rs11705183	SYNGR1	3.61795e-17	E029	HSC & B-cell	P._monocytes_f._PB	P. monocytes f. PB	Primary monocytes from PB	BLOOD	PrimaryCell	UW	Male
chr22	21978743	21979951	6.10613	rs4821124;rs12158299;rs11089637	UBE2L3	5.24534e-38	E029	HSC & B-cell	P._monocytes_f._PB	P. monocytes f. PB	Primary monocytes from PB	BLOOD	PrimaryCell	UW	Male
chr9	123706229	123707107	7.19087	rs2416808;rs2900180	TRAF1	1.77794e-18	E029	HSC & B-cell	P._monocytes_f._PB	P. monocytes f. PB	Primary monocytes from PB	BLOOD	PrimaryCell	UW	Male
chr9	123706229	123707107	7.19087	rs2900180;rs2416808	PSMD5-AS1	8.10826e-16	E029	HSC & B-cell	P._monocytes_f._PB	P. monocytes f. PB	Primary monocytes from PB	BLOOD	PrimaryCell	UW	Male
chr9	123706229	123707107	7.19087	rs2416808;rs2900180	RAB14	3.60004e-06	E029	HSC & B-cell	P._monocytes_f._PB	P. monocytes f. PB	Primary monocytes from PB	BLOOD	PrimaryCell	UW	Male
chr9	123706229	123707107	7.19087	rs2900180;rs2416808	PHF19	3.29679e-05	E029	HSC & B-cell	P._monocytes_f._PB	P. monocytes f. PB	Primary monocytes from PB	BLOOD	PrimaryCell	UW	Male
chr12	56379296	56379675	6.17298	rs1873914	SUOX	1.81796e-05	E029	HSC & B-cell	P._monocytes_f._PB	P. monocytes f. PB	Primary monocytes from PB	BLOOD	PrimaryCell	UW	Male
chr12	56379296	56379675	6.17298	rs1873914	CDK2	0.000273164	E029	HSC & B-cell	P._monocytes_f._PB	P. monocytes f. PB	Primary monocytes from PB	BLOOD	PrimaryCell	UW	Male
chr12	56379296	56379675	6.17298	rs17118206	IKZF4	0.000368132	E029	HSC & B-cell	P._monocytes_f._PB	P. monocytes f. PB	Primary monocytes from PB	BLOOD	PrimaryCell	UW	Male
chr22	21941611	21943028	4.93187	rs12484550;rs9621715;rs5754234;rs5998599	UBE2L3	2.50382e-38	E029	HSC & B-cell	P._monocytes_f._PB	P. monocytes f. PB	Primary monocytes from PB	BLOOD	PrimaryCell	UW	Male
chr5	102607572	102607903	6.26657	rs35802	PPIP5K2	8.09872e-09	E029	HSC & B-cell	P._monocytes_f._PB	P. monocytes f. PB	Primary monocytes from PB	BLOOD	PrimaryCell	UW	Male
chr5	102607572	102607903	6.26657	rs35802	PAM	6.36002e-07	E029	HSC & B-cell	P._monocytes_f._PB	P. monocytes f. PB	Primary monocytes from PB	BLOOD	PrimaryCell	UW	Male
chr22	21974669	21975961	6.18411	rs5754387	UBE2L3	5.91174e-37	E029	HSC & B-cell	P._monocytes_f._PB	P. monocytes f. PB	Primary monocytes from PB	BLOOD	PrimaryCell	UW	Male
chr21	34758622	34759193	5.38453	rs11701066	TMEM50B	2.2237e-13	E029	HSC & B-cell	P._monocytes_f._PB	P. monocytes f. PB	Primary monocytes from PB	BLOOD	PrimaryCell	UW	Male
chr21	34758622	34759193	5.38453	rs11701066	ITSN1	0.000812718	E029	HSC & B-cell	P._monocytes_f._PB	P. monocytes f. PB	Primary monocytes from PB	BLOOD	PrimaryCell	UW	Male
chr3	136401997	136402367	5.66097	rs7637129;rs4456810	PCCB	3.10102e-11	E029	HSC & B-cell	P._monocytes_f._PB	P. monocytes f. PB	Primary monocytes from PB	BLOOD	PrimaryCell	UW	Male
chr2	65587238	65588179	4.71838	rs57913336;rs62139122	ACTR2	3.99683e-12	E029	HSC & B-cell	P._monocytes_f._PB	P. monocytes f. PB	Primary monocytes from PB	BLOOD	PrimaryCell	UW	Male
chr1	198656100	198656488	5.35376	rs1326281;rs4915314;rs7410883;rs2359952;rs79726526	PTPRC	3.06793e-05	E029	HSC & B-cell	P._monocytes_f._PB	P. monocytes f. PB	Primary monocytes from PB	BLOOD	PrimaryCell	UW	Male
chr6	167538783	167539212	4.87108	rs10946216	RNASET2	1.37182e-20	E029	HSC & B-cell	P._monocytes_f._PB	P. monocytes f. PB	Primary monocytes from PB	BLOOD	PrimaryCell	UW	Male
chr9	123707331	123707680	4.21275	rs10985102	TRAF1	1.77794e-18	E029	HSC & B-cell	P._monocytes_f._PB	P. monocytes f. PB	Primary monocytes from PB	BLOOD	PrimaryCell	UW	Male
chr9	123707331	123707680	4.21275	rs10985102	PSMD5-AS1	1.15675e-12	E029	HSC & B-cell	P._monocytes_f._PB	P. monocytes f. PB	Primary monocytes from PB	BLOOD	PrimaryCell	UW	Male
chr9	123707331	123707680	4.21275	rs10985102	RAB14	3.60004e-06	E029	HSC & B-cell	P._monocytes_f._PB	P. monocytes f. PB	Primary monocytes from PB	BLOOD	PrimaryCell	UW	Male
chr9	123707331	123707680	4.21275	rs10985102	PHF19	0.000464411	E029	HSC & B-cell	P._monocytes_f._PB	P. monocytes f. PB	Primary monocytes from PB	BLOOD	PrimaryCell	UW	Male
chr6	159514411	159522159	27.6792	rs3103413;rs3103414;rs2249937	TAGAP	3.87036e-06	E032	HSC & B-cell	P._B_cells_f._PB	P. B cells f. PB	Primary B cells from PB	BLOOD	PrimaryCell	UW	Male
chr10	81696243	81700702	33.7143	rs3088308;rs17879726;rs1051246;rs17886630;rs2245121	ANXA11	7.69944e-25	E032	HSC & B-cell	P._B_cells_f._PB	P. B cells f. PB	Primary B cells from PB	BLOOD	PrimaryCell	UW	Male
chr10	81696243	81700702	33.7143	rs3088308;rs17879726	FAM213A	0.000483887	E032	HSC & B-cell	P._B_cells_f._PB	P. B cells f. PB	Primary B cells from PB	BLOOD	PrimaryCell	UW	Male
chr10	81696243	81700702	33.7143	rs12241521	TSPAN14	0.00071699	E032	HSC & B-cell	P._B_cells_f._PB	P. B cells f. PB	Primary B cells from PB	BLOOD	PrimaryCell	UW	Male
chr21	34751055	34758304	34.4546	rs28735854;rs6517167;rs62226376;rs117155537;rs12329794;rs7280245;rs2834208;rs8129137	TMEM50B	2.61584e-13	E032	HSC & B-cell	P._B_cells_f._PB	P. B cells f. PB	Primary B cells from PB	BLOOD	PrimaryCell	UW	Male
chr21	34751055	34758304	34.4546	rs6517167;rs8129395;rs8127569	GART	5.53608e-07	E032	HSC & B-cell	P._B_cells_f._PB	P. B cells f. PB	Primary B cells from PB	BLOOD	PrimaryCell	UW	Male
chr21	34751055	34758304	34.4546	rs2834208;rs7279869;rs62226377;rs7280413	IL10RB	9.45875e-07	E032	HSC & B-cell	P._B_cells_f._PB	P. B cells f. PB	Primary B cells from PB	BLOOD	PrimaryCell	UW	Male
chr21	34751055	34758304	34.4546	rs7280245;rs62226376;rs12329794;rs117155537;rs8129137;rs2834208	IFNAR1	0.000203007	E032	HSC & B-cell	P._B_cells_f._PB	P. B cells f. PB	Primary B cells from PB	BLOOD	PrimaryCell	UW	Male
chr21	34751055	34758304	34.4546	rs28735854	ITSN1	0.000421201	E032	HSC & B-cell	P._B_cells_f._PB	P. B cells f. PB	Primary B cells from PB	BLOOD	PrimaryCell	UW	Male
chr12	111879733	111884827	28.8154	rs2239194;rs2238154;rs2239195;rs28362508	TMEM116	6.29493e-10	E032	HSC & B-cell	P._B_cells_f._PB	P. B cells f. PB	Primary B cells from PB	BLOOD	PrimaryCell	UW	Male
chr12	111879733	111884827	28.8154	rs2238154	ERP29	0.000104437	E032	HSC & B-cell	P._B_cells_f._PB	P. B cells f. PB	Primary B cells from PB	BLOOD	PrimaryCell	UW	Male
chr1	157691051	157694987	22.0221	rs2873405;rs2210918;rs1970265;rs1977710;rs11264804;rs2105108;rs2317233;rs2873406;rs41479249;rs10489679;rs6680161	FCRL3	1.01886e-27	E032	HSC & B-cell	P._B_cells_f._PB	P. B cells f. PB	Primary B cells from PB	BLOOD	PrimaryCell	UW	Male
chr17	37705230	37708372	23.2196	rs6503519;rs7219909;rs12947506	CDK12	6.1641e-22	E032	HSC & B-cell	P._B_cells_f._PB	P. B cells f. PB	Primary B cells from PB	BLOOD	PrimaryCell	UW	Male
chr17	37705230	37708372	23.2196	rs6503519;rs7219909;rs12947506	PGAP3	6.43885e-06	E032	HSC & B-cell	P._B_cells_f._PB	P. B cells f. PB	Primary B cells from PB	BLOOD	PrimaryCell	UW	Male
chr17	37705230	37708372	23.2196	rs6503519;rs7219909	FBXL20	1.17054e-05	E032	HSC & B-cell	P._B_cells_f._PB	P. B cells f. PB	Primary B cells from PB	BLOOD	PrimaryCell	UW	Male
chr17	37705230	37708372	23.2196	rs6503519	ORMDL3	0.000114676	E032	HSC & B-cell	P._B_cells_f._PB	P. B cells f. PB	Primary B cells from PB	BLOOD	PrimaryCell	UW	Male
chr9	123664826	123669463	15.3083	rs10739577;rs10818486;rs2241003;rs9886724;rs4836834;rs10818485;rs10435844;rs4837799;rs10435843	TRAF1	1.50114e-18	E032	HSC & B-cell	P._B_cells_f._PB	P. B cells f. PB	Primary B cells from PB	BLOOD	PrimaryCell	UW	Male
chr9	123664826	123669463	15.3083	rs10435843;rs10818485;rs10435844;rs4837799;rs4836834;rs9886724;rs10739577;rs10818486;rs2241003;rs113727801	PSMD5-AS1	3.15891e-14	E032	HSC & B-cell	P._B_cells_f._PB	P. B cells f. PB	Primary B cells from PB	BLOOD	PrimaryCell	UW	Male
chr9	123664826	123669463	15.3083	rs4836834;rs9886724;rs10739577;rs10818486;rs2241003;rs10435843	RAB14	2.64631e-06	E032	HSC & B-cell	P._B_cells_f._PB	P. B cells f. PB	Primary B cells from PB	BLOOD	PrimaryCell	UW	Male
chr9	123664826	123669463	15.3083	rs10818485;rs10435844;rs4837799;rs10435843;rs10739577;rs10818486;rs9886724;rs4836834;rs2241003	PHF19	3.08733e-05	E032	HSC & B-cell	P._B_cells_f._PB	P. B cells f. PB	Primary B cells from PB	BLOOD	PrimaryCell	UW	Male
chr22	21941599	21943427	24.6686	rs12484550;rs9621715;rs5754234;rs5998599	UBE2L3	2.50382e-38	E032	HSC & B-cell	P._B_cells_f._PB	P. B cells f. PB	Primary B cells from PB	BLOOD	PrimaryCell	UW	Male
chr6	159500837	159504143	13.7197	rs3103418	TAGAP	4.28686e-08	E032	HSC & B-cell	P._B_cells_f._PB	P. B cells f. PB	Primary B cells from PB	BLOOD	PrimaryCell	UW	Male
chr6	159500837	159504143	13.7197	rs3103418	RSPH3	3.28069e-05	E032	HSC & B-cell	P._B_cells_f._PB	P. B cells f. PB	Primary B cells from PB	BLOOD	PrimaryCell	UW	Male
chr21	45637580	45641339	16.7692	rs8134498;rs2070554;rs2329712;rs2838531;rs4143384;rs2838532;rs2838533;rs7283760;rs2838530;rs78198036	ICOSLG	1.86779e-10	E032	HSC & B-cell	P._B_cells_f._PB	P. B cells f. PB	Primary B cells from PB	BLOOD	PrimaryCell	UW	Male
chr21	45637580	45641339	16.7692	rs9983276	CSTB	0.000932662	E032	HSC & B-cell	P._B_cells_f._PB	P. B cells f. PB	Primary B cells from PB	BLOOD	PrimaryCell	UW	Male
chr9	123695569	123699961	17.8608	rs10760128;rs10739581	TRAF1	1.50114e-18	E032	HSC & B-cell	P._B_cells_f._PB	P. B cells f. PB	Primary B cells from PB	BLOOD	PrimaryCell	UW	Male
chr9	123695569	123699961	17.8608	rs10739581;rs10760128;rs74971050	PSMD5-AS1	8.82177e-13	E032	HSC & B-cell	P._B_cells_f._PB	P. B cells f. PB	Primary B cells from PB	BLOOD	PrimaryCell	UW	Male
chr9	123695569	123699961	17.8608	rs10739581;rs10760128;rs74322175;rs62578395	RAB14	1.33997e-06	E032	HSC & B-cell	P._B_cells_f._PB	P. B cells f. PB	Primary B cells from PB	BLOOD	PrimaryCell	UW	Male
chr9	123695569	123699961	17.8608	rs10739581;rs10760128	PHF19	0.000235246	E032	HSC & B-cell	P._B_cells_f._PB	P. B cells f. PB	Primary B cells from PB	BLOOD	PrimaryCell	UW	Male
chr8	11337199	11342512	16.163	rs2409780;rs2618444;rs2736332;rs2736336;rs2736337;rs2736338;rs2061831;rs62489069;rs35393613;rs2199690;rs1531576;rs17799486;rs67390008;rs2254891;rs1531577	FAM167A	2.50944e-19	E032	HSC & B-cell	P._B_cells_f._PB	P. B cells f. PB	Primary B cells from PB	BLOOD	PrimaryCell	UW	Male
chr8	11337199	11342512	16.163	rs2736332;rs2061831;rs2736336;rs2736337;rs2736338;rs2409780;rs2618444;rs35393613;rs1531576;rs62489069;rs2199690;rs17799486	BLK	5.67829e-08	E032	HSC & B-cell	P._B_cells_f._PB	P. B cells f. PB	Primary B cells from PB	BLOOD	PrimaryCell	UW	Male
chr8	11337199	11342512	16.163	rs2199690;rs17799486;rs1531576;rs67390008;rs35393613	NEIL2	1.19926e-07	E032	HSC & B-cell	P._B_cells_f._PB	P. B cells f. PB	Primary B cells from PB	BLOOD	PrimaryCell	UW	Male
chr8	11337199	11342512	16.163	rs2199690;rs17799486;rs1531576;rs35393613;rs2409780;rs2618444;rs2061831;rs62489069;rs2736336;rs2736337;rs2736338	XKR6	5.29315e-06	E032	HSC & B-cell	P._B_cells_f._PB	P. B cells f. PB	Primary B cells from PB	BLOOD	PrimaryCell	UW	Male
chr8	11337199	11342512	16.163	rs17799486;rs2199690;rs1531576;rs2736335	CTSB	1.66662e-05	E032	HSC & B-cell	P._B_cells_f._PB	P. B cells f. PB	Primary B cells from PB	BLOOD	PrimaryCell	UW	Male
chr8	11337199	11342512	16.163	rs2736336;rs2736337;rs2736338;rs2061831;rs35393613;rs2736332;rs2409780;rs2618444;rs62489069	PINX1	0.000164542	E032	HSC & B-cell	P._B_cells_f._PB	P. B cells f. PB	Primary B cells from PB	BLOOD	PrimaryCell	UW	Male
chr8	11337199	11342512	16.163	rs2199690;rs2409780;rs2618444;rs17799486;rs2061831;rs2736336;rs2736337;rs2736338	FDFT1	0.0004937	E032	HSC & B-cell	P._B_cells_f._PB	P. B cells f. PB	Primary B cells from PB	BLOOD	PrimaryCell	UW	Male
chr22	21944539	21946469	21.8503	rs5749502;rs5998619;rs73166632	UBE2L3	2.50382e-38	E032	HSC & B-cell	P._B_cells_f._PB	P. B cells f. PB	Primary B cells from PB	BLOOD	PrimaryCell	UW	Male
chr20	44738975	44741152	10.6205	rs6032664;rs6074022;rs1535044	CD40	1.63888e-07	E032	HSC & B-cell	P._B_cells_f._PB	P. B cells f. PB	Primary B cells from PB	BLOOD	PrimaryCell	UW	Male
chr6	149808527	149810987	18.4315	rs6911016;rs2341768	GINM1	0.000149066	E032	HSC & B-cell	P._B_cells_f._PB	P. B cells f. PB	Primary B cells from PB	BLOOD	PrimaryCell	UW	Male
chr6	149808527	149810987	18.4315	rs6911016	ZC3H12D	0.000792802	E032	HSC & B-cell	P._B_cells_f._PB	P. B cells f. PB	Primary B cells from PB	BLOOD	PrimaryCell	UW	Male
chr6	159489300	159490650	16.4123	rs212388	TAGAP	2.71257e-05	E032	HSC & B-cell	P._B_cells_f._PB	P. B cells f. PB	Primary B cells from PB	BLOOD	PrimaryCell	UW	Male
chr1	157673428	157676331	13.9466	rs2317230;rs2210914;rs4284256	FCRL3	2.65027e-29	E032	HSC & B-cell	P._B_cells_f._PB	P. B cells f. PB	Primary B cells from PB	BLOOD	PrimaryCell	UW	Male
chr1	157673428	157676331	13.9466	rs115423724	FCRL5	1.94916e-05	E032	HSC & B-cell	P._B_cells_f._PB	P. B cells f. PB	Primary B cells from PB	BLOOD	PrimaryCell	UW	Male
chr6	167539431	167546420	13.5366	rs1571878;rs3093017;rs3093018;rs3093019;rs11575078;rs4709149;rs41463945	RNASET2	1.75347e-19	E032	HSC & B-cell	P._B_cells_f._PB	P. B cells f. PB	Primary B cells from PB	BLOOD	PrimaryCell	UW	Male
chr6	149865124	149866455	9.82043	rs9404042;rs62442798	GINM1	4.62094e-05	E032	HSC & B-cell	P._B_cells_f._PB	P. B cells f. PB	Primary B cells from PB	BLOOD	PrimaryCell	UW	Male
chr6	149814013	149816274	10.6115	rs909792;rs2880075;rs2341551;rs2105200;rs62442787;rs2341550;rs62442788;rs17732745	GINM1	4.9343e-05	E032	HSC & B-cell	P._B_cells_f._PB	P. B cells f. PB	Primary B cells from PB	BLOOD	PrimaryCell	UW	Male
chr6	149814013	149816274	10.6115	rs909792	ZC3H12D	0.000664302	E032	HSC & B-cell	P._B_cells_f._PB	P. B cells f. PB	Primary B cells from PB	BLOOD	PrimaryCell	UW	Male
chr1	38285575	38286312	9.09834	rs61778076;rs61778077;rs4653329	SF3A3	1.04585e-17	E032	HSC & B-cell	P._B_cells_f._PB	P. B cells f. PB	Primary B cells from PB	BLOOD	PrimaryCell	UW	Male
chr1	38285575	38286312	9.09834	rs4653329;rs61778076;rs61778077	INPP5B	1.86355e-11	E032	HSC & B-cell	P._B_cells_f._PB	P. B cells f. PB	Primary B cells from PB	BLOOD	PrimaryCell	UW	Male
chr1	38285575	38286312	9.09834	rs61778076;rs61778077	FHL3	2.35e-07	E032	HSC & B-cell	P._B_cells_f._PB	P. B cells f. PB	Primary B cells from PB	BLOOD	PrimaryCell	UW	Male
chr1	38285575	38286312	9.09834	rs61778076;rs61778077	YRDC	0.00010527	E032	HSC & B-cell	P._B_cells_f._PB	P. B cells f. PB	Primary B cells from PB	BLOOD	PrimaryCell	UW	Male
chr22	21982119	21983690	14.1929	rs878825;rs2298428;rs861857	UBE2L3	5.77634e-39	E032	HSC & B-cell	P._B_cells_f._PB	P. B cells f. PB	Primary B cells from PB	BLOOD	PrimaryCell	UW	Male
chr6	149816495	149818172	13.2911	rs4897131;rs4897132;rs7753560;rs4897133	GINM1	7.24979e-05	E032	HSC & B-cell	P._B_cells_f._PB	P. B cells f. PB	Primary B cells from PB	BLOOD	PrimaryCell	UW	Male
chr8	11342577	11344244	11.3574	rs2736340;rs2618473;rs978802;rs978803;rs978804	FAM167A	1.33579e-17	E032	HSC & B-cell	P._B_cells_f._PB	P. B cells f. PB	Primary B cells from PB	BLOOD	PrimaryCell	UW	Male
chr8	11342577	11344244	11.3574	rs2618473;rs2736340;rs978802;rs978803;rs978804	BLK	3.69874e-07	E032	HSC & B-cell	P._B_cells_f._PB	P. B cells f. PB	Primary B cells from PB	BLOOD	PrimaryCell	UW	Male
chr8	11342577	11344244	11.3574	rs978802;rs978803;rs978804	NEIL2	5.09848e-07	E032	HSC & B-cell	P._B_cells_f._PB	P. B cells f. PB	Primary B cells from PB	BLOOD	PrimaryCell	UW	Male
chr8	11342577	11344244	11.3574	rs978802;rs978803;rs978804;rs2736340;rs2618473	XKR6	4.83047e-06	E032	HSC & B-cell	P._B_cells_f._PB	P. B cells f. PB	Primary B cells from PB	BLOOD	PrimaryCell	UW	Male
chr8	11342577	11344244	11.3574	rs978802;rs978803;rs978804	CTSB	1.95745e-05	E032	HSC & B-cell	P._B_cells_f._PB	P. B cells f. PB	Primary B cells from PB	BLOOD	PrimaryCell	UW	Male
chr8	11342577	11344244	11.3574	rs2618473;rs2736340	PINX1	0.000121292	E032	HSC & B-cell	P._B_cells_f._PB	P. B cells f. PB	Primary B cells from PB	BLOOD	PrimaryCell	UW	Male
chr8	11342577	11344244	11.3574	rs2736340	FDFT1	0.000976367	E032	HSC & B-cell	P._B_cells_f._PB	P. B cells f. PB	Primary B cells from PB	BLOOD	PrimaryCell	UW	Male
chr2	65615013	65618600	10.9546	rs72621551;rs55945621;rs1973566;rs17534670;rs36188795	ACTR2	2.64149e-12	E032	HSC & B-cell	P._B_cells_f._PB	P. B cells f. PB	Primary B cells from PB	BLOOD	PrimaryCell	UW	Male
chr9	123706104	123707795	7.45728	rs2416808;rs10985102;rs6478492;rs2900180	TRAF1	1.77794e-18	E032	HSC & B-cell	P._B_cells_f._PB	P. B cells f. PB	Primary B cells from PB	BLOOD	PrimaryCell	UW	Male
chr9	123706104	123707795	7.45728	rs6478492;rs2900180;rs2416808;rs10985102	PSMD5-AS1	8.10826e-16	E032	HSC & B-cell	P._B_cells_f._PB	P. B cells f. PB	Primary B cells from PB	BLOOD	PrimaryCell	UW	Male
chr9	123706104	123707795	7.45728	rs2416808;rs10985102;rs6478492;rs2900180	RAB14	3.60004e-06	E032	HSC & B-cell	P._B_cells_f._PB	P. B cells f. PB	Primary B cells from PB	BLOOD	PrimaryCell	UW	Male
chr9	123706104	123707795	7.45728	rs6478492;rs2900180;rs2416808;rs10985102	PHF19	3.29679e-05	E032	HSC & B-cell	P._B_cells_f._PB	P. B cells f. PB	Primary B cells from PB	BLOOD	PrimaryCell	UW	Male
chr1	198669570	198671654	10.3719	rs78200658;rs17623914	PTPRC	0.000158196	E032	HSC & B-cell	P._B_cells_f._PB	P. B cells f. PB	Primary B cells from PB	BLOOD	PrimaryCell	UW	Male
chr2	61153226	61155104	9.09171	rs3732179;rs72807491;rs34518355	AHSA2	7.08571e-13	E032	HSC & B-cell	P._B_cells_f._PB	P. B cells f. PB	Primary B cells from PB	BLOOD	PrimaryCell	UW	Male
chr2	61153226	61155104	9.09171	rs72807491;rs34518355;rs3732179	USP34	1.8988e-12	E032	HSC & B-cell	P._B_cells_f._PB	P. B cells f. PB	Primary B cells from PB	BLOOD	PrimaryCell	UW	Male
chr2	61153226	61155104	9.09171	rs72807491;rs3732179	LOC339803	6.17887e-10	E032	HSC & B-cell	P._B_cells_f._PB	P. B cells f. PB	Primary B cells from PB	BLOOD	PrimaryCell	UW	Male
chr2	61153226	61155104	9.09171	rs3732179	PEX13	0.00079359	E032	HSC & B-cell	P._B_cells_f._PB	P. B cells f. PB	Primary B cells from PB	BLOOD	PrimaryCell	UW	Male
chr2	65608610	65611749	10.8045	rs876933;rs268132;rs268131;rs1876518	ACTR2	1.95163e-12	E032	HSC & B-cell	P._B_cells_f._PB	P. B cells f. PB	Primary B cells from PB	BLOOD	PrimaryCell	UW	Male
chr20	44747936	44749422	10.3204	rs11569309;rs4239702;rs4810485	CD40	1.62211e-13	E032	HSC & B-cell	P._B_cells_f._PB	P. B cells f. PB	Primary B cells from PB	BLOOD	PrimaryCell	UW	Male
chr20	44747936	44749422	10.3204	rs11569309	ELMO2	0.000636445	E032	HSC & B-cell	P._B_cells_f._PB	P. B cells f. PB	Primary B cells from PB	BLOOD	PrimaryCell	UW	Male
chr2	61088793	61090946	8.4856	rs62149419	AHSA2	1.6397e-06	E032	HSC & B-cell	P._B_cells_f._PB	P. B cells f. PB	Primary B cells from PB	BLOOD	PrimaryCell	UW	Male
chr2	61088793	61090946	8.4856	rs62149419	USP34	4.29632e-06	E032	HSC & B-cell	P._B_cells_f._PB	P. B cells f. PB	Primary B cells from PB	BLOOD	PrimaryCell	UW	Male
chr6	149885866	149886456	8.4856	rs62439778	GINM1	8.01139e-06	E032	HSC & B-cell	P._B_cells_f._PB	P. B cells f. PB	Primary B cells from PB	BLOOD	PrimaryCell	UW	Male
chr9	123682343	123684558	10.4757	rs7021049;rs2269060;rs7037195;rs2109896;rs1008383;rs7021206;rs2269061	TRAF1	1.50114e-18	E032	HSC & B-cell	P._B_cells_f._PB	P. B cells f. PB	Primary B cells from PB	BLOOD	PrimaryCell	UW	Male
chr9	123682343	123684558	10.4757	rs2109896;rs1008383;rs7021206;rs2269060;rs7037195;rs7021049;rs2269061	PSMD5-AS1	1.43523e-15	E032	HSC & B-cell	P._B_cells_f._PB	P. B cells f. PB	Primary B cells from PB	BLOOD	PrimaryCell	UW	Male
chr9	123682343	123684558	10.4757	rs2269060;rs7037195;rs7021049;rs2109896;rs1008383;rs7021206	RAB14	1.33997e-06	E032	HSC & B-cell	P._B_cells_f._PB	P. B cells f. PB	Primary B cells from PB	BLOOD	PrimaryCell	UW	Male
chr9	123682343	123684558	10.4757	rs2109896;rs1008383;rs7021206;rs2269060;rs7037195;rs7021049	PHF19	2.61788e-05	E032	HSC & B-cell	P._B_cells_f._PB	P. B cells f. PB	Primary B cells from PB	BLOOD	PrimaryCell	UW	Male
chr1	198640170	198640594	6.49881	rs17668708	PTPRC	0.00057929	E032	HSC & B-cell	P._B_cells_f._PB	P. B cells f. PB	Primary B cells from PB	BLOOD	PrimaryCell	UW	Male
chr2	65597505	65598567	9.46877	rs11673956;rs11673987;rs1858036;rs1858037;rs17534153	ACTR2	1.10477e-15	E032	HSC & B-cell	P._B_cells_f._PB	P. B cells f. PB	Primary B cells from PB	BLOOD	PrimaryCell	UW	Male
chr1	198656056	198656797	8.1286	rs1326281;rs4915314;rs7410883;rs2359952;rs79726526	PTPRC	3.06793e-05	E032	HSC & B-cell	P._B_cells_f._PB	P. B cells f. PB	Primary B cells from PB	BLOOD	PrimaryCell	UW	Male
chr2	61083038	61084102	8.06707	rs7588054;rs62149416;rs62149417	AHSA2	1.25928e-08	E032	HSC & B-cell	P._B_cells_f._PB	P. B cells f. PB	Primary B cells from PB	BLOOD	PrimaryCell	UW	Male
chr2	61083038	61084102	8.06707	rs62149416;rs7588054;rs62149417	USP34	9.57831e-08	E032	HSC & B-cell	P._B_cells_f._PB	P. B cells f. PB	Primary B cells from PB	BLOOD	PrimaryCell	UW	Male
chr21	45642528	45643628	8.78608	rs2298565;rs1048710;rs76533238	ICOSLG	6.84903e-12	E032	HSC & B-cell	P._B_cells_f._PB	P. B cells f. PB	Primary B cells from PB	BLOOD	PrimaryCell	UW	Male
chr2	65622846	65624173	6.66726	rs964505	ACTR2	2.64149e-12	E032	HSC & B-cell	P._B_cells_f._PB	P. B cells f. PB	Primary B cells from PB	BLOOD	PrimaryCell	UW	Male
chr11	36509529	36510391	7.21139	rs5030482	TRAF6	0.000120631	E032	HSC & B-cell	P._B_cells_f._PB	P. B cells f. PB	Primary B cells from PB	BLOOD	PrimaryCell	UW	Male
chr22	21943585	21944494	8.06782	rs5754238;rs1034329;rs2283789	UBE2L3	7.34836e-38	E032	HSC & B-cell	P._B_cells_f._PB	P. B cells f. PB	Primary B cells from PB	BLOOD	PrimaryCell	UW	Male
chr17	37704044	37704770	7.09229	rs2303316;rs4332770	CDK12	2.23524e-22	E032	HSC & B-cell	P._B_cells_f._PB	P. B cells f. PB	Primary B cells from PB	BLOOD	PrimaryCell	UW	Male
chr17	37704044	37704770	7.09229	rs2303316;rs4332770	PGAP3	5.20861e-06	E032	HSC & B-cell	P._B_cells_f._PB	P. B cells f. PB	Primary B cells from PB	BLOOD	PrimaryCell	UW	Male
chr17	37704044	37704770	7.09229	rs2303316	FBXL20	1.08716e-05	E032	HSC & B-cell	P._B_cells_f._PB	P. B cells f. PB	Primary B cells from PB	BLOOD	PrimaryCell	UW	Male
chr17	37704044	37704770	7.09229	rs2303316	ORMDL3	9.95952e-05	E032	HSC & B-cell	P._B_cells_f._PB	P. B cells f. PB	Primary B cells from PB	BLOOD	PrimaryCell	UW	Male
chr1	161442304	161443457	7.43437	rs9427387;rs9427388;rs72717013;rs9427060	FCGR2B	9.19771e-10	E032	HSC & B-cell	P._B_cells_f._PB	P. B cells f. PB	Primary B cells from PB	BLOOD	PrimaryCell	UW	Male
chr1	161442304	161443457	7.43437	rs9427387;rs9427388;rs72717013;rs9427062;rs9427061;rs9427386;rs9427060	HSPA6	5.20458e-06	E032	HSC & B-cell	P._B_cells_f._PB	P. B cells f. PB	Primary B cells from PB	BLOOD	PrimaryCell	UW	Male
chr22	21967342	21968716	5.85911	rs738127	UBE2L3	7.34836e-38	E032	HSC & B-cell	P._B_cells_f._PB	P. B cells f. PB	Primary B cells from PB	BLOOD	PrimaryCell	UW	Male
chr6	149811092	149811711	6.30967	rs60404985	GINM1	7.29228e-05	E032	HSC & B-cell	P._B_cells_f._PB	P. B cells f. PB	Primary B cells from PB	BLOOD	PrimaryCell	UW	Male
chr5	102595383	102596119	4.7658	rs28158;rs28157	PPIP5K2	1.45522e-07	E032	HSC & B-cell	P._B_cells_f._PB	P. B cells f. PB	Primary B cells from PB	BLOOD	PrimaryCell	UW	Male
chr10	63788798	63789883	6.05729	rs16916919;rs10995016	RTKN2	0.000762569	E032	HSC & B-cell	P._B_cells_f._PB	P. B cells f. PB	Primary B cells from PB	BLOOD	PrimaryCell	UW	Male
chr1	38291218	38292035	6.66553	rs67704103	INPP5B	1.07212e-11	E032	HSC & B-cell	P._B_cells_f._PB	P. B cells f. PB	Primary B cells from PB	BLOOD	PrimaryCell	UW	Male
chr1	38291218	38292035	6.66553	rs67704103	SF3A3	5.23606e-10	E032	HSC & B-cell	P._B_cells_f._PB	P. B cells f. PB	Primary B cells from PB	BLOOD	PrimaryCell	UW	Male
chr11	36508217	36509456	4.71623	rs5030487;rs5030485;rs5030486	TRAF6	8.08881e-05	E032	HSC & B-cell	P._B_cells_f._PB	P. B cells f. PB	Primary B cells from PB	BLOOD	PrimaryCell	UW	Male
chr22	21969935	21971325	5.55251	rs738128;rs4821114;rs738129	UBE2L3	2.27553e-39	E032	HSC & B-cell	P._B_cells_f._PB	P. B cells f. PB	Primary B cells from PB	BLOOD	PrimaryCell	UW	Male
chr22	21969935	21971325	5.55251	rs112231410	MAPK1	3.49951e-05	E032	HSC & B-cell	P._B_cells_f._PB	P. B cells f. PB	Primary B cells from PB	BLOOD	PrimaryCell	UW	Male
chr22	21971466	21972014	6.08267	rs8139079	UBE2L3	7.34836e-38	E032	HSC & B-cell	P._B_cells_f._PB	P. B cells f. PB	Primary B cells from PB	BLOOD	PrimaryCell	UW	Male
chr1	198653103	198653334	5.02642	rs17669032	PTPRC	0.00057929	E032	HSC & B-cell	P._B_cells_f._PB	P. B cells f. PB	Primary B cells from PB	BLOOD	PrimaryCell	UW	Male
chr6	36350296	36351319	5.74573	rs881647;rs12208229;rs10947604;rs1885206	ETV7	5.26831e-17	E032	HSC & B-cell	P._B_cells_f._PB	P. B cells f. PB	Primary B cells from PB	BLOOD	PrimaryCell	UW	Male
chr6	36350296	36351319	5.74573	rs10947604;rs881647	STK38	4.30019e-10	E032	HSC & B-cell	P._B_cells_f._PB	P. B cells f. PB	Primary B cells from PB	BLOOD	PrimaryCell	UW	Male
chr6	36350296	36351319	5.74573	rs881647;rs10947604	KCTD20	1.72852e-05	E032	HSC & B-cell	P._B_cells_f._PB	P. B cells f. PB	Primary B cells from PB	BLOOD	PrimaryCell	UW	Male
chr6	36350296	36351319	5.74573	rs10947604	SRSF3	4.59579e-05	E032	HSC & B-cell	P._B_cells_f._PB	P. B cells f. PB	Primary B cells from PB	BLOOD	PrimaryCell	UW	Male
chr2	61092503	61092958	4.89788	rs12466919	AHSA2	2.38357e-08	E032	HSC & B-cell	P._B_cells_f._PB	P. B cells f. PB	Primary B cells from PB	BLOOD	PrimaryCell	UW	Male
chr2	61092503	61092958	4.89788	rs12466919;rs842638	USP34	2.73886e-07	E032	HSC & B-cell	P._B_cells_f._PB	P. B cells f. PB	Primary B cells from PB	BLOOD	PrimaryCell	UW	Male
chr21	34759687	34759964	4.79535	rs11702844	TMEM50B	2.2237e-13	E032	HSC & B-cell	P._B_cells_f._PB	P. B cells f. PB	Primary B cells from PB	BLOOD	PrimaryCell	UW	Male
chr21	34759687	34759964	4.79535	rs11702844	ITSN1	0.000812718	E032	HSC & B-cell	P._B_cells_f._PB	P. B cells f. PB	Primary B cells from PB	BLOOD	PrimaryCell	UW	Male
chr16	11828194	11828892	5.28729	rs11075011;rs4780399;rs35955905;rs56392104	SNN	6.52893e-14	E032	HSC & B-cell	P._B_cells_f._PB	P. B cells f. PB	Primary B cells from PB	BLOOD	PrimaryCell	UW	Male
chr21	34758400	34759113	5.0785	rs11701066	TMEM50B	2.2237e-13	E032	HSC & B-cell	P._B_cells_f._PB	P. B cells f. PB	Primary B cells from PB	BLOOD	PrimaryCell	UW	Male
chr21	34758400	34759113	5.0785	rs11701066	ITSN1	0.000812718	E032	HSC & B-cell	P._B_cells_f._PB	P. B cells f. PB	Primary B cells from PB	BLOOD	PrimaryCell	UW	Male
chr1	161410268	161410558	5.06889	rs142564440;rs141573908;rs150891797	FCGR2B	2.38471e-06	E032	HSC & B-cell	P._B_cells_f._PB	P. B cells f. PB	Primary B cells from PB	BLOOD	PrimaryCell	UW	Male
chr22	21980481	21981522	5.04239	rs5754426;rs4821130	UBE2L3	3.77372e-37	E032	HSC & B-cell	P._B_cells_f._PB	P. B cells f. PB	Primary B cells from PB	BLOOD	PrimaryCell	UW	Male
chr2	65633724	65634087	5.04239	rs2576923;rs13029865	ACTR2	2.64149e-12	E032	HSC & B-cell	P._B_cells_f._PB	P. B cells f. PB	Primary B cells from PB	BLOOD	PrimaryCell	UW	Male
chr22	21958960	21959142	4.39304	rs4821108	UBE2L3	7.34836e-38	E032	HSC & B-cell	P._B_cells_f._PB	P. B cells f. PB	Primary B cells from PB	BLOOD	PrimaryCell	UW	Male
chr22	21979579	21979804	4.39304	rs12158299	UBE2L3	7.34836e-38	E032	HSC & B-cell	P._B_cells_f._PB	P. B cells f. PB	Primary B cells from PB	BLOOD	PrimaryCell	UW	Male
chr22	21956480	21956706	4.05511	rs2283790	UBE2L3	7.34836e-38	E032	HSC & B-cell	P._B_cells_f._PB	P. B cells f. PB	Primary B cells from PB	BLOOD	PrimaryCell	UW	Male
chr12	111861463	111871898	34.5891	rs10849947;rs4766462;rs2283358;rs73199895;rs2285520;rs11065898	TMEM116	1.15855e-08	E034	Blood & T-cell	P._T_cells_f._PB	P. T cells f. PB	Primary T cells from PB	BLOOD	PrimaryCell	UW	Male
chr12	111861463	111871898	34.5891	rs3782887	NAA25	2.59471e-07	E034	Blood & T-cell	P._T_cells_f._PB	P. T cells f. PB	Primary T cells from PB	BLOOD	PrimaryCell	UW	Male
chr12	111861463	111871898	34.5891	rs10849947;rs4766462	ERP29	0.000104437	E034	Blood & T-cell	P._T_cells_f._PB	P. T cells f. PB	Primary T cells from PB	BLOOD	PrimaryCell	UW	Male
chr12	111879700	111884684	43.0312	rs2239194;rs2238154;rs2239195;rs28362508	TMEM116	6.29493e-10	E034	Blood & T-cell	P._T_cells_f._PB	P. T cells f. PB	Primary T cells from PB	BLOOD	PrimaryCell	UW	Male
chr12	111879700	111884684	43.0312	rs2238154	ERP29	0.000104437	E034	Blood & T-cell	P._T_cells_f._PB	P. T cells f. PB	Primary T cells from PB	BLOOD	PrimaryCell	UW	Male
chr9	123664776	123669531	34.7844	rs10739577;rs10818486;rs2241003;rs9886724;rs4836834;rs10818485;rs10435844;rs4837799;rs7848332;rs10435843	TRAF1	1.50114e-18	E034	Blood & T-cell	P._T_cells_f._PB	P. T cells f. PB	Primary T cells from PB	BLOOD	PrimaryCell	UW	Male
chr9	123664776	123669531	34.7844	rs10435843;rs10818485;rs10435844;rs4837799;rs7848332;rs4836834;rs9886724;rs10739577;rs10818486;rs2241003;rs113727801	PSMD5-AS1	3.15891e-14	E034	Blood & T-cell	P._T_cells_f._PB	P. T cells f. PB	Primary T cells from PB	BLOOD	PrimaryCell	UW	Male
chr9	123664776	123669531	34.7844	rs4836834;rs9886724;rs10739577;rs10818486;rs2241003;rs10435843	RAB14	2.64631e-06	E034	Blood & T-cell	P._T_cells_f._PB	P. T cells f. PB	Primary T cells from PB	BLOOD	PrimaryCell	UW	Male
chr9	123664776	123669531	34.7844	rs10818485;rs10435844;rs4837799;rs7848332;rs10435843;rs10739577;rs10818486;rs9886724;rs4836834;rs2241003	PHF19	3.08733e-05	E034	Blood & T-cell	P._T_cells_f._PB	P. T cells f. PB	Primary T cells from PB	BLOOD	PrimaryCell	UW	Male
chr9	123695627	123699905	31.576	rs10760128;rs10739581	TRAF1	1.50114e-18	E034	Blood & T-cell	P._T_cells_f._PB	P. T cells f. PB	Primary T cells from PB	BLOOD	PrimaryCell	UW	Male
chr9	123695627	123699905	31.576	rs10739581;rs10760128;rs74971050	PSMD5-AS1	8.82177e-13	E034	Blood & T-cell	P._T_cells_f._PB	P. T cells f. PB	Primary T cells from PB	BLOOD	PrimaryCell	UW	Male
chr9	123695627	123699905	31.576	rs10739581;rs10760128;rs74322175;rs62578395	RAB14	1.33997e-06	E034	Blood & T-cell	P._T_cells_f._PB	P. T cells f. PB	Primary T cells from PB	BLOOD	PrimaryCell	UW	Male
chr9	123695627	123699905	31.576	rs10739581;rs10760128	PHF19	0.000235246	E034	Blood & T-cell	P._T_cells_f._PB	P. T cells f. PB	Primary T cells from PB	BLOOD	PrimaryCell	UW	Male
chr9	123658861	123660229	32.1418	rs2900179;rs1860823;rs1860824	TRAF1	1.50114e-18	E034	Blood & T-cell	P._T_cells_f._PB	P. T cells f. PB	Primary T cells from PB	BLOOD	PrimaryCell	UW	Male
chr9	123658861	123660229	32.1418	rs1860823;rs1860824;rs2900179	PSMD5-AS1	4.4312e-14	E034	Blood & T-cell	P._T_cells_f._PB	P. T cells f. PB	Primary T cells from PB	BLOOD	PrimaryCell	UW	Male
chr9	123658861	123660229	32.1418	rs2900179	RAB14	4.40312e-06	E034	Blood & T-cell	P._T_cells_f._PB	P. T cells f. PB	Primary T cells from PB	BLOOD	PrimaryCell	UW	Male
chr9	123658861	123660229	32.1418	rs1860823;rs1860824;rs2900179	PHF19	3.08733e-05	E034	Blood & T-cell	P._T_cells_f._PB	P. T cells f. PB	Primary T cells from PB	BLOOD	PrimaryCell	UW	Male
chr6	44229357	44232904	28.8375	rs3957269;rs3997541;rs3997540;rs730775	AARS2	3.88454e-14	E034	Blood & T-cell	P._T_cells_f._PB	P. T cells f. PB	Primary T cells from PB	BLOOD	PrimaryCell	UW	Male
chr6	167532164	167534231	25.8016	rs3093025;rs61056617;rs3093024;rs1854853;rs1331299;rs3093026;rs17860840	RNASET2	1.26671e-19	E034	Blood & T-cell	P._T_cells_f._PB	P. T cells f. PB	Primary T cells from PB	BLOOD	PrimaryCell	UW	Male
chr6	167532164	167534231	25.8016	rs17860840	FGFR1OP	0.000135535	E034	Blood & T-cell	P._T_cells_f._PB	P. T cells f. PB	Primary T cells from PB	BLOOD	PrimaryCell	UW	Male
chr6	159514406	159517009	24.1187	rs2249937	TAGAP	0.000345612	E034	Blood & T-cell	P._T_cells_f._PB	P. T cells f. PB	Primary T cells from PB	BLOOD	PrimaryCell	UW	Male
chr9	123680721	123684599	24.1424	rs7021049;rs2269060;rs7037195;rs2109896;rs1008383;rs7021206;rs1008381;rs1008382;rs917770;rs2269061	TRAF1	1.50114e-18	E034	Blood & T-cell	P._T_cells_f._PB	P. T cells f. PB	Primary T cells from PB	BLOOD	PrimaryCell	UW	Male
chr9	123680721	123684599	24.1424	rs2109896;rs1008383;rs7021206;rs1008382;rs1008381;rs2269060;rs7037195;rs7021049;rs2269061;rs13440146	PSMD5-AS1	1.43523e-15	E034	Blood & T-cell	P._T_cells_f._PB	P. T cells f. PB	Primary T cells from PB	BLOOD	PrimaryCell	UW	Male
chr9	123680721	123684599	24.1424	rs2269060;rs7037195;rs7021049;rs917770;rs2109896;rs1008383;rs7021206;rs1008382	RAB14	1.33997e-06	E034	Blood & T-cell	P._T_cells_f._PB	P. T cells f. PB	Primary T cells from PB	BLOOD	PrimaryCell	UW	Male
chr9	123680721	123684599	24.1424	rs2109896;rs1008383;rs7021206;rs1008382;rs1008381;rs2269060;rs7037195;rs7021049	PHF19	2.61788e-05	E034	Blood & T-cell	P._T_cells_f._PB	P. T cells f. PB	Primary T cells from PB	BLOOD	PrimaryCell	UW	Male
chr1	154412905	154416291	20.6335	rs113325045	NUP210L	1.09781e-14	E034	Blood & T-cell	P._T_cells_f._PB	P. T cells f. PB	Primary T cells from PB	BLOOD	PrimaryCell	UW	Male
chr1	154412905	154416291	20.6335	rs113325045	SLC39A1	0.000378829	E034	Blood & T-cell	P._T_cells_f._PB	P. T cells f. PB	Primary T cells from PB	BLOOD	PrimaryCell	UW	Male
chr1	154412905	154416291	20.6335	rs4393147;rs4453032;rs6664201;rs4845372;rs4845623	SNAPIN	0.000492481	E034	Blood & T-cell	P._T_cells_f._PB	P. T cells f. PB	Primary T cells from PB	BLOOD	PrimaryCell	UW	Male
chr1	154412905	154416291	20.6335	rs4845372;rs4845623	FLAD1	0.000710841	E034	Blood & T-cell	P._T_cells_f._PB	P. T cells f. PB	Primary T cells from PB	BLOOD	PrimaryCell	UW	Male
chr1	154416374	154418423	19.225	rs11265613;rs12753254;rs12730036;rs4845373	SNAPIN	0.000191878	E034	Blood & T-cell	P._T_cells_f._PB	P. T cells f. PB	Primary T cells from PB	BLOOD	PrimaryCell	UW	Male
chr6	149813882	149816241	21.5963	rs909792;rs2880075;rs2341551;rs2105200;rs62442787;rs1474640;rs2341550;rs62442788;rs17732745	GINM1	4.9343e-05	E034	Blood & T-cell	P._T_cells_f._PB	P. T cells f. PB	Primary T cells from PB	BLOOD	PrimaryCell	UW	Male
chr6	149813882	149816241	21.5963	rs909792	ZC3H12D	0.000664302	E034	Blood & T-cell	P._T_cells_f._PB	P. T cells f. PB	Primary T cells from PB	BLOOD	PrimaryCell	UW	Male
chr2	65608672	65610817	18.6242	rs876933;rs268132;rs268131;rs1876518	ACTR2	1.95163e-12	E034	Blood & T-cell	P._T_cells_f._PB	P. T cells f. PB	Primary T cells from PB	BLOOD	PrimaryCell	UW	Male
chr9	123641926	123646255	18.6242	rs10760119;rs10985073;rs7858209;rs1609810;rs10818480	TRAF1	1.27775e-18	E034	Blood & T-cell	P._T_cells_f._PB	P. T cells f. PB	Primary T cells from PB	BLOOD	PrimaryCell	UW	Male
chr9	123641926	123646255	18.6242	rs1609810;rs10818480;rs10985073;rs7858209;rs10760119;rs55840401;rs12336764	PSMD5-AS1	2.58507e-14	E034	Blood & T-cell	P._T_cells_f._PB	P. T cells f. PB	Primary T cells from PB	BLOOD	PrimaryCell	UW	Male
chr9	123641926	123646255	18.6242	rs7858209;rs10760119;rs10985073	RAB14	1.33997e-06	E034	Blood & T-cell	P._T_cells_f._PB	P. T cells f. PB	Primary T cells from PB	BLOOD	PrimaryCell	UW	Male
chr9	123641926	123646255	18.6242	rs1609810;rs10818480;rs7858209;rs10760119;rs10985073	PHF19	3.88306e-05	E034	Blood & T-cell	P._T_cells_f._PB	P. T cells f. PB	Primary T cells from PB	BLOOD	PrimaryCell	UW	Male
chr21	34751861	34754567	20.9199	rs28735854;rs62226376;rs12329794;rs2834208	TMEM50B	2.61584e-13	E034	Blood & T-cell	P._T_cells_f._PB	P. T cells f. PB	Primary T cells from PB	BLOOD	PrimaryCell	UW	Male
chr21	34751861	34754567	20.9199	rs2834208	IL10RB	9.45875e-07	E034	Blood & T-cell	P._T_cells_f._PB	P. T cells f. PB	Primary T cells from PB	BLOOD	PrimaryCell	UW	Male
chr21	34751861	34754567	20.9199	rs62226376;rs12329794;rs2834208	IFNAR1	0.000404691	E034	Blood & T-cell	P._T_cells_f._PB	P. T cells f. PB	Primary T cells from PB	BLOOD	PrimaryCell	UW	Male
chr21	34751861	34754567	20.9199	rs28735854	ITSN1	0.000421201	E034	Blood & T-cell	P._T_cells_f._PB	P. T cells f. PB	Primary T cells from PB	BLOOD	PrimaryCell	UW	Male
chr5	131389923	131393836	18.2333	rs5029422;rs4705915;rs587759	SLC22A5	1.05086e-15	E034	Blood & T-cell	P._T_cells_f._PB	P. T cells f. PB	Primary T cells from PB	BLOOD	PrimaryCell	UW	Male
chr5	131389923	131393836	18.2333	rs587759;rs17165633;rs5029422	ACSL6	2.06577e-11	E034	Blood & T-cell	P._T_cells_f._PB	P. T cells f. PB	Primary T cells from PB	BLOOD	PrimaryCell	UW	Male
chr5	131389923	131393836	18.2333	rs4705915;rs5029422	SLC22A4	3.50759e-07	E034	Blood & T-cell	P._T_cells_f._PB	P. T cells f. PB	Primary T cells from PB	BLOOD	PrimaryCell	UW	Male
chr9	123678454	123680575	18.6039	rs10118357	TRAF1	1.69228e-18	E034	Blood & T-cell	P._T_cells_f._PB	P. T cells f. PB	Primary T cells from PB	BLOOD	PrimaryCell	UW	Male
chr9	123678454	123680575	18.6039	rs10118357	PSMD5-AS1	9.44212e-13	E034	Blood & T-cell	P._T_cells_f._PB	P. T cells f. PB	Primary T cells from PB	BLOOD	PrimaryCell	UW	Male
chr9	123678454	123680575	18.6039	rs10118357	RAB14	3.24185e-06	E034	Blood & T-cell	P._T_cells_f._PB	P. T cells f. PB	Primary T cells from PB	BLOOD	PrimaryCell	UW	Male
chr9	123678454	123680575	18.6039	rs10118357	PHF19	0.000401824	E034	Blood & T-cell	P._T_cells_f._PB	P. T cells f. PB	Primary T cells from PB	BLOOD	PrimaryCell	UW	Male
chr1	198655993	198656552	15.6203	rs1326281;rs4915314;rs7410883;rs2359952;rs79726526	PTPRC	3.06793e-05	E034	Blood & T-cell	P._T_cells_f._PB	P. T cells f. PB	Primary T cells from PB	BLOOD	PrimaryCell	UW	Male
chr21	45639828	45641323	18.0204	rs2070554;rs2838532;rs2838533;rs7283760	ICOSLG	6.12141e-09	E034	Blood & T-cell	P._T_cells_f._PB	P. T cells f. PB	Primary T cells from PB	BLOOD	PrimaryCell	UW	Male
chr1	154404085	154406255	15.3199	rs56383622	SNAPIN	0.000630154	E034	Blood & T-cell	P._T_cells_f._PB	P. T cells f. PB	Primary T cells from PB	BLOOD	PrimaryCell	UW	Male
chr3	27769763	27772255	10.4277	rs1353286	EOMES	1.72877e-05	E034	Blood & T-cell	P._T_cells_f._PB	P. T cells f. PB	Primary T cells from PB	BLOOD	PrimaryCell	UW	Male
chr22	21941594	21942476	11.8583	rs12484550;rs9621715;rs5998599	UBE2L3	2.50382e-38	E034	Blood & T-cell	P._T_cells_f._PB	P. T cells f. PB	Primary T cells from PB	BLOOD	PrimaryCell	UW	Male
chr6	149816582	149817378	12.0156	rs4897131;rs4897132;rs7753560;rs4897133	GINM1	7.24979e-05	E034	Blood & T-cell	P._T_cells_f._PB	P. T cells f. PB	Primary T cells from PB	BLOOD	PrimaryCell	UW	Male
chr21	45637693	45639233	10.4859	rs2838531;rs4143384;rs2838530	ICOSLG	2.70966e-08	E034	Blood & T-cell	P._T_cells_f._PB	P. T cells f. PB	Primary T cells from PB	BLOOD	PrimaryCell	UW	Male
chr21	45637693	45639233	10.4859	rs9983276	CSTB	0.000932662	E034	Blood & T-cell	P._T_cells_f._PB	P. T cells f. PB	Primary T cells from PB	BLOOD	PrimaryCell	UW	Male
chr5	102595268	102595884	10.2438	rs28157	PPIP5K2	5.78997e-07	E034	Blood & T-cell	P._T_cells_f._PB	P. T cells f. PB	Primary T cells from PB	BLOOD	PrimaryCell	UW	Male
chr5	102595268	102595884	10.2438	rs28157	PAM	8.38693e-07	E034	Blood & T-cell	P._T_cells_f._PB	P. T cells f. PB	Primary T cells from PB	BLOOD	PrimaryCell	UW	Male
chr22	21945001	21946608	9.38747	rs5749502;rs5998619;rs73166632	UBE2L3	2.50382e-38	E034	Blood & T-cell	P._T_cells_f._PB	P. T cells f. PB	Primary T cells from PB	BLOOD	PrimaryCell	UW	Male
chr17	37729015	37730650	9.79367	rs1874226	CDK12	3.13633e-13	E034	Blood & T-cell	P._T_cells_f._PB	P. T cells f. PB	Primary T cells from PB	BLOOD	PrimaryCell	UW	Male
chr17	37729015	37730650	9.79367	rs1874226	PGAP3	1.84891e-05	E034	Blood & T-cell	P._T_cells_f._PB	P. T cells f. PB	Primary T cells from PB	BLOOD	PrimaryCell	UW	Male
chr6	149886004	149886509	8.41092	rs62439778	GINM1	8.01139e-06	E034	Blood & T-cell	P._T_cells_f._PB	P. T cells f. PB	Primary T cells from PB	BLOOD	PrimaryCell	UW	Male
chr19	10770652	10772014	8.91909	rs10407692;rs2060236	FBXL12	1.33886e-05	E034	Blood & T-cell	P._T_cells_f._PB	P. T cells f. PB	Primary T cells from PB	BLOOD	PrimaryCell	UW	Male
chr19	10770652	10772014	8.91909	rs2060236;rs10407692	KRI1	0.000141811	E034	Blood & T-cell	P._T_cells_f._PB	P. T cells f. PB	Primary T cells from PB	BLOOD	PrimaryCell	UW	Male
chr19	10770652	10772014	8.91909	rs10407692	YIPF2	0.0003079	E034	Blood & T-cell	P._T_cells_f._PB	P. T cells f. PB	Primary T cells from PB	BLOOD	PrimaryCell	UW	Male
chr19	10770652	10772014	8.91909	rs10407692	SLC44A2	0.000691125	E034	Blood & T-cell	P._T_cells_f._PB	P. T cells f. PB	Primary T cells from PB	BLOOD	PrimaryCell	UW	Male
chr1	157693568	157694965	6.14543	rs1970265;rs1977710;rs11264804;rs41479249;rs10489679;rs6680161	FCRL3	1.01886e-27	E034	Blood & T-cell	P._T_cells_f._PB	P. T cells f. PB	Primary T cells from PB	BLOOD	PrimaryCell	UW	Male
chr11	36509585	36510081	7.31066	rs5030482	TRAF6	0.000120631	E034	Blood & T-cell	P._T_cells_f._PB	P. T cells f. PB	Primary T cells from PB	BLOOD	PrimaryCell	UW	Male
chr1	154395811	154396110	7.10332	rs6684439	SNAPIN	0.000370871	E034	Blood & T-cell	P._T_cells_f._PB	P. T cells f. PB	Primary T cells from PB	BLOOD	PrimaryCell	UW	Male
chr1	161442836	161443508	7.44319	rs9427387;rs9427388;rs72717013;rs9427062;rs9427061	HSPA6	5.20458e-06	E034	Blood & T-cell	P._T_cells_f._PB	P. T cells f. PB	Primary T cells from PB	BLOOD	PrimaryCell	UW	Male
chr6	149865130	149865483	7.21073	rs62442798	GINM1	0.00021423	E034	Blood & T-cell	P._T_cells_f._PB	P. T cells f. PB	Primary T cells from PB	BLOOD	PrimaryCell	UW	Male
chr1	157691368	157692236	5.60246	rs2873405	FCRL3	1.01886e-27	E034	Blood & T-cell	P._T_cells_f._PB	P. T cells f. PB	Primary T cells from PB	BLOOD	PrimaryCell	UW	Male
chr1	154425406	154426780	5.97384	rs12126142;rs4129267	SNAPIN	0.000149948	E034	Blood & T-cell	P._T_cells_f._PB	P. T cells f. PB	Primary T cells from PB	BLOOD	PrimaryCell	UW	Male
chr1	154410966	154411454	6.18077	rs4845622	SNAPIN	0.000492481	E034	Blood & T-cell	P._T_cells_f._PB	P. T cells f. PB	Primary T cells from PB	BLOOD	PrimaryCell	UW	Male
chr1	160830580	160831456	6.41767	rs4656942	LY9	1.32136e-08	E034	Blood & T-cell	P._T_cells_f._PB	P. T cells f. PB	Primary T cells from PB	BLOOD	PrimaryCell	UW	Male
chr1	160830580	160831456	6.41767	rs12037885;rs58418513;rs61803285;rs12035295;rs61803286	CD244	2.21656e-06	E034	Blood & T-cell	P._T_cells_f._PB	P. T cells f. PB	Primary T cells from PB	BLOOD	PrimaryCell	UW	Male
chr1	160830580	160831456	6.41767	rs4656942	F11R	4.51027e-06	E034	Blood & T-cell	P._T_cells_f._PB	P. T cells f. PB	Primary T cells from PB	BLOOD	PrimaryCell	UW	Male
chr22	21951469	21951896	5.70741	rs5754295;rs417986	UBE2L3	1.518e-36	E034	Blood & T-cell	P._T_cells_f._PB	P. T cells f. PB	Primary T cells from PB	BLOOD	PrimaryCell	UW	Male
chr16	11833579	11833975	5.9763	rs7206670;rs11644466	SNN	6.00116e-14	E034	Blood & T-cell	P._T_cells_f._PB	P. T cells f. PB	Primary T cells from PB	BLOOD	PrimaryCell	UW	Male
chr21	43855023	43855710	5.11529	rs1893592;rs4101	UBASH3A	1.28324e-08	E034	Blood & T-cell	P._T_cells_f._PB	P. T cells f. PB	Primary T cells from PB	BLOOD	PrimaryCell	UW	Male
chr22	21943631	21944423	5.40702	rs5754238;rs1034329	UBE2L3	7.34836e-38	E034	Blood & T-cell	P._T_cells_f._PB	P. T cells f. PB	Primary T cells from PB	BLOOD	PrimaryCell	UW	Male
chr9	123635451	123637036	5.40702	rs10985070	TRAF1	3.30563e-18	E034	Blood & T-cell	P._T_cells_f._PB	P. T cells f. PB	Primary T cells from PB	BLOOD	PrimaryCell	UW	Male
chr9	123635451	123637036	5.40702	rs10985070	PSMD5-AS1	1.56468e-12	E034	Blood & T-cell	P._T_cells_f._PB	P. T cells f. PB	Primary T cells from PB	BLOOD	PrimaryCell	UW	Male
chr9	123635451	123637036	5.40702	rs10985070	RAB14	2.69397e-06	E034	Blood & T-cell	P._T_cells_f._PB	P. T cells f. PB	Primary T cells from PB	BLOOD	PrimaryCell	UW	Male
chr9	123635451	123637036	5.40702	rs10985070	PHF19	0.000212854	E034	Blood & T-cell	P._T_cells_f._PB	P. T cells f. PB	Primary T cells from PB	BLOOD	PrimaryCell	UW	Male
chr22	21979196	21980062	5.8762	rs4821124;rs12158299	UBE2L3	5.24534e-38	E034	Blood & T-cell	P._T_cells_f._PB	P. T cells f. PB	Primary T cells from PB	BLOOD	PrimaryCell	UW	Male
chr9	123661840	123662697	4.87171	rs10760125;rs10760126	TRAF1	1.77794e-18	E034	Blood & T-cell	P._T_cells_f._PB	P. T cells f. PB	Primary T cells from PB	BLOOD	PrimaryCell	UW	Male
chr9	123661840	123662697	4.87171	rs10760126;rs10760125	PSMD5-AS1	6.10055e-13	E034	Blood & T-cell	P._T_cells_f._PB	P. T cells f. PB	Primary T cells from PB	BLOOD	PrimaryCell	UW	Male
chr9	123661840	123662697	4.87171	rs10760126;rs10760125	RAB14	2.64631e-06	E034	Blood & T-cell	P._T_cells_f._PB	P. T cells f. PB	Primary T cells from PB	BLOOD	PrimaryCell	UW	Male
chr9	123661840	123662697	4.87171	rs10760125;rs10760126	PHF19	0.000464411	E034	Blood & T-cell	P._T_cells_f._PB	P. T cells f. PB	Primary T cells from PB	BLOOD	PrimaryCell	UW	Male
chr3	27758668	27759518	4.50665	rs9866625	EOMES	0.000427985	E034	Blood & T-cell	P._T_cells_f._PB	P. T cells f. PB	Primary T cells from PB	BLOOD	PrimaryCell	UW	Male
chr10	63788735	63789131	5.32553	rs16912974;rs16916919	RTKN2	0.000762569	E034	Blood & T-cell	P._T_cells_f._PB	P. T cells f. PB	Primary T cells from PB	BLOOD	PrimaryCell	UW	Male
chr22	21938589	21939526	5.48445	rs5998576;rs73166622	UBE2L3	4.34877e-38	E034	Blood & T-cell	P._T_cells_f._PB	P. T cells f. PB	Primary T cells from PB	BLOOD	PrimaryCell	UW	Male
chr22	21956147	21956859	5.31317	rs2283790	UBE2L3	7.34836e-38	E034	Blood & T-cell	P._T_cells_f._PB	P. T cells f. PB	Primary T cells from PB	BLOOD	PrimaryCell	UW	Male
chr22	21980153	21980415	5.09271	rs5754422	UBE2L3	3.77372e-37	E034	Blood & T-cell	P._T_cells_f._PB	P. T cells f. PB	Primary T cells from PB	BLOOD	PrimaryCell	UW	Male
chr11	36524903	36525274	4.80366	rs502243	TRAF6	0.000384832	E034	Blood & T-cell	P._T_cells_f._PB	P. T cells f. PB	Primary T cells from PB	BLOOD	PrimaryCell	UW	Male
chr1	157692292	157693063	4.14095	rs2210918;rs2873406	FCRL3	1.01886e-27	E034	Blood & T-cell	P._T_cells_f._PB	P. T cells f. PB	Primary T cells from PB	BLOOD	PrimaryCell	UW	Male
chr9	123660395	123661064	4.52181	rs10760124;rs7875829	TRAF1	1.69228e-18	E034	Blood & T-cell	P._T_cells_f._PB	P. T cells f. PB	Primary T cells from PB	BLOOD	PrimaryCell	UW	Male
chr9	123660395	123661064	4.52181	rs7875829;rs10760124	PSMD5-AS1	4.4312e-14	E034	Blood & T-cell	P._T_cells_f._PB	P. T cells f. PB	Primary T cells from PB	BLOOD	PrimaryCell	UW	Male
chr9	123660395	123661064	4.52181	rs10760124	RAB14	3.24185e-06	E034	Blood & T-cell	P._T_cells_f._PB	P. T cells f. PB	Primary T cells from PB	BLOOD	PrimaryCell	UW	Male
chr9	123660395	123661064	4.52181	rs7875829;rs10760124	PHF19	3.08733e-05	E034	Blood & T-cell	P._T_cells_f._PB	P. T cells f. PB	Primary T cells from PB	BLOOD	PrimaryCell	UW	Male
chr6	149820685	149820935	4.70096	rs7774559	GINM1	7.24979e-05	E034	Blood & T-cell	P._T_cells_f._PB	P. T cells f. PB	Primary T cells from PB	BLOOD	PrimaryCell	UW	Male
chr2	65633793	65634054	4.32654	rs2576923;rs13029865	ACTR2	2.64149e-12	E034	Blood & T-cell	P._T_cells_f._PB	P. T cells f. PB	Primary T cells from PB	BLOOD	PrimaryCell	UW	Male
chr16	11828212	11828468	4.37661	rs11075011;rs35955905	SNN	6.52893e-14	E034	Blood & T-cell	P._T_cells_f._PB	P. T cells f. PB	Primary T cells from PB	BLOOD	PrimaryCell	UW	Male
chr21	45642996	45643619	4.30921	rs2298565;rs1048710	ICOSLG	6.84903e-12	E034	Blood & T-cell	P._T_cells_f._PB	P. T cells f. PB	Primary T cells from PB	BLOOD	PrimaryCell	UW	Male
chr1	198651231	198656913	20.1967	rs1326281;rs4915314;rs7410883;rs2359952;rs1326280;rs79726526;rs17669032;rs16843698	PTPRC	3.06793e-05	E037	Blood & T-cell	P._T_helper_memory_cells_f._PB_2	P. T helper memory cells f. PB 2	Primary T helper memory cells from PB 2	BLOOD	PrimaryCell	BI	Unknown
chr9	123693284	123699797	15.9989	rs10760128;rs10739581;rs10739579;rs7031096;rs10739580	TRAF1	1.50114e-18	E037	Blood & T-cell	P._T_helper_memory_cells_f._PB_2	P. T helper memory cells f. PB 2	Primary T helper memory cells from PB 2	BLOOD	PrimaryCell	BI	Unknown
chr9	123693284	123699797	15.9989	rs7031096;rs10739580;rs10739579;rs10739581;rs10760128;rs74971050	PSMD5-AS1	8.10826e-16	E037	Blood & T-cell	P._T_helper_memory_cells_f._PB_2	P. T helper memory cells f. PB 2	Primary T helper memory cells from PB 2	BLOOD	PrimaryCell	BI	Unknown
chr9	123693284	123699797	15.9989	rs10739581;rs10760128;rs7031096;rs10739580;rs10739579;rs62578394;rs74322175;rs62578395	RAB14	1.33997e-06	E037	Blood & T-cell	P._T_helper_memory_cells_f._PB_2	P. T helper memory cells f. PB 2	Primary T helper memory cells from PB 2	BLOOD	PrimaryCell	BI	Unknown
chr9	123693284	123699797	15.9989	rs10739579;rs7031096;rs10739580;rs10739581;rs10760128	PHF19	2.61788e-05	E037	Blood & T-cell	P._T_helper_memory_cells_f._PB_2	P. T helper memory cells f. PB 2	Primary T helper memory cells from PB 2	BLOOD	PrimaryCell	BI	Unknown
chr9	123664869	123669561	12.4455	rs10739577;rs10818486;rs2241003;rs9886724;rs4836834;rs10818485;rs10435844;rs4837799;rs7848332;rs10435843	TRAF1	1.50114e-18	E037	Blood & T-cell	P._T_helper_memory_cells_f._PB_2	P. T helper memory cells f. PB 2	Primary T helper memory cells from PB 2	BLOOD	PrimaryCell	BI	Unknown
chr9	123664869	123669561	12.4455	rs10435843;rs10818485;rs10435844;rs4837799;rs7848332;rs4836834;rs9886724;rs10739577;rs10818486;rs2241003;rs113727801	PSMD5-AS1	3.15891e-14	E037	Blood & T-cell	P._T_helper_memory_cells_f._PB_2	P. T helper memory cells f. PB 2	Primary T helper memory cells from PB 2	BLOOD	PrimaryCell	BI	Unknown
chr9	123664869	123669561	12.4455	rs4836834;rs9886724;rs10739577;rs10818486;rs2241003;rs10435843	RAB14	2.64631e-06	E037	Blood & T-cell	P._T_helper_memory_cells_f._PB_2	P. T helper memory cells f. PB 2	Primary T helper memory cells from PB 2	BLOOD	PrimaryCell	BI	Unknown
chr9	123664869	123669561	12.4455	rs10818485;rs10435844;rs4837799;rs7848332;rs10435843;rs10739577;rs10818486;rs9886724;rs4836834;rs2241003	PHF19	3.08733e-05	E037	Blood & T-cell	P._T_helper_memory_cells_f._PB_2	P. T helper memory cells f. PB 2	Primary T helper memory cells from PB 2	BLOOD	PrimaryCell	BI	Unknown
chr12	111861948	111868758	13.7748	rs10849947;rs2283358;rs73199895;rs2285520;rs11065898	TMEM116	1.15855e-08	E037	Blood & T-cell	P._T_helper_memory_cells_f._PB_2	P. T helper memory cells f. PB 2	Primary T helper memory cells from PB 2	BLOOD	PrimaryCell	BI	Unknown
chr12	111861948	111868758	13.7748	rs3782887	NAA25	2.59471e-07	E037	Blood & T-cell	P._T_helper_memory_cells_f._PB_2	P. T helper memory cells f. PB 2	Primary T helper memory cells from PB 2	BLOOD	PrimaryCell	BI	Unknown
chr12	111861948	111868758	13.7748	rs10849947	ERP29	0.000104437	E037	Blood & T-cell	P._T_helper_memory_cells_f._PB_2	P. T helper memory cells f. PB 2	Primary T helper memory cells from PB 2	BLOOD	PrimaryCell	BI	Unknown
chr9	123658870	123660241	11.3692	rs2900179;rs1860823;rs1860824	TRAF1	1.50114e-18	E037	Blood & T-cell	P._T_helper_memory_cells_f._PB_2	P. T helper memory cells f. PB 2	Primary T helper memory cells from PB 2	BLOOD	PrimaryCell	BI	Unknown
chr9	123658870	123660241	11.3692	rs1860823;rs1860824;rs2900179	PSMD5-AS1	4.4312e-14	E037	Blood & T-cell	P._T_helper_memory_cells_f._PB_2	P. T helper memory cells f. PB 2	Primary T helper memory cells from PB 2	BLOOD	PrimaryCell	BI	Unknown
chr9	123658870	123660241	11.3692	rs2900179	RAB14	4.40312e-06	E037	Blood & T-cell	P._T_helper_memory_cells_f._PB_2	P. T helper memory cells f. PB 2	Primary T helper memory cells from PB 2	BLOOD	PrimaryCell	BI	Unknown
chr9	123658870	123660241	11.3692	rs1860823;rs1860824;rs2900179	PHF19	3.08733e-05	E037	Blood & T-cell	P._T_helper_memory_cells_f._PB_2	P. T helper memory cells f. PB 2	Primary T helper memory cells from PB 2	BLOOD	PrimaryCell	BI	Unknown
chr21	34751678	34758172	13.531	rs28735854;rs6517167;rs62226376;rs12329794;rs7280245;rs2834208	TMEM50B	2.61584e-13	E037	Blood & T-cell	P._T_helper_memory_cells_f._PB_2	P. T helper memory cells f. PB 2	Primary T helper memory cells from PB 2	BLOOD	PrimaryCell	BI	Unknown
chr21	34751678	34758172	13.531	rs6517167;rs8129395;rs8127569	GART	5.53608e-07	E037	Blood & T-cell	P._T_helper_memory_cells_f._PB_2	P. T helper memory cells f. PB 2	Primary T helper memory cells from PB 2	BLOOD	PrimaryCell	BI	Unknown
chr21	34751678	34758172	13.531	rs2834208;rs7279869;rs62226377;rs7280413	IL10RB	9.45875e-07	E037	Blood & T-cell	P._T_helper_memory_cells_f._PB_2	P. T helper memory cells f. PB 2	Primary T helper memory cells from PB 2	BLOOD	PrimaryCell	BI	Unknown
chr21	34751678	34758172	13.531	rs7280245;rs62226376;rs12329794;rs2834208	IFNAR1	0.000203007	E037	Blood & T-cell	P._T_helper_memory_cells_f._PB_2	P. T helper memory cells f. PB 2	Primary T helper memory cells from PB 2	BLOOD	PrimaryCell	BI	Unknown
chr21	34751678	34758172	13.531	rs28735854	ITSN1	0.000421201	E037	Blood & T-cell	P._T_helper_memory_cells_f._PB_2	P. T helper memory cells f. PB 2	Primary T helper memory cells from PB 2	BLOOD	PrimaryCell	BI	Unknown
chr1	198658266	198661477	10.5332	rs2182419;rs3754098;rs80120393;rs16843712	PTPRC	9.93501e-06	E037	Blood & T-cell	P._T_helper_memory_cells_f._PB_2	P. T helper memory cells f. PB 2	Primary T helper memory cells from PB 2	BLOOD	PrimaryCell	BI	Unknown
chr6	149828169	149830095	11.4346	rs12665533	GINM1	0.000169585	E037	Blood & T-cell	P._T_helper_memory_cells_f._PB_2	P. T helper memory cells f. PB 2	Primary T helper memory cells from PB 2	BLOOD	PrimaryCell	BI	Unknown
chr1	198638641	198643636	11.0334	rs79784096;rs77235602;rs17668708	PTPRC	0.000202286	E037	Blood & T-cell	P._T_helper_memory_cells_f._PB_2	P. T helper memory cells f. PB 2	Primary T helper memory cells from PB 2	BLOOD	PrimaryCell	BI	Unknown
chr1	198621397	198625179	7.80402	rs1326273	PTPRC	0.000620038	E037	Blood & T-cell	P._T_helper_memory_cells_f._PB_2	P. T helper memory cells f. PB 2	Primary T helper memory cells from PB 2	BLOOD	PrimaryCell	BI	Unknown
chr22	21940912	21942860	10.7616	rs12484550;rs9621715;rs5998599	UBE2L3	2.50382e-38	E037	Blood & T-cell	P._T_helper_memory_cells_f._PB_2	P. T helper memory cells f. PB 2	Primary T helper memory cells from PB 2	BLOOD	PrimaryCell	BI	Unknown
chr1	198597195	198601896	10.4311	rs9988618;rs59812768;rs74134759;rs9988639	PTPRC	3.31455e-05	E037	Blood & T-cell	P._T_helper_memory_cells_f._PB_2	P. T helper memory cells f. PB 2	Primary T helper memory cells from PB 2	BLOOD	PrimaryCell	BI	Unknown
chr6	149863217	149866388	10.4311	rs62442798	GINM1	0.00021423	E037	Blood & T-cell	P._T_helper_memory_cells_f._PB_2	P. T helper memory cells f. PB 2	Primary T helper memory cells from PB 2	BLOOD	PrimaryCell	BI	Unknown
chr9	123680647	123687395	9.02846	rs7021049;rs2269060;rs7037195;rs1014530;rs2109896;rs1008383;rs7021206;rs1014529;rs1548784;rs7033753;rs7034492;rs7034653;rs1008381;rs1930780;rs1008382;rs917770;rs2269061	TRAF1	1.50114e-18	E037	Blood & T-cell	P._T_helper_memory_cells_f._PB_2	P. T helper memory cells f. PB 2	Primary T helper memory cells from PB 2	BLOOD	PrimaryCell	BI	Unknown
chr9	123680647	123687395	9.02846	rs2109896;rs1008383;rs7021206;rs1014529;rs1548784;rs7033753;rs7034492;rs7034653;rs1008382;rs1930780;rs1008381;rs2269060;rs7037195;rs1014530;rs7021049;rs2269061;rs13440146	PSMD5-AS1	1.43523e-15	E037	Blood & T-cell	P._T_helper_memory_cells_f._PB_2	P. T helper memory cells f. PB 2	Primary T helper memory cells from PB 2	BLOOD	PrimaryCell	BI	Unknown
chr9	123680647	123687395	9.02846	rs2269060;rs7037195;rs1014530;rs7021049;rs917770;rs2109896;rs1008383;rs7021206;rs1014529;rs1548784;rs7033753;rs7034492;rs7034653;rs1930780;rs62578382;rs1008382	RAB14	1.33997e-06	E037	Blood & T-cell	P._T_helper_memory_cells_f._PB_2	P. T helper memory cells f. PB 2	Primary T helper memory cells from PB 2	BLOOD	PrimaryCell	BI	Unknown
chr9	123680647	123687395	9.02846	rs2109896;rs1008383;rs7021206;rs1014529;rs1548784;rs7033753;rs7034492;rs7034653;rs1008382;rs1008381;rs1930780;rs2269060;rs7037195;rs1014530;rs7021049	PHF19	2.61788e-05	E037	Blood & T-cell	P._T_helper_memory_cells_f._PB_2	P. T helper memory cells f. PB 2	Primary T helper memory cells from PB 2	BLOOD	PrimaryCell	BI	Unknown
chr16	11831420	11836127	11.6457	rs7206670;rs3743585;rs7192366;rs8055462;rs11644466;rs11642852;rs7192404;rs3743586	SNN	6.00116e-14	E037	Blood & T-cell	P._T_helper_memory_cells_f._PB_2	P. T helper memory cells f. PB 2	Primary T helper memory cells from PB 2	BLOOD	PrimaryCell	BI	Unknown
chr16	11831420	11836127	11.6457	rs3743586	CPPED1	0.000776254	E037	Blood & T-cell	P._T_helper_memory_cells_f._PB_2	P. T helper memory cells f. PB 2	Primary T helper memory cells from PB 2	BLOOD	PrimaryCell	BI	Unknown
chr6	167531040	167533232	6.3856	rs3093025;rs61056617;rs3093024;rs6456160;rs1854853;rs3093026	RNASET2	1.26671e-19	E037	Blood & T-cell	P._T_helper_memory_cells_f._PB_2	P. T helper memory cells f. PB 2	Primary T helper memory cells from PB 2	BLOOD	PrimaryCell	BI	Unknown
chr6	44229453	44232181	11.0466	rs3957269;rs3997541;rs3997540;rs730775	AARS2	3.88454e-14	E037	Blood & T-cell	P._T_helper_memory_cells_f._PB_2	P. T helper memory cells f. PB 2	Primary T helper memory cells from PB 2	BLOOD	PrimaryCell	BI	Unknown
chr4	123463072	123464990	9.90854	rs72669168	TRPC3	0.000561051	E037	Blood & T-cell	P._T_helper_memory_cells_f._PB_2	P. T helper memory cells f. PB 2	Primary T helper memory cells from PB 2	BLOOD	PrimaryCell	BI	Unknown
chr1	198657010	198658229	9.74192	rs3767745;rs12144388	PTPRC	1.47445e-05	E037	Blood & T-cell	P._T_helper_memory_cells_f._PB_2	P. T helper memory cells f. PB 2	Primary T helper memory cells from PB 2	BLOOD	PrimaryCell	BI	Unknown
chr4	123499996	123500910	8.0253	rs4833836	TRPC3	0.00046166	E037	Blood & T-cell	P._T_helper_memory_cells_f._PB_2	P. T helper memory cells f. PB 2	Primary T helper memory cells from PB 2	BLOOD	PrimaryCell	BI	Unknown
chr1	154402534	154406035	9.03974	rs56383622	SNAPIN	0.000630154	E037	Blood & T-cell	P._T_helper_memory_cells_f._PB_2	P. T helper memory cells f. PB 2	Primary T helper memory cells from PB 2	BLOOD	PrimaryCell	BI	Unknown
chr9	123635038	123638650	8.2653	rs10985070	TRAF1	3.30563e-18	E037	Blood & T-cell	P._T_helper_memory_cells_f._PB_2	P. T helper memory cells f. PB 2	Primary T helper memory cells from PB 2	BLOOD	PrimaryCell	BI	Unknown
chr9	123635038	123638650	8.2653	rs10985070	PSMD5-AS1	1.56468e-12	E037	Blood & T-cell	P._T_helper_memory_cells_f._PB_2	P. T helper memory cells f. PB 2	Primary T helper memory cells from PB 2	BLOOD	PrimaryCell	BI	Unknown
chr9	123635038	123638650	8.2653	rs10985070	RAB14	2.69397e-06	E037	Blood & T-cell	P._T_helper_memory_cells_f._PB_2	P. T helper memory cells f. PB 2	Primary T helper memory cells from PB 2	BLOOD	PrimaryCell	BI	Unknown
chr9	123635038	123638650	8.2653	rs10985070	PHF19	0.000212854	E037	Blood & T-cell	P._T_helper_memory_cells_f._PB_2	P. T helper memory cells f. PB 2	Primary T helper memory cells from PB 2	BLOOD	PrimaryCell	BI	Unknown
chr6	149813842	149816172	6.7312	rs909792;rs2880075;rs2341551;rs2105200;rs62442787;rs1474640;rs2341550;rs62442788;rs17732745	GINM1	4.9343e-05	E037	Blood & T-cell	P._T_helper_memory_cells_f._PB_2	P. T helper memory cells f. PB 2	Primary T helper memory cells from PB 2	BLOOD	PrimaryCell	BI	Unknown
chr6	149813842	149816172	6.7312	rs909792	ZC3H12D	0.000664302	E037	Blood & T-cell	P._T_helper_memory_cells_f._PB_2	P. T helper memory cells f. PB 2	Primary T helper memory cells from PB 2	BLOOD	PrimaryCell	BI	Unknown
chr22	37540868	37544378	8.17881	rs2284034;rs3218266;rs3218264	TRIOBP	0.000441751	E037	Blood & T-cell	P._T_helper_memory_cells_f._PB_2	P. T helper memory cells f. PB 2	Primary T helper memory cells from PB 2	BLOOD	PrimaryCell	BI	Unknown
chr1	154410513	154411737	8.17143	rs4845622	SNAPIN	0.000492481	E037	Blood & T-cell	P._T_helper_memory_cells_f._PB_2	P. T helper memory cells f. PB 2	Primary T helper memory cells from PB 2	BLOOD	PrimaryCell	BI	Unknown
chr1	154416799	154418110	8.32466	rs12753254;rs12730036;rs4845373	SNAPIN	0.000492481	E037	Blood & T-cell	P._T_helper_memory_cells_f._PB_2	P. T helper memory cells f. PB 2	Primary T helper memory cells from PB 2	BLOOD	PrimaryCell	BI	Unknown
chr2	65608581	65610773	5.7691	rs876933;rs268132;rs268131;rs1876518	ACTR2	1.95163e-12	E037	Blood & T-cell	P._T_helper_memory_cells_f._PB_2	P. T helper memory cells f. PB 2	Primary T helper memory cells from PB 2	BLOOD	PrimaryCell	BI	Unknown
chr1	154413233	154415843	7.01439	rs113325045	NUP210L	1.09781e-14	E037	Blood & T-cell	P._T_helper_memory_cells_f._PB_2	P. T helper memory cells f. PB 2	Primary T helper memory cells from PB 2	BLOOD	PrimaryCell	BI	Unknown
chr1	154413233	154415843	7.01439	rs113325045	SLC39A1	0.000378829	E037	Blood & T-cell	P._T_helper_memory_cells_f._PB_2	P. T helper memory cells f. PB 2	Primary T helper memory cells from PB 2	BLOOD	PrimaryCell	BI	Unknown
chr1	154413233	154415843	7.01439	rs4393147;rs4453032;rs6664201;rs4845372;rs4845623	SNAPIN	0.000492481	E037	Blood & T-cell	P._T_helper_memory_cells_f._PB_2	P. T helper memory cells f. PB 2	Primary T helper memory cells from PB 2	BLOOD	PrimaryCell	BI	Unknown
chr1	154413233	154415843	7.01439	rs4845372;rs4845623	FLAD1	0.000710841	E037	Blood & T-cell	P._T_helper_memory_cells_f._PB_2	P. T helper memory cells f. PB 2	Primary T helper memory cells from PB 2	BLOOD	PrimaryCell	BI	Unknown
chr10	6108052	6110467	6.01952	rs4147359	IL2RA	0.000556807	E037	Blood & T-cell	P._T_helper_memory_cells_f._PB_2	P. T helper memory cells f. PB 2	Primary T helper memory cells from PB 2	BLOOD	PrimaryCell	BI	Unknown
chr6	159514554	159516775	7.02125	rs2249937	TAGAP	0.000345612	E037	Blood & T-cell	P._T_helper_memory_cells_f._PB_2	P. T helper memory cells f. PB 2	Primary T helper memory cells from PB 2	BLOOD	PrimaryCell	BI	Unknown
chr1	198667950	198671938	5.8762	rs78200658;rs17623914	PTPRC	0.000158196	E037	Blood & T-cell	P._T_helper_memory_cells_f._PB_2	P. T helper memory cells f. PB 2	Primary T helper memory cells from PB 2	BLOOD	PrimaryCell	BI	Unknown
chr5	131390026	131393266	6.51116	rs5029422;rs4705915;rs587759	SLC22A5	1.05086e-15	E037	Blood & T-cell	P._T_helper_memory_cells_f._PB_2	P. T helper memory cells f. PB 2	Primary T helper memory cells from PB 2	BLOOD	PrimaryCell	BI	Unknown
chr5	131390026	131393266	6.51116	rs587759;rs17165633;rs5029422	ACSL6	2.06577e-11	E037	Blood & T-cell	P._T_helper_memory_cells_f._PB_2	P. T helper memory cells f. PB 2	Primary T helper memory cells from PB 2	BLOOD	PrimaryCell	BI	Unknown
chr5	131390026	131393266	6.51116	rs4705915;rs5029422	SLC22A4	3.50759e-07	E037	Blood & T-cell	P._T_helper_memory_cells_f._PB_2	P. T helper memory cells f. PB 2	Primary T helper memory cells from PB 2	BLOOD	PrimaryCell	BI	Unknown
chr3	27769267	27772159	7.64086	rs1353286;rs34269949	EOMES	1.72877e-05	E037	Blood & T-cell	P._T_helper_memory_cells_f._PB_2	P. T helper memory cells f. PB 2	Primary T helper memory cells from PB 2	BLOOD	PrimaryCell	BI	Unknown
chr6	149816819	149818459	6.01898	rs7753560;rs4897133	GINM1	7.24979e-05	E037	Blood & T-cell	P._T_helper_memory_cells_f._PB_2	P. T helper memory cells f. PB 2	Primary T helper memory cells from PB 2	BLOOD	PrimaryCell	BI	Unknown
chr2	191957378	191959179	7.58324	rs78712823	INPP1	0.00066101	E037	Blood & T-cell	P._T_helper_memory_cells_f._PB_2	P. T helper memory cells f. PB 2	Primary T helper memory cells from PB 2	BLOOD	PrimaryCell	BI	Unknown
chr3	17044241	17047166	6.81342	rs12233538;rs4472039;rs76620096;rs4461404;rs4130495;rs6442660;rs9835432	PLCL2	9.22807e-05	E037	Blood & T-cell	P._T_helper_memory_cells_f._PB_2	P. T helper memory cells f. PB 2	Primary T helper memory cells from PB 2	BLOOD	PrimaryCell	BI	Unknown
chr6	167525938	167527134	6.1391	rs968334;rs6930998;rs6909252;rs968333;rs1015077	RNASET2	1.82603e-17	E037	Blood & T-cell	P._T_helper_memory_cells_f._PB_2	P. T helper memory cells f. PB 2	Primary T helper memory cells from PB 2	BLOOD	PrimaryCell	BI	Unknown
chr2	100835672	100836691	6.77033	rs10865035;rs1465801;rs999052	AFF3	3.36768e-06	E037	Blood & T-cell	P._T_helper_memory_cells_f._PB_2	P. T helper memory cells f. PB 2	Primary T helper memory cells from PB 2	BLOOD	PrimaryCell	BI	Unknown
chr22	21939183	21940792	6.02649	rs5754217;rs5749493;rs4820091;rs5749495	UBE2L3	1.39869e-39	E037	Blood & T-cell	P._T_helper_memory_cells_f._PB_2	P. T helper memory cells f. PB 2	Primary T helper memory cells from PB 2	BLOOD	PrimaryCell	BI	Unknown
chr16	11828049	11829293	6.36152	rs11075011;rs4780399;rs35955905;rs56392104	SNN	6.52893e-14	E037	Blood & T-cell	P._T_helper_memory_cells_f._PB_2	P. T helper memory cells f. PB 2	Primary T helper memory cells from PB 2	BLOOD	PrimaryCell	BI	Unknown
chr5	102595581	102596159	6.26779	rs28158;rs28157	PPIP5K2	1.45522e-07	E037	Blood & T-cell	P._T_helper_memory_cells_f._PB_2	P. T helper memory cells f. PB 2	Primary T helper memory cells from PB 2	BLOOD	PrimaryCell	BI	Unknown
chr22	21943691	21944083	5.617	rs1034329	UBE2L3	7.34836e-38	E037	Blood & T-cell	P._T_helper_memory_cells_f._PB_2	P. T helper memory cells f. PB 2	Primary T helper memory cells from PB 2	BLOOD	PrimaryCell	BI	Unknown
chr10	63788662	63792115	5.87254	rs16912974;rs16916919;rs10995016	RTKN2	0.000762569	E037	Blood & T-cell	P._T_helper_memory_cells_f._PB_2	P. T helper memory cells f. PB 2	Primary T helper memory cells from PB 2	BLOOD	PrimaryCell	BI	Unknown
chr11	36509004	36510868	6.05999	rs5030482;rs1046864;rs5030485;rs5030486	TRAF6	0.000120631	E037	Blood & T-cell	P._T_helper_memory_cells_f._PB_2	P. T helper memory cells f. PB 2	Primary T helper memory cells from PB 2	BLOOD	PrimaryCell	BI	Unknown
chr22	21981543	21983594	4.70355	rs878825;rs2298428;rs1811069;rs861857	UBE2L3	5.77634e-39	E037	Blood & T-cell	P._T_helper_memory_cells_f._PB_2	P. T helper memory cells f. PB 2	Primary T helper memory cells from PB 2	BLOOD	PrimaryCell	BI	Unknown
chr6	149830312	149830998	5.21579	rs9399689	GINM1	0.000118807	E037	Blood & T-cell	P._T_helper_memory_cells_f._PB_2	P. T helper memory cells f. PB 2	Primary T helper memory cells from PB 2	BLOOD	PrimaryCell	BI	Unknown
chr21	45638344	45639175	5.45073	rs2838531;rs4143384;rs2838530	ICOSLG	2.70966e-08	E037	Blood & T-cell	P._T_helper_memory_cells_f._PB_2	P. T helper memory cells f. PB 2	Primary T helper memory cells from PB 2	BLOOD	PrimaryCell	BI	Unknown
chr22	21944898	21946338	5.3719	rs5749502;rs5998619;rs73166632	UBE2L3	2.50382e-38	E037	Blood & T-cell	P._T_helper_memory_cells_f._PB_2	P. T helper memory cells f. PB 2	Primary T helper memory cells from PB 2	BLOOD	PrimaryCell	BI	Unknown
chr3	136631087	136632545	5.16556	rs6414337;rs9828009	SLC35G2	1.98672e-05	E037	Blood & T-cell	P._T_helper_memory_cells_f._PB_2	P. T helper memory cells f. PB 2	Primary T helper memory cells from PB 2	BLOOD	PrimaryCell	BI	Unknown
chr3	136631087	136632545	5.16556	rs6414337	NCK1	0.000546903	E037	Blood & T-cell	P._T_helper_memory_cells_f._PB_2	P. T helper memory cells f. PB 2	Primary T helper memory cells from PB 2	BLOOD	PrimaryCell	BI	Unknown
chr21	45639426	45640787	5.26494	rs2070554;rs2838532;rs2838533;rs7283760	ICOSLG	6.12141e-09	E037	Blood & T-cell	P._T_helper_memory_cells_f._PB_2	P. T helper memory cells f. PB 2	Primary T helper memory cells from PB 2	BLOOD	PrimaryCell	BI	Unknown
chr5	102596522	102597155	5.07456	rs26233;rs26232	PPIP5K2	3.10147e-09	E037	Blood & T-cell	P._T_helper_memory_cells_f._PB_2	P. T helper memory cells f. PB 2	Primary T helper memory cells from PB 2	BLOOD	PrimaryCell	BI	Unknown
chr6	149820915	149821430	4.87494	rs7774597;rs12524946;rs6570968	GINM1	5.0663e-05	E037	Blood & T-cell	P._T_helper_memory_cells_f._PB_2	P. T helper memory cells f. PB 2	Primary T helper memory cells from PB 2	BLOOD	PrimaryCell	BI	Unknown
chr7	92239140	92240063	4.01265	rs42034;rs42035	CDK6	8.27962e-05	E037	Blood & T-cell	P._T_helper_memory_cells_f._PB_2	P. T helper memory cells f. PB 2	Primary T helper memory cells from PB 2	BLOOD	PrimaryCell	BI	Unknown
chr11	36526763	36527755	4.53911	rs552140	TRAF6	0.000384832	E037	Blood & T-cell	P._T_helper_memory_cells_f._PB_2	P. T helper memory cells f. PB 2	Primary T helper memory cells from PB 2	BLOOD	PrimaryCell	BI	Unknown
chr22	21980020	21980277	4.26804	rs5754422	UBE2L3	3.77372e-37	E037	Blood & T-cell	P._T_helper_memory_cells_f._PB_2	P. T helper memory cells f. PB 2	Primary T helper memory cells from PB 2	BLOOD	PrimaryCell	BI	Unknown
chr16	11824841	11825193	4.40413	rs1579258;rs1583001	SNN	1.35132e-13	E037	Blood & T-cell	P._T_helper_memory_cells_f._PB_2	P. T helper memory cells f. PB 2	Primary T helper memory cells from PB 2	BLOOD	PrimaryCell	BI	Unknown
chr6	167540631	167541789	4.23502	rs1571878;rs3093017	RNASET2	1.75347e-19	E037	Blood & T-cell	P._T_helper_memory_cells_f._PB_2	P. T helper memory cells f. PB 2	Primary T helper memory cells from PB 2	BLOOD	PrimaryCell	BI	Unknown
chr22	21944160	21944770	4.08805	rs2283789	UBE2L3	7.34836e-38	E037	Blood & T-cell	P._T_helper_memory_cells_f._PB_2	P. T helper memory cells f. PB 2	Primary T helper memory cells from PB 2	BLOOD	PrimaryCell	BI	Unknown
chr12	58106770	58107045	4.01138	rs701006	METTL21B	3.46019e-20	E037	Blood & T-cell	P._T_helper_memory_cells_f._PB_2	P. T helper memory cells f. PB 2	Primary T helper memory cells from PB 2	BLOOD	PrimaryCell	BI	Unknown
chr12	58106770	58107045	4.01138	rs701006	TSFM	5.37562e-06	E037	Blood & T-cell	P._T_helper_memory_cells_f._PB_2	P. T helper memory cells f. PB 2	Primary T helper memory cells from PB 2	BLOOD	PrimaryCell	BI	Unknown
chr6	167531887	167533248	15.2472	rs3093025;rs61056617;rs3093024;rs1854853;rs3093026	RNASET2	1.26671e-19	E038	Blood & T-cell	P._T_helper_naive_cells_f._PB	P. T helper naive cells f. PB	Primary T helper naive cells from PB	BLOOD	PrimaryCell	BI;UCSF-UBC	Mixed
chr9	123696509	123699827	10.9253	rs10739581	TRAF1	4.39863e-18	E038	Blood & T-cell	P._T_helper_naive_cells_f._PB	P. T helper naive cells f. PB	Primary T helper naive cells from PB	BLOOD	PrimaryCell	BI;UCSF-UBC	Mixed
chr9	123696509	123699827	10.9253	rs10739581;rs74971050	PSMD5-AS1	8.82177e-13	E038	Blood & T-cell	P._T_helper_naive_cells_f._PB	P. T helper naive cells f. PB	Primary T helper naive cells from PB	BLOOD	PrimaryCell	BI;UCSF-UBC	Mixed
chr9	123696509	123699827	10.9253	rs10739581;rs62578395	RAB14	1.33997e-06	E038	Blood & T-cell	P._T_helper_naive_cells_f._PB	P. T helper naive cells f. PB	Primary T helper naive cells from PB	BLOOD	PrimaryCell	BI;UCSF-UBC	Mixed
chr9	123696509	123699827	10.9253	rs10739581	PHF19	0.000235246	E038	Blood & T-cell	P._T_helper_naive_cells_f._PB	P. T helper naive cells f. PB	Primary T helper naive cells from PB	BLOOD	PrimaryCell	BI;UCSF-UBC	Mixed
chr9	123664843	123670204	9.86434	rs10739577;rs10818486;rs2241003;rs9886724;rs4836834;rs10818485;rs10435844;rs4837799;rs7848332;rs10435843	TRAF1	1.50114e-18	E038	Blood & T-cell	P._T_helper_naive_cells_f._PB	P. T helper naive cells f. PB	Primary T helper naive cells from PB	BLOOD	PrimaryCell	BI;UCSF-UBC	Mixed
chr9	123664843	123670204	9.86434	rs10435843;rs10818485;rs10435844;rs4837799;rs7848332;rs4836834;rs9886724;rs10739577;rs10818486;rs2241003;rs113727801	PSMD5-AS1	3.15891e-14	E038	Blood & T-cell	P._T_helper_naive_cells_f._PB	P. T helper naive cells f. PB	Primary T helper naive cells from PB	BLOOD	PrimaryCell	BI;UCSF-UBC	Mixed
chr9	123664843	123670204	9.86434	rs4836834;rs9886724;rs10739577;rs10818486;rs2241003;rs10435843;rs62578379	RAB14	2.64631e-06	E038	Blood & T-cell	P._T_helper_naive_cells_f._PB	P. T helper naive cells f. PB	Primary T helper naive cells from PB	BLOOD	PrimaryCell	BI;UCSF-UBC	Mixed
chr9	123664843	123670204	9.86434	rs10818485;rs10435844;rs4837799;rs7848332;rs10435843;rs10739577;rs10818486;rs9886724;rs4836834;rs2241003	PHF19	3.08733e-05	E038	Blood & T-cell	P._T_helper_naive_cells_f._PB	P. T helper naive cells f. PB	Primary T helper naive cells from PB	BLOOD	PrimaryCell	BI;UCSF-UBC	Mixed
chr9	123693279	123696457	10.6934	rs10760128;rs10739579;rs7031096;rs10739580	TRAF1	1.50114e-18	E038	Blood & T-cell	P._T_helper_naive_cells_f._PB	P. T helper naive cells f. PB	Primary T helper naive cells from PB	BLOOD	PrimaryCell	BI;UCSF-UBC	Mixed
chr9	123693279	123696457	10.6934	rs7031096;rs10739580;rs10739579;rs10760128	PSMD5-AS1	8.10826e-16	E038	Blood & T-cell	P._T_helper_naive_cells_f._PB	P. T helper naive cells f. PB	Primary T helper naive cells from PB	BLOOD	PrimaryCell	BI;UCSF-UBC	Mixed
chr9	123693279	123696457	10.6934	rs10760128;rs7031096;rs10739580;rs10739579;rs62578394;rs74322175	RAB14	4.40312e-06	E038	Blood & T-cell	P._T_helper_naive_cells_f._PB	P. T helper naive cells f. PB	Primary T helper naive cells from PB	BLOOD	PrimaryCell	BI;UCSF-UBC	Mixed
chr9	123693279	123696457	10.6934	rs10739579;rs7031096;rs10739580;rs10760128	PHF19	2.61788e-05	E038	Blood & T-cell	P._T_helper_naive_cells_f._PB	P. T helper naive cells f. PB	Primary T helper naive cells from PB	BLOOD	PrimaryCell	BI;UCSF-UBC	Mixed
chr12	111862014	111866818	8.14641	rs10849947;rs2283358;rs73199895;rs11065898	TMEM116	1.15855e-08	E038	Blood & T-cell	P._T_helper_naive_cells_f._PB	P. T helper naive cells f. PB	Primary T helper naive cells from PB	BLOOD	PrimaryCell	BI;UCSF-UBC	Mixed
chr12	111862014	111866818	8.14641	rs3782887	NAA25	2.59471e-07	E038	Blood & T-cell	P._T_helper_naive_cells_f._PB	P. T helper naive cells f. PB	Primary T helper naive cells from PB	BLOOD	PrimaryCell	BI;UCSF-UBC	Mixed
chr12	111862014	111866818	8.14641	rs10849947	ERP29	0.000104437	E038	Blood & T-cell	P._T_helper_naive_cells_f._PB	P. T helper naive cells f. PB	Primary T helper naive cells from PB	BLOOD	PrimaryCell	BI;UCSF-UBC	Mixed
chr21	34751796	34754283	9.42264	rs28735854;rs62226376;rs12329794;rs2834208	TMEM50B	2.61584e-13	E038	Blood & T-cell	P._T_helper_naive_cells_f._PB	P. T helper naive cells f. PB	Primary T helper naive cells from PB	BLOOD	PrimaryCell	BI;UCSF-UBC	Mixed
chr21	34751796	34754283	9.42264	rs2834208	IL10RB	9.45875e-07	E038	Blood & T-cell	P._T_helper_naive_cells_f._PB	P. T helper naive cells f. PB	Primary T helper naive cells from PB	BLOOD	PrimaryCell	BI;UCSF-UBC	Mixed
chr21	34751796	34754283	9.42264	rs62226376;rs12329794;rs2834208	IFNAR1	0.000404691	E038	Blood & T-cell	P._T_helper_naive_cells_f._PB	P. T helper naive cells f. PB	Primary T helper naive cells from PB	BLOOD	PrimaryCell	BI;UCSF-UBC	Mixed
chr21	34751796	34754283	9.42264	rs28735854	ITSN1	0.000421201	E038	Blood & T-cell	P._T_helper_naive_cells_f._PB	P. T helper naive cells f. PB	Primary T helper naive cells from PB	BLOOD	PrimaryCell	BI;UCSF-UBC	Mixed
chr6	149813882	149816045	8.64816	rs909792;rs2880075;rs2341551;rs2105200;rs62442787;rs1474640;rs2341550;rs62442788;rs17732745	GINM1	4.9343e-05	E038	Blood & T-cell	P._T_helper_naive_cells_f._PB	P. T helper naive cells f. PB	Primary T helper naive cells from PB	BLOOD	PrimaryCell	BI;UCSF-UBC	Mixed
chr6	149813882	149816045	8.64816	rs909792	ZC3H12D	0.000664302	E038	Blood & T-cell	P._T_helper_naive_cells_f._PB	P. T helper naive cells f. PB	Primary T helper naive cells from PB	BLOOD	PrimaryCell	BI;UCSF-UBC	Mixed
chr9	123649943	123652847	9.03959	rs2072438;rs6478484;rs7868822;rs10818483;rs10760122;rs10760123;rs2270231	TRAF1	6.36064e-18	E038	Blood & T-cell	P._T_helper_naive_cells_f._PB	P. T helper naive cells f. PB	Primary T helper naive cells from PB	BLOOD	PrimaryCell	BI;UCSF-UBC	Mixed
chr9	123649943	123652847	9.03959	rs7868822;rs10818483;rs10760122;rs10760123;rs2270231;rs6478484;rs2072438	PSMD5-AS1	3.65308e-14	E038	Blood & T-cell	P._T_helper_naive_cells_f._PB	P. T helper naive cells f. PB	Primary T helper naive cells from PB	BLOOD	PrimaryCell	BI;UCSF-UBC	Mixed
chr9	123649943	123652847	9.03959	rs2072438	RAB14	8.90955e-06	E038	Blood & T-cell	P._T_helper_naive_cells_f._PB	P. T helper naive cells f. PB	Primary T helper naive cells from PB	BLOOD	PrimaryCell	BI;UCSF-UBC	Mixed
chr9	123649943	123652847	9.03959	rs7868822;rs10818483;rs10760122;rs10760123;rs2270231;rs6478484;rs2072438	PHF19	3.12289e-05	E038	Blood & T-cell	P._T_helper_naive_cells_f._PB	P. T helper naive cells f. PB	Primary T helper naive cells from PB	BLOOD	PrimaryCell	BI;UCSF-UBC	Mixed
chr9	123680737	123688133	9.03959	rs7021049;rs2269060;rs7037195;rs1014530;rs1930782;rs2109896;rs1008383;rs7021206;rs1014529;rs1548784;rs7033753;rs7034492;rs7034653;rs1930781;rs1008381;rs1930780;rs1008382;rs917770;rs2269061	TRAF1	1.50114e-18	E038	Blood & T-cell	P._T_helper_naive_cells_f._PB	P. T helper naive cells f. PB	Primary T helper naive cells from PB	BLOOD	PrimaryCell	BI;UCSF-UBC	Mixed
chr9	123680737	123688133	9.03959	rs2109896;rs1008383;rs7021206;rs1014529;rs1548784;rs7033753;rs7034492;rs7034653;rs1930781;rs1008382;rs1930780;rs1008381;rs2269060;rs7037195;rs1014530;rs1930782;rs7021049;rs2269061;rs13440146	PSMD5-AS1	1.43523e-15	E038	Blood & T-cell	P._T_helper_naive_cells_f._PB	P. T helper naive cells f. PB	Primary T helper naive cells from PB	BLOOD	PrimaryCell	BI;UCSF-UBC	Mixed
chr9	123680737	123688133	9.03959	rs2269060;rs7037195;rs1014530;rs1930782;rs7021049;rs917770;rs2109896;rs1008383;rs7021206;rs1014529;rs1548784;rs7033753;rs7034492;rs7034653;rs1930781;rs1930780;rs62578382;rs76009660;rs1008382	RAB14	1.33997e-06	E038	Blood & T-cell	P._T_helper_naive_cells_f._PB	P. T helper naive cells f. PB	Primary T helper naive cells from PB	BLOOD	PrimaryCell	BI;UCSF-UBC	Mixed
chr9	123680737	123688133	9.03959	rs2109896;rs1008383;rs7021206;rs1014529;rs1548784;rs7033753;rs7034492;rs7034653;rs1930781;rs1008382;rs1008381;rs1930780;rs2269060;rs7037195;rs1014530;rs1930782;rs7021049	PHF19	2.61788e-05	E038	Blood & T-cell	P._T_helper_naive_cells_f._PB	P. T helper naive cells f. PB	Primary T helper naive cells from PB	BLOOD	PrimaryCell	BI;UCSF-UBC	Mixed
chr1	198597322	198606213	7.99017	rs9988618;rs28733694;rs59812768;rs74134759;rs9988639;rs1326267;rs1926231	PTPRC	3.31455e-05	E038	Blood & T-cell	P._T_helper_naive_cells_f._PB	P. T helper naive cells f. PB	Primary T helper naive cells from PB	BLOOD	PrimaryCell	BI;UCSF-UBC	Mixed
chr1	154411942	154415956	8.42023	rs113325045	NUP210L	1.09781e-14	E038	Blood & T-cell	P._T_helper_naive_cells_f._PB	P. T helper naive cells f. PB	Primary T helper naive cells from PB	BLOOD	PrimaryCell	BI;UCSF-UBC	Mixed
chr1	154411942	154415956	8.42023	rs113325045	SLC39A1	0.000378829	E038	Blood & T-cell	P._T_helper_naive_cells_f._PB	P. T helper naive cells f. PB	Primary T helper naive cells from PB	BLOOD	PrimaryCell	BI;UCSF-UBC	Mixed
chr1	154411942	154415956	8.42023	rs4393147;rs4453032;rs6664201;rs4845372;rs4845623	SNAPIN	0.000492481	E038	Blood & T-cell	P._T_helper_naive_cells_f._PB	P. T helper naive cells f. PB	Primary T helper naive cells from PB	BLOOD	PrimaryCell	BI;UCSF-UBC	Mixed
chr1	154411942	154415956	8.42023	rs4845372;rs4845623	FLAD1	0.000710841	E038	Blood & T-cell	P._T_helper_naive_cells_f._PB	P. T helper naive cells f. PB	Primary T helper naive cells from PB	BLOOD	PrimaryCell	BI;UCSF-UBC	Mixed
chr6	149830248	149830888	9.27089	rs9399689	GINM1	0.000118807	E038	Blood & T-cell	P._T_helper_naive_cells_f._PB	P. T helper naive cells f. PB	Primary T helper naive cells from PB	BLOOD	PrimaryCell	BI;UCSF-UBC	Mixed
chr1	198651245	198656930	5.01381	rs1326281;rs4915314;rs7410883;rs2359952;rs1326280;rs79726526;rs17669032;rs16843698	PTPRC	3.06793e-05	E038	Blood & T-cell	P._T_helper_naive_cells_f._PB	P. T helper naive cells f. PB	Primary T helper naive cells from PB	BLOOD	PrimaryCell	BI;UCSF-UBC	Mixed
chr4	123500385	123500901	7.3629	rs4833836	TRPC3	0.00046166	E038	Blood & T-cell	P._T_helper_naive_cells_f._PB	P. T helper naive cells f. PB	Primary T helper naive cells from PB	BLOOD	PrimaryCell	BI;UCSF-UBC	Mixed
chr22	21941409	21942589	8.92658	rs12484550;rs9621715;rs5998599	UBE2L3	2.50382e-38	E038	Blood & T-cell	P._T_helper_naive_cells_f._PB	P. T helper naive cells f. PB	Primary T helper naive cells from PB	BLOOD	PrimaryCell	BI;UCSF-UBC	Mixed
chr1	154416850	154418124	6.6834	rs12753254;rs12730036;rs4845373	SNAPIN	0.000492481	E038	Blood & T-cell	P._T_helper_naive_cells_f._PB	P. T helper naive cells f. PB	Primary T helper naive cells from PB	BLOOD	PrimaryCell	BI;UCSF-UBC	Mixed
chr6	149864554	149866265	5.70928	rs62442798	GINM1	0.00021423	E038	Blood & T-cell	P._T_helper_naive_cells_f._PB	P. T helper naive cells f. PB	Primary T helper naive cells from PB	BLOOD	PrimaryCell	BI;UCSF-UBC	Mixed
chr22	37541460	37545406	7.03898	rs2284034;rs3218266;rs3218264	TRIOBP	0.000441751	E038	Blood & T-cell	P._T_helper_naive_cells_f._PB	P. T helper naive cells f. PB	Primary T helper naive cells from PB	BLOOD	PrimaryCell	BI;UCSF-UBC	Mixed
chr6	159514442	159516866	6.64512	rs2249937	TAGAP	0.000345612	E038	Blood & T-cell	P._T_helper_naive_cells_f._PB	P. T helper naive cells f. PB	Primary T helper naive cells from PB	BLOOD	PrimaryCell	BI;UCSF-UBC	Mixed
chr1	198657101	198658139	5.75833	rs3767745;rs12144388	PTPRC	1.47445e-05	E038	Blood & T-cell	P._T_helper_naive_cells_f._PB	P. T helper naive cells f. PB	Primary T helper naive cells from PB	BLOOD	PrimaryCell	BI;UCSF-UBC	Mixed
chr1	154403857	154405651	6.97389	rs56383622	SNAPIN	0.000630154	E038	Blood & T-cell	P._T_helper_naive_cells_f._PB	P. T helper naive cells f. PB	Primary T helper naive cells from PB	BLOOD	PrimaryCell	BI;UCSF-UBC	Mixed
chr2	65609410	65610850	5.34101	rs876933;rs268132;rs268131	ACTR2	1.95163e-12	E038	Blood & T-cell	P._T_helper_naive_cells_f._PB	P. T helper naive cells f. PB	Primary T helper naive cells from PB	BLOOD	PrimaryCell	BI;UCSF-UBC	Mixed
chr1	198640257	198643596	4.76252	rs77235602;rs17668708	PTPRC	0.000371629	E038	Blood & T-cell	P._T_helper_naive_cells_f._PB	P. T helper naive cells f. PB	Primary T helper naive cells from PB	BLOOD	PrimaryCell	BI;UCSF-UBC	Mixed
chr1	198669339	198671381	4.45634	rs78200658;rs17623914	PTPRC	0.000158196	E038	Blood & T-cell	P._T_helper_naive_cells_f._PB	P. T helper naive cells f. PB	Primary T helper naive cells from PB	BLOOD	PrimaryCell	BI;UCSF-UBC	Mixed
chr9	123679931	123680559	5.34672	rs10118357	TRAF1	1.69228e-18	E038	Blood & T-cell	P._T_helper_naive_cells_f._PB	P. T helper naive cells f. PB	Primary T helper naive cells from PB	BLOOD	PrimaryCell	BI;UCSF-UBC	Mixed
chr9	123679931	123680559	5.34672	rs10118357	PSMD5-AS1	9.44212e-13	E038	Blood & T-cell	P._T_helper_naive_cells_f._PB	P. T helper naive cells f. PB	Primary T helper naive cells from PB	BLOOD	PrimaryCell	BI;UCSF-UBC	Mixed
chr9	123679931	123680559	5.34672	rs10118357	RAB14	3.24185e-06	E038	Blood & T-cell	P._T_helper_naive_cells_f._PB	P. T helper naive cells f. PB	Primary T helper naive cells from PB	BLOOD	PrimaryCell	BI;UCSF-UBC	Mixed
chr9	123679931	123680559	5.34672	rs10118357	PHF19	0.000401824	E038	Blood & T-cell	P._T_helper_naive_cells_f._PB	P. T helper naive cells f. PB	Primary T helper naive cells from PB	BLOOD	PrimaryCell	BI;UCSF-UBC	Mixed
chr1	198659706	198661348	4.01095	rs2182419;rs16843712	PTPRC	9.93501e-06	E038	Blood & T-cell	P._T_helper_naive_cells_f._PB	P. T helper naive cells f. PB	Primary T helper naive cells from PB	BLOOD	PrimaryCell	BI;UCSF-UBC	Mixed
chr21	43854395	43855546	4.51186	rs1893592;rs4101	UBASH3A	1.28324e-08	E038	Blood & T-cell	P._T_helper_naive_cells_f._PB	P. T helper naive cells f. PB	Primary T helper naive cells from PB	BLOOD	PrimaryCell	BI;UCSF-UBC	Mixed
chr6	44229906	44232655	5.1183	rs730775	AARS2	0.00039633	E038	Blood & T-cell	P._T_helper_naive_cells_f._PB	P. T helper naive cells f. PB	Primary T helper naive cells from PB	BLOOD	PrimaryCell	BI;UCSF-UBC	Mixed
chr16	11833810	11835792	4.84546	rs7206670;rs3743585;rs7192366;rs8055462;rs7192404	SNN	6.00116e-14	E038	Blood & T-cell	P._T_helper_naive_cells_f._PB	P. T helper naive cells f. PB	Primary T helper naive cells from PB	BLOOD	PrimaryCell	BI;UCSF-UBC	Mixed
chr3	17046084	17047434	5.67034	rs9845137;rs12233538;rs4472039;rs76620096;rs6442660	PLCL2	5.21221e-05	E038	Blood & T-cell	P._T_helper_naive_cells_f._PB	P. T helper naive cells f. PB	Primary T helper naive cells from PB	BLOOD	PrimaryCell	BI;UCSF-UBC	Mixed
chr22	21982066	21983495	5.85807	rs878825;rs2298428;rs861857	UBE2L3	5.77634e-39	E038	Blood & T-cell	P._T_helper_naive_cells_f._PB	P. T helper naive cells f. PB	Primary T helper naive cells from PB	BLOOD	PrimaryCell	BI;UCSF-UBC	Mixed
chr3	27771188	27772269	4.67838	rs1353286	EOMES	1.72877e-05	E038	Blood & T-cell	P._T_helper_naive_cells_f._PB	P. T helper naive cells f. PB	Primary T helper naive cells from PB	BLOOD	PrimaryCell	BI;UCSF-UBC	Mixed
chr3	17044617	17045963	5.42091	rs4461404;rs9835432	PLCL2	0.000128918	E038	Blood & T-cell	P._T_helper_naive_cells_f._PB	P. T helper naive cells f. PB	Primary T helper naive cells from PB	BLOOD	PrimaryCell	BI;UCSF-UBC	Mixed
chr22	21944005	21946672	5.57911	rs5749502;rs2283789;rs5998619;rs73166632	UBE2L3	2.50382e-38	E038	Blood & T-cell	P._T_helper_naive_cells_f._PB	P. T helper naive cells f. PB	Primary T helper naive cells from PB	BLOOD	PrimaryCell	BI;UCSF-UBC	Mixed
chr11	36509975	36510566	4.94071	rs5030482;rs1046864	TRAF6	0.000120631	E038	Blood & T-cell	P._T_helper_naive_cells_f._PB	P. T helper naive cells f. PB	Primary T helper naive cells from PB	BLOOD	PrimaryCell	BI;UCSF-UBC	Mixed
chr5	131390751	131393093	5.01129	rs587759;rs17165633	ACSL6	2.06577e-11	E038	Blood & T-cell	P._T_helper_naive_cells_f._PB	P. T helper naive cells f. PB	Primary T helper naive cells from PB	BLOOD	PrimaryCell	BI;UCSF-UBC	Mixed
chr5	131390751	131393093	5.01129	rs4705915;rs587759	SLC22A5	5.51314e-11	E038	Blood & T-cell	P._T_helper_naive_cells_f._PB	P. T helper naive cells f. PB	Primary T helper naive cells from PB	BLOOD	PrimaryCell	BI;UCSF-UBC	Mixed
chr5	131390751	131393093	5.01129	rs4705915	SLC22A4	3.50759e-07	E038	Blood & T-cell	P._T_helper_naive_cells_f._PB	P. T helper naive cells f. PB	Primary T helper naive cells from PB	BLOOD	PrimaryCell	BI;UCSF-UBC	Mixed
chr1	154411240	154411644	4.43008	rs4845622	SNAPIN	0.000492481	E038	Blood & T-cell	P._T_helper_naive_cells_f._PB	P. T helper naive cells f. PB	Primary T helper naive cells from PB	BLOOD	PrimaryCell	BI;UCSF-UBC	Mixed
chr5	131394535	131394876	5.0212	rs2073506	ACSL6	3.26952e-08	E038	Blood & T-cell	P._T_helper_naive_cells_f._PB	P. T helper naive cells f. PB	Primary T helper naive cells from PB	BLOOD	PrimaryCell	BI;UCSF-UBC	Mixed
chr10	6107931	6108631	4.22871	rs4147359	IL2RA	0.000556807	E038	Blood & T-cell	P._T_helper_naive_cells_f._PB	P. T helper naive cells f. PB	Primary T helper naive cells from PB	BLOOD	PrimaryCell	BI;UCSF-UBC	Mixed
chr1	161442778	161443396	4.2596	rs9427387;rs9427388;rs72717013;rs9427062;rs9427061	HSPA6	5.20458e-06	E038	Blood & T-cell	P._T_helper_naive_cells_f._PB	P. T helper naive cells f. PB	Primary T helper naive cells from PB	BLOOD	PrimaryCell	BI;UCSF-UBC	Mixed
chr22	21980704	21982024	4.2596	rs4821130	UBE2L3	3.77372e-37	E038	Blood & T-cell	P._T_helper_naive_cells_f._PB	P. T helper naive cells f. PB	Primary T helper naive cells from PB	BLOOD	PrimaryCell	BI;UCSF-UBC	Mixed
chr1	157691465	157692117	4.04722	rs2873405	FCRL3	1.01886e-27	E038	Blood & T-cell	P._T_helper_naive_cells_f._PB	P. T helper naive cells f. PB	Primary T helper naive cells from PB	BLOOD	PrimaryCell	BI;UCSF-UBC	Mixed
chr1	154411850	154416795	17.9203	rs113325045	NUP210L	1.09781e-14	E039	Blood & T-cell	P._T_helper_naive_cells_f._PB	P. T helper naive cells f. PB	Primary T helper naive cells from PB	BLOOD	PrimaryCell	BI	Unknown
chr1	154411850	154416795	17.9203	rs113325045	SLC39A1	0.000378829	E039	Blood & T-cell	P._T_helper_naive_cells_f._PB	P. T helper naive cells f. PB	Primary T helper naive cells from PB	BLOOD	PrimaryCell	BI	Unknown
chr1	154411850	154416795	17.9203	rs4393147;rs4453032;rs6664201;rs4845372;rs4845623	SNAPIN	0.000492481	E039	Blood & T-cell	P._T_helper_naive_cells_f._PB	P. T helper naive cells f. PB	Primary T helper naive cells from PB	BLOOD	PrimaryCell	BI	Unknown
chr1	154411850	154416795	17.9203	rs4845372;rs4845623	FLAD1	0.000710841	E039	Blood & T-cell	P._T_helper_naive_cells_f._PB	P. T helper naive cells f. PB	Primary T helper naive cells from PB	BLOOD	PrimaryCell	BI	Unknown
chr9	123664817	123669593	10.3643	rs10739577;rs10818486;rs2241003;rs9886724;rs4836834;rs10818485;rs10435844;rs4837799;rs7848332;rs10435843	TRAF1	1.50114e-18	E039	Blood & T-cell	P._T_helper_naive_cells_f._PB	P. T helper naive cells f. PB	Primary T helper naive cells from PB	BLOOD	PrimaryCell	BI	Unknown
chr9	123664817	123669593	10.3643	rs10435843;rs10818485;rs10435844;rs4837799;rs7848332;rs4836834;rs9886724;rs10739577;rs10818486;rs2241003;rs113727801	PSMD5-AS1	3.15891e-14	E039	Blood & T-cell	P._T_helper_naive_cells_f._PB	P. T helper naive cells f. PB	Primary T helper naive cells from PB	BLOOD	PrimaryCell	BI	Unknown
chr9	123664817	123669593	10.3643	rs4836834;rs9886724;rs10739577;rs10818486;rs2241003;rs10435843	RAB14	2.64631e-06	E039	Blood & T-cell	P._T_helper_naive_cells_f._PB	P. T helper naive cells f. PB	Primary T helper naive cells from PB	BLOOD	PrimaryCell	BI	Unknown
chr9	123664817	123669593	10.3643	rs10818485;rs10435844;rs4837799;rs7848332;rs10435843;rs10739577;rs10818486;rs9886724;rs4836834;rs2241003	PHF19	3.08733e-05	E039	Blood & T-cell	P._T_helper_naive_cells_f._PB	P. T helper naive cells f. PB	Primary T helper naive cells from PB	BLOOD	PrimaryCell	BI	Unknown
chr12	111861990	111877000	15.0188	rs10849947;rs4766462;rs10849948;rs2283358;rs73199895;rs2285520;rs11065898	TMEM116	1.15855e-08	E039	Blood & T-cell	P._T_helper_naive_cells_f._PB	P. T helper naive cells f. PB	Primary T helper naive cells from PB	BLOOD	PrimaryCell	BI	Unknown
chr12	111861990	111877000	15.0188	rs3782887	NAA25	2.59471e-07	E039	Blood & T-cell	P._T_helper_naive_cells_f._PB	P. T helper naive cells f. PB	Primary T helper naive cells from PB	BLOOD	PrimaryCell	BI	Unknown
chr12	111861990	111877000	15.0188	rs10849947;rs4766462;rs10849948	ERP29	0.000104437	E039	Blood & T-cell	P._T_helper_naive_cells_f._PB	P. T helper naive cells f. PB	Primary T helper naive cells from PB	BLOOD	PrimaryCell	BI	Unknown
chr9	123658860	123660258	15.9597	rs2900179;rs1860823;rs1860824	TRAF1	1.50114e-18	E039	Blood & T-cell	P._T_helper_naive_cells_f._PB	P. T helper naive cells f. PB	Primary T helper naive cells from PB	BLOOD	PrimaryCell	BI	Unknown
chr9	123658860	123660258	15.9597	rs1860823;rs1860824;rs2900179	PSMD5-AS1	4.4312e-14	E039	Blood & T-cell	P._T_helper_naive_cells_f._PB	P. T helper naive cells f. PB	Primary T helper naive cells from PB	BLOOD	PrimaryCell	BI	Unknown
chr9	123658860	123660258	15.9597	rs2900179	RAB14	4.40312e-06	E039	Blood & T-cell	P._T_helper_naive_cells_f._PB	P. T helper naive cells f. PB	Primary T helper naive cells from PB	BLOOD	PrimaryCell	BI	Unknown
chr9	123658860	123660258	15.9597	rs1860823;rs1860824;rs2900179	PHF19	3.08733e-05	E039	Blood & T-cell	P._T_helper_naive_cells_f._PB	P. T helper naive cells f. PB	Primary T helper naive cells from PB	BLOOD	PrimaryCell	BI	Unknown
chr1	154417120	154418832	12.7822	rs4576655;rs11265613;rs4845373	SNAPIN	9.77053e-05	E039	Blood & T-cell	P._T_helper_naive_cells_f._PB	P. T helper naive cells f. PB	Primary T helper naive cells from PB	BLOOD	PrimaryCell	BI	Unknown
chr1	154417120	154418832	12.7822	rs4576655	FLAD1	0.000903357	E039	Blood & T-cell	P._T_helper_naive_cells_f._PB	P. T helper naive cells f. PB	Primary T helper naive cells from PB	BLOOD	PrimaryCell	BI	Unknown
chr1	198640256	198643595	12.9472	rs77235602;rs17668708	PTPRC	0.000371629	E039	Blood & T-cell	P._T_helper_naive_cells_f._PB	P. T helper naive cells f. PB	Primary T helper naive cells from PB	BLOOD	PrimaryCell	BI	Unknown
chr6	149828706	149830000	12.0304	rs12665533	GINM1	0.000169585	E039	Blood & T-cell	P._T_helper_naive_cells_f._PB	P. T helper naive cells f. PB	Primary T helper naive cells from PB	BLOOD	PrimaryCell	BI	Unknown
chr1	198654547	198659598	11.7947	rs3767745;rs1326281;rs12144388;rs4915314;rs7410883;rs2359952;rs79726526;rs3754098;rs16843698;rs80120393	PTPRC	1.47445e-05	E039	Blood & T-cell	P._T_helper_naive_cells_f._PB	P. T helper naive cells f. PB	Primary T helper naive cells from PB	BLOOD	PrimaryCell	BI	Unknown
chr9	123695311	123699905	8.59621	rs10760128;rs10739581	TRAF1	1.50114e-18	E039	Blood & T-cell	P._T_helper_naive_cells_f._PB	P. T helper naive cells f. PB	Primary T helper naive cells from PB	BLOOD	PrimaryCell	BI	Unknown
chr9	123695311	123699905	8.59621	rs10739581;rs10760128;rs74971050	PSMD5-AS1	8.82177e-13	E039	Blood & T-cell	P._T_helper_naive_cells_f._PB	P. T helper naive cells f. PB	Primary T helper naive cells from PB	BLOOD	PrimaryCell	BI	Unknown
chr9	123695311	123699905	8.59621	rs10739581;rs10760128;rs74322175;rs62578395	RAB14	1.33997e-06	E039	Blood & T-cell	P._T_helper_naive_cells_f._PB	P. T helper naive cells f. PB	Primary T helper naive cells from PB	BLOOD	PrimaryCell	BI	Unknown
chr9	123695311	123699905	8.59621	rs10739581;rs10760128	PHF19	0.000235246	E039	Blood & T-cell	P._T_helper_naive_cells_f._PB	P. T helper naive cells f. PB	Primary T helper naive cells from PB	BLOOD	PrimaryCell	BI	Unknown
chr1	198598054	198602041	10.6006	rs9988618;rs59812768;rs74134759;rs9988639	PTPRC	3.31455e-05	E039	Blood & T-cell	P._T_helper_naive_cells_f._PB	P. T helper naive cells f. PB	Primary T helper naive cells from PB	BLOOD	PrimaryCell	BI	Unknown
chr6	159514353	159516720	8.02313	rs2249937	TAGAP	0.000345612	E039	Blood & T-cell	P._T_helper_naive_cells_f._PB	P. T helper naive cells f. PB	Primary T helper naive cells from PB	BLOOD	PrimaryCell	BI	Unknown
chr21	34751842	34755802	9.9144	rs28735854;rs62226376;rs12329794;rs2834208	TMEM50B	2.61584e-13	E039	Blood & T-cell	P._T_helper_naive_cells_f._PB	P. T helper naive cells f. PB	Primary T helper naive cells from PB	BLOOD	PrimaryCell	BI	Unknown
chr21	34751842	34755802	9.9144	rs2834208;rs7279869;rs62226377	IL10RB	9.45875e-07	E039	Blood & T-cell	P._T_helper_naive_cells_f._PB	P. T helper naive cells f. PB	Primary T helper naive cells from PB	BLOOD	PrimaryCell	BI	Unknown
chr21	34751842	34755802	9.9144	rs62226376;rs12329794;rs2834208	IFNAR1	0.000404691	E039	Blood & T-cell	P._T_helper_naive_cells_f._PB	P. T helper naive cells f. PB	Primary T helper naive cells from PB	BLOOD	PrimaryCell	BI	Unknown
chr21	34751842	34755802	9.9144	rs28735854	ITSN1	0.000421201	E039	Blood & T-cell	P._T_helper_naive_cells_f._PB	P. T helper naive cells f. PB	Primary T helper naive cells from PB	BLOOD	PrimaryCell	BI	Unknown
chr1	198659715	198661408	10.259	rs2182419;rs16843712	PTPRC	9.93501e-06	E039	Blood & T-cell	P._T_helper_naive_cells_f._PB	P. T helper naive cells f. PB	Primary T helper naive cells from PB	BLOOD	PrimaryCell	BI	Unknown
chr1	154404045	154406214	9.76008	rs56383622	SNAPIN	0.000630154	E039	Blood & T-cell	P._T_helper_naive_cells_f._PB	P. T helper naive cells f. PB	Primary T helper naive cells from PB	BLOOD	PrimaryCell	BI	Unknown
chr4	123497582	123499262	9.79272	rs17005850	TRPC3	0.000561051	E039	Blood & T-cell	P._T_helper_naive_cells_f._PB	P. T helper naive cells f. PB	Primary T helper naive cells from PB	BLOOD	PrimaryCell	BI	Unknown
chr6	149814055	149816041	7.68822	rs909792;rs2880075;rs2341551;rs2105200;rs62442787;rs2341550;rs62442788;rs17732745	GINM1	4.9343e-05	E039	Blood & T-cell	P._T_helper_naive_cells_f._PB	P. T helper naive cells f. PB	Primary T helper naive cells from PB	BLOOD	PrimaryCell	BI	Unknown
chr6	149814055	149816041	7.68822	rs909792	ZC3H12D	0.000664302	E039	Blood & T-cell	P._T_helper_naive_cells_f._PB	P. T helper naive cells f. PB	Primary T helper naive cells from PB	BLOOD	PrimaryCell	BI	Unknown
chr6	149864998	149866450	7.68822	rs62442798	GINM1	0.00021423	E039	Blood & T-cell	P._T_helper_naive_cells_f._PB	P. T helper naive cells f. PB	Primary T helper naive cells from PB	BLOOD	PrimaryCell	BI	Unknown
chr9	123661940	123664772	6.51919	rs10760125;rs10760126;rs7859805	TRAF1	1.77794e-18	E039	Blood & T-cell	P._T_helper_naive_cells_f._PB	P. T helper naive cells f. PB	Primary T helper naive cells from PB	BLOOD	PrimaryCell	BI	Unknown
chr9	123661940	123664772	6.51919	rs7859805;rs10760126;rs10760125	PSMD5-AS1	2.58507e-14	E039	Blood & T-cell	P._T_helper_naive_cells_f._PB	P. T helper naive cells f. PB	Primary T helper naive cells from PB	BLOOD	PrimaryCell	BI	Unknown
chr9	123661940	123664772	6.51919	rs10760126;rs10760125	RAB14	2.64631e-06	E039	Blood & T-cell	P._T_helper_naive_cells_f._PB	P. T helper naive cells f. PB	Primary T helper naive cells from PB	BLOOD	PrimaryCell	BI	Unknown
chr9	123661940	123664772	6.51919	rs7859805;rs10760125;rs10760126	PHF19	3.88306e-05	E039	Blood & T-cell	P._T_helper_naive_cells_f._PB	P. T helper naive cells f. PB	Primary T helper naive cells from PB	BLOOD	PrimaryCell	BI	Unknown
chr2	65608520	65609876	7.9366	rs876933;rs268132;rs1876518;rs874952	ACTR2	1.95163e-12	E039	Blood & T-cell	P._T_helper_naive_cells_f._PB	P. T helper naive cells f. PB	Primary T helper naive cells from PB	BLOOD	PrimaryCell	BI	Unknown
chr22	21941601	21942759	8.24974	rs12484550;rs9621715;rs5998599	UBE2L3	2.50382e-38	E039	Blood & T-cell	P._T_helper_naive_cells_f._PB	P. T helper naive cells f. PB	Primary T helper naive cells from PB	BLOOD	PrimaryCell	BI	Unknown
chr6	149816321	149817436	6.7337	rs4897131;rs4897132;rs7753560;rs4897133	GINM1	7.24979e-05	E039	Blood & T-cell	P._T_helper_naive_cells_f._PB	P. T helper naive cells f. PB	Primary T helper naive cells from PB	BLOOD	PrimaryCell	BI	Unknown
chr4	123499874	123500897	6.59043	rs4833836	TRPC3	0.00046166	E039	Blood & T-cell	P._T_helper_naive_cells_f._PB	P. T helper naive cells f. PB	Primary T helper naive cells from PB	BLOOD	PrimaryCell	BI	Unknown
chr6	167532034	167534779	7.42776	rs3093023;rs3093025;rs61056617;rs3093024;rs1854853;rs1331299;rs3093026;rs17860840	RNASET2	3.03575e-20	E039	Blood & T-cell	P._T_helper_naive_cells_f._PB	P. T helper naive cells f. PB	Primary T helper naive cells from PB	BLOOD	PrimaryCell	BI	Unknown
chr6	167532034	167534779	7.42776	rs17860840	FGFR1OP	0.000135535	E039	Blood & T-cell	P._T_helper_naive_cells_f._PB	P. T helper naive cells f. PB	Primary T helper naive cells from PB	BLOOD	PrimaryCell	BI	Unknown
chr22	21981355	21983717	8.5215	rs878825;rs2298428;rs1811069;rs861857	UBE2L3	5.77634e-39	E039	Blood & T-cell	P._T_helper_naive_cells_f._PB	P. T helper naive cells f. PB	Primary T helper naive cells from PB	BLOOD	PrimaryCell	BI	Unknown
chr1	198651588	198653579	7.89612	rs1326280;rs17669032	PTPRC	0.000158196	E039	Blood & T-cell	P._T_helper_naive_cells_f._PB	P. T helper naive cells f. PB	Primary T helper naive cells from PB	BLOOD	PrimaryCell	BI	Unknown
chr3	27769418	27772234	6.01735	rs1353286;rs34269949	EOMES	1.72877e-05	E039	Blood & T-cell	P._T_helper_naive_cells_f._PB	P. T helper naive cells f. PB	Primary T helper naive cells from PB	BLOOD	PrimaryCell	BI	Unknown
chr1	154410676	154411793	7.61738	rs4845622	SNAPIN	0.000492481	E039	Blood & T-cell	P._T_helper_naive_cells_f._PB	P. T helper naive cells f. PB	Primary T helper naive cells from PB	BLOOD	PrimaryCell	BI	Unknown
chr1	154395828	154397454	6.41727	rs77302258	GBAP1	6.0829e-05	E039	Blood & T-cell	P._T_helper_naive_cells_f._PB	P. T helper naive cells f. PB	Primary T helper naive cells from PB	BLOOD	PrimaryCell	BI	Unknown
chr1	154395828	154397454	6.41727	rs6684439	SNAPIN	0.000370871	E039	Blood & T-cell	P._T_helper_naive_cells_f._PB	P. T helper naive cells f. PB	Primary T helper naive cells from PB	BLOOD	PrimaryCell	BI	Unknown
chr1	154395828	154397454	6.41727	rs77302258	FLAD1	0.000403796	E039	Blood & T-cell	P._T_helper_naive_cells_f._PB	P. T helper naive cells f. PB	Primary T helper naive cells from PB	BLOOD	PrimaryCell	BI	Unknown
chr6	44229721	44232773	4.01246	rs730775	AARS2	0.00039633	E039	Blood & T-cell	P._T_helper_naive_cells_f._PB	P. T helper naive cells f. PB	Primary T helper naive cells from PB	BLOOD	PrimaryCell	BI	Unknown
chr5	102595441	102595963	6.43278	rs28158;rs28157	PPIP5K2	1.45522e-07	E039	Blood & T-cell	P._T_helper_naive_cells_f._PB	P. T helper naive cells f. PB	Primary T helper naive cells from PB	BLOOD	PrimaryCell	BI	Unknown
chr5	102595441	102595963	6.43278	rs28157;rs28158	PAM	8.38693e-07	E039	Blood & T-cell	P._T_helper_naive_cells_f._PB	P. T helper naive cells f. PB	Primary T helper naive cells from PB	BLOOD	PrimaryCell	BI	Unknown
chr22	21944634	21946953	6.52848	rs5749502;rs5998619;rs73166632	UBE2L3	2.50382e-38	E039	Blood & T-cell	P._T_helper_naive_cells_f._PB	P. T helper naive cells f. PB	Primary T helper naive cells from PB	BLOOD	PrimaryCell	BI	Unknown
chr1	198667952	198671638	5.51546	rs78200658;rs17623914	PTPRC	0.000158196	E039	Blood & T-cell	P._T_helper_naive_cells_f._PB	P. T helper naive cells f. PB	Primary T helper naive cells from PB	BLOOD	PrimaryCell	BI	Unknown
chr22	21939131	21940532	6.01517	rs5754217;rs5749493;rs4820091;rs5749495	UBE2L3	1.39869e-39	E039	Blood & T-cell	P._T_helper_naive_cells_f._PB	P. T helper naive cells f. PB	Primary T helper naive cells from PB	BLOOD	PrimaryCell	BI	Unknown
chr3	17044841	17045964	5.01374	rs4461404;rs9835432	PLCL2	0.000128918	E039	Blood & T-cell	P._T_helper_naive_cells_f._PB	P. T helper naive cells f. PB	Primary T helper naive cells from PB	BLOOD	PrimaryCell	BI	Unknown
chr1	154425680	154427171	5.05389	rs4129267;rs2228145	SNAPIN	0.000149948	E039	Blood & T-cell	P._T_helper_naive_cells_f._PB	P. T helper naive cells f. PB	Primary T helper naive cells from PB	BLOOD	PrimaryCell	BI	Unknown
chr19	10769038	10771986	4.51265	rs10407692;rs7248205;rs2060236;rs2360944;rs7248558	FBXL12	1.33886e-05	E039	Blood & T-cell	P._T_helper_naive_cells_f._PB	P. T helper naive cells f. PB	Primary T helper naive cells from PB	BLOOD	PrimaryCell	BI	Unknown
chr19	10769038	10771986	4.51265	rs2360944;rs7248558;rs2060236;rs10407692;rs7248205	KRI1	0.000117195	E039	Blood & T-cell	P._T_helper_naive_cells_f._PB	P. T helper naive cells f. PB	Primary T helper naive cells from PB	BLOOD	PrimaryCell	BI	Unknown
chr19	10769038	10771986	4.51265	rs10407692	YIPF2	0.0003079	E039	Blood & T-cell	P._T_helper_naive_cells_f._PB	P. T helper naive cells f. PB	Primary T helper naive cells from PB	BLOOD	PrimaryCell	BI	Unknown
chr19	10769038	10771986	4.51265	rs10407692;rs2360944;rs7248558	SLC44A2	0.000691125	E039	Blood & T-cell	P._T_helper_naive_cells_f._PB	P. T helper naive cells f. PB	Primary T helper naive cells from PB	BLOOD	PrimaryCell	BI	Unknown
chr21	43853907	43855683	4.64235	rs1893592;rs17177961;rs4101	UBASH3A	1.28324e-08	E039	Blood & T-cell	P._T_helper_naive_cells_f._PB	P. T helper naive cells f. PB	Primary T helper naive cells from PB	BLOOD	PrimaryCell	BI	Unknown
chr11	36526771	36527661	5.16016	rs552140	TRAF6	0.000384832	E039	Blood & T-cell	P._T_helper_naive_cells_f._PB	P. T helper naive cells f. PB	Primary T helper naive cells from PB	BLOOD	PrimaryCell	BI	Unknown
chr9	123635626	123636399	5.0513	rs10985070	TRAF1	3.30563e-18	E039	Blood & T-cell	P._T_helper_naive_cells_f._PB	P. T helper naive cells f. PB	Primary T helper naive cells from PB	BLOOD	PrimaryCell	BI	Unknown
chr9	123635626	123636399	5.0513	rs10985070	PSMD5-AS1	1.56468e-12	E039	Blood & T-cell	P._T_helper_naive_cells_f._PB	P. T helper naive cells f. PB	Primary T helper naive cells from PB	BLOOD	PrimaryCell	BI	Unknown
chr9	123635626	123636399	5.0513	rs10985070	RAB14	2.69397e-06	E039	Blood & T-cell	P._T_helper_naive_cells_f._PB	P. T helper naive cells f. PB	Primary T helper naive cells from PB	BLOOD	PrimaryCell	BI	Unknown
chr9	123635626	123636399	5.0513	rs10985070	PHF19	0.000212854	E039	Blood & T-cell	P._T_helper_naive_cells_f._PB	P. T helper naive cells f. PB	Primary T helper naive cells from PB	BLOOD	PrimaryCell	BI	Unknown
chr7	92239444	92239937	4.88004	rs42035	CDK6	8.27962e-05	E039	Blood & T-cell	P._T_helper_naive_cells_f._PB	P. T helper naive cells f. PB	Primary T helper naive cells from PB	BLOOD	PrimaryCell	BI	Unknown
chr10	63789018	63789546	4.89636	rs10995016	RTKN2	0.000762569	E039	Blood & T-cell	P._T_helper_naive_cells_f._PB	P. T helper naive cells f. PB	Primary T helper naive cells from PB	BLOOD	PrimaryCell	BI	Unknown
chr22	21953206	21953980	5.24589	rs5994638;rs5998644	UBE2L3	2.27553e-39	E039	Blood & T-cell	P._T_helper_naive_cells_f._PB	P. T helper naive cells f. PB	Primary T helper naive cells from PB	BLOOD	PrimaryCell	BI	Unknown
chr9	123660511	123661102	4.77155	rs10760124	TRAF1	1.69228e-18	E039	Blood & T-cell	P._T_helper_naive_cells_f._PB	P. T helper naive cells f. PB	Primary T helper naive cells from PB	BLOOD	PrimaryCell	BI	Unknown
chr9	123660511	123661102	4.77155	rs10760124	PSMD5-AS1	9.44212e-13	E039	Blood & T-cell	P._T_helper_naive_cells_f._PB	P. T helper naive cells f. PB	Primary T helper naive cells from PB	BLOOD	PrimaryCell	BI	Unknown
chr9	123660511	123661102	4.77155	rs10760124	RAB14	3.24185e-06	E039	Blood & T-cell	P._T_helper_naive_cells_f._PB	P. T helper naive cells f. PB	Primary T helper naive cells from PB	BLOOD	PrimaryCell	BI	Unknown
chr9	123660511	123661102	4.77155	rs10760124	PHF19	0.000401824	E039	Blood & T-cell	P._T_helper_naive_cells_f._PB	P. T helper naive cells f. PB	Primary T helper naive cells from PB	BLOOD	PrimaryCell	BI	Unknown
chr10	6107971	6109079	4.44217	rs4147359	IL2RA	0.000556807	E039	Blood & T-cell	P._T_helper_naive_cells_f._PB	P. T helper naive cells f. PB	Primary T helper naive cells from PB	BLOOD	PrimaryCell	BI	Unknown
chr2	191958112	191958828	4.66302	rs78712823	INPP1	0.00066101	E039	Blood & T-cell	P._T_helper_naive_cells_f._PB	P. T helper naive cells f. PB	Primary T helper naive cells from PB	BLOOD	PrimaryCell	BI	Unknown
chr3	17046397	17047014	4.01079	rs76620096	PLCL2	0.000124373	E039	Blood & T-cell	P._T_helper_naive_cells_f._PB	P. T helper naive cells f. PB	Primary T helper naive cells from PB	BLOOD	PrimaryCell	BI	Unknown
chr22	21943574	21943921	4.08166	rs5754238	UBE2L3	7.34836e-38	E039	Blood & T-cell	P._T_helper_naive_cells_f._PB	P. T helper naive cells f. PB	Primary T helper naive cells from PB	BLOOD	PrimaryCell	BI	Unknown
chr1	198587578	198602032	17.3606	rs9988618;rs59812768;rs74134759;rs9988639	PTPRC	3.31455e-05	E040	Blood & T-cell	P._T_helper_memory_cells_f._PB_1	P. T helper memory cells f. PB 1	Primary T helper memory cells from PB 1	BLOOD	PrimaryCell	BI	Unknown
chr1	198587578	198602032	17.3606	rs16843518	C1orf53	0.000808577	E040	Blood & T-cell	P._T_helper_memory_cells_f._PB_1	P. T helper memory cells f. PB 1	Primary T helper memory cells from PB 1	BLOOD	PrimaryCell	BI	Unknown
chr1	198621235	198629035	16.563	rs74134766;rs1326273;rs10754251	PTPRC	0.000197925	E040	Blood & T-cell	P._T_helper_memory_cells_f._PB_1	P. T helper memory cells f. PB 1	Primary T helper memory cells from PB 1	BLOOD	PrimaryCell	BI	Unknown
chr6	149828161	149830231	16.3005	rs12665533	GINM1	0.000169585	E040	Blood & T-cell	P._T_helper_memory_cells_f._PB_1	P. T helper memory cells f. PB 1	Primary T helper memory cells from PB 1	BLOOD	PrimaryCell	BI	Unknown
chr9	123664912	123669489	11.6763	rs10739577;rs10818486;rs2241003;rs9886724;rs4836834;rs10818485;rs10435844;rs4837799;rs10435843	TRAF1	1.50114e-18	E040	Blood & T-cell	P._T_helper_memory_cells_f._PB_1	P. T helper memory cells f. PB 1	Primary T helper memory cells from PB 1	BLOOD	PrimaryCell	BI	Unknown
chr9	123664912	123669489	11.6763	rs10435843;rs10818485;rs10435844;rs4837799;rs4836834;rs9886724;rs10739577;rs10818486;rs2241003;rs113727801	PSMD5-AS1	3.15891e-14	E040	Blood & T-cell	P._T_helper_memory_cells_f._PB_1	P. T helper memory cells f. PB 1	Primary T helper memory cells from PB 1	BLOOD	PrimaryCell	BI	Unknown
chr9	123664912	123669489	11.6763	rs4836834;rs9886724;rs10739577;rs10818486;rs2241003;rs10435843	RAB14	2.64631e-06	E040	Blood & T-cell	P._T_helper_memory_cells_f._PB_1	P. T helper memory cells f. PB 1	Primary T helper memory cells from PB 1	BLOOD	PrimaryCell	BI	Unknown
chr9	123664912	123669489	11.6763	rs10818485;rs10435844;rs4837799;rs10435843;rs10739577;rs10818486;rs9886724;rs4836834;rs2241003	PHF19	3.08733e-05	E040	Blood & T-cell	P._T_helper_memory_cells_f._PB_1	P. T helper memory cells f. PB 1	Primary T helper memory cells from PB 1	BLOOD	PrimaryCell	BI	Unknown
chr1	198651285	198661375	12.2463	rs2182419;rs3767745;rs1326281;rs12144388;rs4915314;rs7410883;rs2359952;rs1326280;rs79726526;rs3754098;rs17669032;rs16843698;rs80120393;rs16843712	PTPRC	9.93501e-06	E040	Blood & T-cell	P._T_helper_memory_cells_f._PB_1	P. T helper memory cells f. PB 1	Primary T helper memory cells from PB 1	BLOOD	PrimaryCell	BI	Unknown
chr1	198629190	198643539	11.4851	rs6692438;rs3738388;rs79784096;rs77235602;rs17668708	PTPRC	0.000197925	E040	Blood & T-cell	P._T_helper_memory_cells_f._PB_1	P. T helper memory cells f. PB 1	Primary T helper memory cells from PB 1	BLOOD	PrimaryCell	BI	Unknown
chr1	154416950	154418130	13.2745	rs12730036;rs4845373	SNAPIN	0.000492481	E040	Blood & T-cell	P._T_helper_memory_cells_f._PB_1	P. T helper memory cells f. PB 1	Primary T helper memory cells from PB 1	BLOOD	PrimaryCell	BI	Unknown
chr6	167531223	167533244	11.046	rs3093025;rs61056617;rs3093024;rs1854853;rs3093026	RNASET2	1.26671e-19	E040	Blood & T-cell	P._T_helper_memory_cells_f._PB_1	P. T helper memory cells f. PB 1	Primary T helper memory cells from PB 1	BLOOD	PrimaryCell	BI	Unknown
chr6	149816766	149819409	11.4522	rs4897132;rs7753560;rs4897133	GINM1	7.24979e-05	E040	Blood & T-cell	P._T_helper_memory_cells_f._PB_1	P. T helper memory cells f. PB 1	Primary T helper memory cells from PB 1	BLOOD	PrimaryCell	BI	Unknown
chr1	154412323	154416080	11.5462	rs113325045	NUP210L	1.09781e-14	E040	Blood & T-cell	P._T_helper_memory_cells_f._PB_1	P. T helper memory cells f. PB 1	Primary T helper memory cells from PB 1	BLOOD	PrimaryCell	BI	Unknown
chr1	154412323	154416080	11.5462	rs113325045	SLC39A1	0.000378829	E040	Blood & T-cell	P._T_helper_memory_cells_f._PB_1	P. T helper memory cells f. PB 1	Primary T helper memory cells from PB 1	BLOOD	PrimaryCell	BI	Unknown
chr1	154412323	154416080	11.5462	rs4393147;rs4453032;rs6664201;rs4845372;rs4845623	SNAPIN	0.000492481	E040	Blood & T-cell	P._T_helper_memory_cells_f._PB_1	P. T helper memory cells f. PB 1	Primary T helper memory cells from PB 1	BLOOD	PrimaryCell	BI	Unknown
chr1	154412323	154416080	11.5462	rs4845372;rs4845623	FLAD1	0.000710841	E040	Blood & T-cell	P._T_helper_memory_cells_f._PB_1	P. T helper memory cells f. PB 1	Primary T helper memory cells from PB 1	BLOOD	PrimaryCell	BI	Unknown
chr2	65608876	65610898	10.4795	rs876933;rs268132;rs268131;rs1876518	ACTR2	1.95163e-12	E040	Blood & T-cell	P._T_helper_memory_cells_f._PB_1	P. T helper memory cells f. PB 1	Primary T helper memory cells from PB 1	BLOOD	PrimaryCell	BI	Unknown
chr16	11831857	11835797	10.298	rs7206670;rs3743585;rs7192366;rs8055462;rs11644466;rs11642852;rs7192404	SNN	6.00116e-14	E040	Blood & T-cell	P._T_helper_memory_cells_f._PB_1	P. T helper memory cells f. PB 1	Primary T helper memory cells from PB 1	BLOOD	PrimaryCell	BI	Unknown
chr21	34751750	34756048	10.0197	rs28735854;rs62226376;rs12329794;rs2834208	TMEM50B	2.61584e-13	E040	Blood & T-cell	P._T_helper_memory_cells_f._PB_1	P. T helper memory cells f. PB 1	Primary T helper memory cells from PB 1	BLOOD	PrimaryCell	BI	Unknown
chr21	34751750	34756048	10.0197	rs2834208;rs7279869;rs62226377	IL10RB	9.45875e-07	E040	Blood & T-cell	P._T_helper_memory_cells_f._PB_1	P. T helper memory cells f. PB 1	Primary T helper memory cells from PB 1	BLOOD	PrimaryCell	BI	Unknown
chr21	34751750	34756048	10.0197	rs62226376;rs12329794;rs2834208	IFNAR1	0.000404691	E040	Blood & T-cell	P._T_helper_memory_cells_f._PB_1	P. T helper memory cells f. PB 1	Primary T helper memory cells from PB 1	BLOOD	PrimaryCell	BI	Unknown
chr21	34751750	34756048	10.0197	rs28735854	ITSN1	0.000421201	E040	Blood & T-cell	P._T_helper_memory_cells_f._PB_1	P. T helper memory cells f. PB 1	Primary T helper memory cells from PB 1	BLOOD	PrimaryCell	BI	Unknown
chr12	111861936	111868797	7.27467	rs10849947;rs2283358;rs73199895;rs2285520;rs11065898	TMEM116	1.15855e-08	E040	Blood & T-cell	P._T_helper_memory_cells_f._PB_1	P. T helper memory cells f. PB 1	Primary T helper memory cells from PB 1	BLOOD	PrimaryCell	BI	Unknown
chr12	111861936	111868797	7.27467	rs3782887	NAA25	2.59471e-07	E040	Blood & T-cell	P._T_helper_memory_cells_f._PB_1	P. T helper memory cells f. PB 1	Primary T helper memory cells from PB 1	BLOOD	PrimaryCell	BI	Unknown
chr12	111861936	111868797	7.27467	rs10849947	ERP29	0.000104437	E040	Blood & T-cell	P._T_helper_memory_cells_f._PB_1	P. T helper memory cells f. PB 1	Primary T helper memory cells from PB 1	BLOOD	PrimaryCell	BI	Unknown
chr9	123658849	123660220	8.18099	rs2900179;rs10985080;rs1860823;rs1860824	TRAF1	1.50114e-18	E040	Blood & T-cell	P._T_helper_memory_cells_f._PB_1	P. T helper memory cells f. PB 1	Primary T helper memory cells from PB 1	BLOOD	PrimaryCell	BI	Unknown
chr9	123658849	123660220	8.18099	rs1860823;rs1860824;rs10985080;rs2900179	PSMD5-AS1	4.4312e-14	E040	Blood & T-cell	P._T_helper_memory_cells_f._PB_1	P. T helper memory cells f. PB 1	Primary T helper memory cells from PB 1	BLOOD	PrimaryCell	BI	Unknown
chr9	123658849	123660220	8.18099	rs10985080;rs2900179	RAB14	3.24185e-06	E040	Blood & T-cell	P._T_helper_memory_cells_f._PB_1	P. T helper memory cells f. PB 1	Primary T helper memory cells from PB 1	BLOOD	PrimaryCell	BI	Unknown
chr9	123658849	123660220	8.18099	rs1860823;rs1860824;rs2900179;rs10985080	PHF19	3.08733e-05	E040	Blood & T-cell	P._T_helper_memory_cells_f._PB_1	P. T helper memory cells f. PB 1	Primary T helper memory cells from PB 1	BLOOD	PrimaryCell	BI	Unknown
chr22	21982263	21983714	10.3033	rs2298428;rs861857	UBE2L3	4.84101e-38	E040	Blood & T-cell	P._T_helper_memory_cells_f._PB_1	P. T helper memory cells f. PB 1	Primary T helper memory cells from PB 1	BLOOD	PrimaryCell	BI	Unknown
chr1	198668948	198671226	8.97785	rs78200658;rs17623914	PTPRC	0.000158196	E040	Blood & T-cell	P._T_helper_memory_cells_f._PB_1	P. T helper memory cells f. PB 1	Primary T helper memory cells from PB 1	BLOOD	PrimaryCell	BI	Unknown
chr6	149864619	149866422	6.86216	rs62442798	GINM1	0.00021423	E040	Blood & T-cell	P._T_helper_memory_cells_f._PB_1	P. T helper memory cells f. PB 1	Primary T helper memory cells from PB 1	BLOOD	PrimaryCell	BI	Unknown
chr1	154402596	154405455	9.16174	rs56383622	SNAPIN	0.000630154	E040	Blood & T-cell	P._T_helper_memory_cells_f._PB_1	P. T helper memory cells f. PB 1	Primary T helper memory cells from PB 1	BLOOD	PrimaryCell	BI	Unknown
chr6	149830291	149830752	8.82944	rs9399689	GINM1	0.000118807	E040	Blood & T-cell	P._T_helper_memory_cells_f._PB_1	P. T helper memory cells f. PB 1	Primary T helper memory cells from PB 1	BLOOD	PrimaryCell	BI	Unknown
chr3	27769582	27772287	7.27834	rs1353286	EOMES	1.72877e-05	E040	Blood & T-cell	P._T_helper_memory_cells_f._PB_1	P. T helper memory cells f. PB 1	Primary T helper memory cells from PB 1	BLOOD	PrimaryCell	BI	Unknown
chr5	131389657	131393591	7.81066	rs5029422;rs4705915;rs587759	SLC22A5	1.05086e-15	E040	Blood & T-cell	P._T_helper_memory_cells_f._PB_1	P. T helper memory cells f. PB 1	Primary T helper memory cells from PB 1	BLOOD	PrimaryCell	BI	Unknown
chr5	131389657	131393591	7.81066	rs587759;rs17165633;rs5029422	ACSL6	2.06577e-11	E040	Blood & T-cell	P._T_helper_memory_cells_f._PB_1	P. T helper memory cells f. PB 1	Primary T helper memory cells from PB 1	BLOOD	PrimaryCell	BI	Unknown
chr5	131389657	131393591	7.81066	rs4705915;rs5029422	SLC22A4	3.50759e-07	E040	Blood & T-cell	P._T_helper_memory_cells_f._PB_1	P. T helper memory cells f. PB 1	Primary T helper memory cells from PB 1	BLOOD	PrimaryCell	BI	Unknown
chr3	17046950	17048893	6.60198	rs9845137;rs7616589;rs4290789;rs4472039;rs3924971	PLCL2	5.21221e-05	E040	Blood & T-cell	P._T_helper_memory_cells_f._PB_1	P. T helper memory cells f. PB 1	Primary T helper memory cells from PB 1	BLOOD	PrimaryCell	BI	Unknown
chr6	159514553	159516556	5.93122	rs2249937	TAGAP	0.000345612	E040	Blood & T-cell	P._T_helper_memory_cells_f._PB_1	P. T helper memory cells f. PB 1	Primary T helper memory cells from PB 1	BLOOD	PrimaryCell	BI	Unknown
chr6	44229284	44232921	4.81135	rs3957269;rs3997541;rs3997540;rs730775	AARS2	3.88454e-14	E040	Blood & T-cell	P._T_helper_memory_cells_f._PB_1	P. T helper memory cells f. PB 1	Primary T helper memory cells from PB 1	BLOOD	PrimaryCell	BI	Unknown
chr1	154395836	154396678	6.13041	rs77302258	GBAP1	6.0829e-05	E040	Blood & T-cell	P._T_helper_memory_cells_f._PB_1	P. T helper memory cells f. PB 1	Primary T helper memory cells from PB 1	BLOOD	PrimaryCell	BI	Unknown
chr1	154395836	154396678	6.13041	rs6684439	SNAPIN	0.000370871	E040	Blood & T-cell	P._T_helper_memory_cells_f._PB_1	P. T helper memory cells f. PB 1	Primary T helper memory cells from PB 1	BLOOD	PrimaryCell	BI	Unknown
chr1	154395836	154396678	6.13041	rs77302258	FLAD1	0.000403796	E040	Blood & T-cell	P._T_helper_memory_cells_f._PB_1	P. T helper memory cells f. PB 1	Primary T helper memory cells from PB 1	BLOOD	PrimaryCell	BI	Unknown
chr10	63788643	63789974	7.26669	rs16912974;rs16916919;rs10995016	RTKN2	0.000762569	E040	Blood & T-cell	P._T_helper_memory_cells_f._PB_1	P. T helper memory cells f. PB 1	Primary T helper memory cells from PB 1	BLOOD	PrimaryCell	BI	Unknown
chr9	123635044	123636495	5.89462	rs10985070	TRAF1	3.30563e-18	E040	Blood & T-cell	P._T_helper_memory_cells_f._PB_1	P. T helper memory cells f. PB 1	Primary T helper memory cells from PB 1	BLOOD	PrimaryCell	BI	Unknown
chr9	123635044	123636495	5.89462	rs10985070	PSMD5-AS1	1.56468e-12	E040	Blood & T-cell	P._T_helper_memory_cells_f._PB_1	P. T helper memory cells f. PB 1	Primary T helper memory cells from PB 1	BLOOD	PrimaryCell	BI	Unknown
chr9	123635044	123636495	5.89462	rs10985070	RAB14	2.69397e-06	E040	Blood & T-cell	P._T_helper_memory_cells_f._PB_1	P. T helper memory cells f. PB 1	Primary T helper memory cells from PB 1	BLOOD	PrimaryCell	BI	Unknown
chr9	123635044	123636495	5.89462	rs10985070	PHF19	0.000212854	E040	Blood & T-cell	P._T_helper_memory_cells_f._PB_1	P. T helper memory cells f. PB 1	Primary T helper memory cells from PB 1	BLOOD	PrimaryCell	BI	Unknown
chr6	167538783	167539371	6.22679	rs10946216	RNASET2	1.37182e-20	E040	Blood & T-cell	P._T_helper_memory_cells_f._PB_1	P. T helper memory cells f. PB 1	Primary T helper memory cells from PB 1	BLOOD	PrimaryCell	BI	Unknown
chr4	123499980	123500910	5.24806	rs4833836	TRPC3	0.00046166	E040	Blood & T-cell	P._T_helper_memory_cells_f._PB_1	P. T helper memory cells f. PB 1	Primary T helper memory cells from PB 1	BLOOD	PrimaryCell	BI	Unknown
chr6	149813887	149815970	4.09712	rs909792;rs2880075;rs2341551;rs2105200;rs62442787;rs1474640;rs2341550;rs62442788;rs17732745	GINM1	4.9343e-05	E040	Blood & T-cell	P._T_helper_memory_cells_f._PB_1	P. T helper memory cells f. PB 1	Primary T helper memory cells from PB 1	BLOOD	PrimaryCell	BI	Unknown
chr6	149813887	149815970	4.09712	rs909792	ZC3H12D	0.000664302	E040	Blood & T-cell	P._T_helper_memory_cells_f._PB_1	P. T helper memory cells f. PB 1	Primary T helper memory cells from PB 1	BLOOD	PrimaryCell	BI	Unknown
chr3	17045416	17046024	5.28817	rs9835432	PLCL2	0.00018766	E040	Blood & T-cell	P._T_helper_memory_cells_f._PB_1	P. T helper memory cells f. PB 1	Primary T helper memory cells from PB 1	BLOOD	PrimaryCell	BI	Unknown
chr22	21941902	21942767	4.49954	rs12484550;rs9621715;rs5998599	UBE2L3	2.50382e-38	E040	Blood & T-cell	P._T_helper_memory_cells_f._PB_1	P. T helper memory cells f. PB 1	Primary T helper memory cells from PB 1	BLOOD	PrimaryCell	BI	Unknown
chr6	149809520	149810352	5.00985	rs2341768	GINM1	0.000288731	E040	Blood & T-cell	P._T_helper_memory_cells_f._PB_1	P. T helper memory cells f. PB 1	Primary T helper memory cells from PB 1	BLOOD	PrimaryCell	BI	Unknown
chr11	36508976	36509767	5.04073	rs5030485;rs5030486	TRAF6	0.000491353	E040	Blood & T-cell	P._T_helper_memory_cells_f._PB_1	P. T helper memory cells f. PB 1	Primary T helper memory cells from PB 1	BLOOD	PrimaryCell	BI	Unknown
chr1	154411388	154411729	4.97767	rs4845622	SNAPIN	0.000492481	E040	Blood & T-cell	P._T_helper_memory_cells_f._PB_1	P. T helper memory cells f. PB 1	Primary T helper memory cells from PB 1	BLOOD	PrimaryCell	BI	Unknown
chr22	21980668	21981920	4.97767	rs4821130	UBE2L3	3.77372e-37	E040	Blood & T-cell	P._T_helper_memory_cells_f._PB_1	P. T helper memory cells f. PB 1	Primary T helper memory cells from PB 1	BLOOD	PrimaryCell	BI	Unknown
chr11	36509975	36510667	5.09391	rs5030482;rs1046864	TRAF6	0.000120631	E040	Blood & T-cell	P._T_helper_memory_cells_f._PB_1	P. T helper memory cells f. PB 1	Primary T helper memory cells from PB 1	BLOOD	PrimaryCell	BI	Unknown
chr5	102595267	102596103	4.09049	rs28158;rs28157	PPIP5K2	1.45522e-07	E040	Blood & T-cell	P._T_helper_memory_cells_f._PB_1	P. T helper memory cells f. PB 1	Primary T helper memory cells from PB 1	BLOOD	PrimaryCell	BI	Unknown
chr6	149810405	149811423	4.32342	rs6911016	GINM1	0.000149066	E040	Blood & T-cell	P._T_helper_memory_cells_f._PB_1	P. T helper memory cells f. PB 1	Primary T helper memory cells from PB 1	BLOOD	PrimaryCell	BI	Unknown
chr6	149810405	149811423	4.32342	rs6911016	ZC3H12D	0.000792802	E040	Blood & T-cell	P._T_helper_memory_cells_f._PB_1	P. T helper memory cells f. PB 1	Primary T helper memory cells from PB 1	BLOOD	PrimaryCell	BI	Unknown
chr2	191957359	191959149	4.4532	rs78712823	INPP1	0.00066101	E040	Blood & T-cell	P._T_helper_memory_cells_f._PB_1	P. T helper memory cells f. PB 1	Primary T helper memory cells from PB 1	BLOOD	PrimaryCell	BI	Unknown
chr3	17046091	17046887	4.58087	rs12233538;rs76620096;rs6442660	PLCL2	9.22807e-05	E040	Blood & T-cell	P._T_helper_memory_cells_f._PB_1	P. T helper memory cells f. PB 1	Primary T helper memory cells from PB 1	BLOOD	PrimaryCell	BI	Unknown
chr9	123648033	123648453	4.55728	rs10818482	TRAF1	5.1864e-18	E040	Blood & T-cell	P._T_helper_memory_cells_f._PB_1	P. T helper memory cells f. PB 1	Primary T helper memory cells from PB 1	BLOOD	PrimaryCell	BI	Unknown
chr9	123648033	123648453	4.55728	rs10818482	PSMD5-AS1	5.70214e-13	E040	Blood & T-cell	P._T_helper_memory_cells_f._PB_1	P. T helper memory cells f. PB 1	Primary T helper memory cells from PB 1	BLOOD	PrimaryCell	BI	Unknown
chr9	123648033	123648453	4.55728	rs10818482	RAB14	1.08769e-06	E040	Blood & T-cell	P._T_helper_memory_cells_f._PB_1	P. T helper memory cells f. PB 1	Primary T helper memory cells from PB 1	BLOOD	PrimaryCell	BI	Unknown
chr9	123648033	123648453	4.55728	rs10818482	PHF19	0.000290119	E040	Blood & T-cell	P._T_helper_memory_cells_f._PB_1	P. T helper memory cells f. PB 1	Primary T helper memory cells from PB 1	BLOOD	PrimaryCell	BI	Unknown
chr16	11827880	11828793	4.24846	rs11075011;rs4780399;rs35955905;rs56392104;rs4780398	SNN	6.52893e-14	E040	Blood & T-cell	P._T_helper_memory_cells_f._PB_1	P. T helper memory cells f. PB 1	Primary T helper memory cells from PB 1	BLOOD	PrimaryCell	BI	Unknown
chr22	21938994	21940648	4.17487	rs5754217;rs5749493;rs4820091;rs5749495	UBE2L3	1.39869e-39	E040	Blood & T-cell	P._T_helper_memory_cells_f._PB_1	P. T helper memory cells f. PB 1	Primary T helper memory cells from PB 1	BLOOD	PrimaryCell	BI	Unknown
chr9	123662565	123663013	4.00494	rs10760125;rs10760126	TRAF1	1.77794e-18	E040	Blood & T-cell	P._T_helper_memory_cells_f._PB_1	P. T helper memory cells f. PB 1	Primary T helper memory cells from PB 1	BLOOD	PrimaryCell	BI	Unknown
chr9	123662565	123663013	4.00494	rs10760126;rs10760125	PSMD5-AS1	6.10055e-13	E040	Blood & T-cell	P._T_helper_memory_cells_f._PB_1	P. T helper memory cells f. PB 1	Primary T helper memory cells from PB 1	BLOOD	PrimaryCell	BI	Unknown
chr9	123662565	123663013	4.00494	rs10760126;rs10760125	RAB14	2.64631e-06	E040	Blood & T-cell	P._T_helper_memory_cells_f._PB_1	P. T helper memory cells f. PB 1	Primary T helper memory cells from PB 1	BLOOD	PrimaryCell	BI	Unknown
chr9	123662565	123663013	4.00494	rs10760125;rs10760126	PHF19	0.000464411	E040	Blood & T-cell	P._T_helper_memory_cells_f._PB_1	P. T helper memory cells f. PB 1	Primary T helper memory cells from PB 1	BLOOD	PrimaryCell	BI	Unknown
chr1	154407578	154407834	4.00946	rs7521458	SNAPIN	0.000292478	E040	Blood & T-cell	P._T_helper_memory_cells_f._PB_1	P. T helper memory cells f. PB 1	Primary T helper memory cells from PB 1	BLOOD	PrimaryCell	BI	Unknown
chr12	111861938	111876981	18.4387	rs10849947;rs4766462;rs10849948;rs2283358;rs73199895;rs2285520;rs11065898	TMEM116	1.15855e-08	E041	Blood & T-cell	P._T_helper_cells_PMA-I_stimulated	P. T helper cells PMA-I stimulated	Primary T helper cells PMA-I stimulated	BLOOD	PrimaryCell	BI	Unknown
chr12	111861938	111876981	18.4387	rs3782887	NAA25	2.59471e-07	E041	Blood & T-cell	P._T_helper_cells_PMA-I_stimulated	P. T helper cells PMA-I stimulated	Primary T helper cells PMA-I stimulated	BLOOD	PrimaryCell	BI	Unknown
chr12	111861938	111876981	18.4387	rs10849947;rs4766462;rs10849948	ERP29	0.000104437	E041	Blood & T-cell	P._T_helper_cells_PMA-I_stimulated	P. T helper cells PMA-I stimulated	Primary T helper cells PMA-I stimulated	BLOOD	PrimaryCell	BI	Unknown
chr9	123664835	123670260	14.4818	rs10739577;rs10818486;rs2241003;rs9886724;rs4836834;rs10818485;rs10435844;rs4837799;rs7848332;rs10435843	TRAF1	1.50114e-18	E041	Blood & T-cell	P._T_helper_cells_PMA-I_stimulated	P. T helper cells PMA-I stimulated	Primary T helper cells PMA-I stimulated	BLOOD	PrimaryCell	BI	Unknown
chr9	123664835	123670260	14.4818	rs10435843;rs10818485;rs10435844;rs4837799;rs7848332;rs4836834;rs9886724;rs10739577;rs10818486;rs2241003;rs113727801	PSMD5-AS1	3.15891e-14	E041	Blood & T-cell	P._T_helper_cells_PMA-I_stimulated	P. T helper cells PMA-I stimulated	Primary T helper cells PMA-I stimulated	BLOOD	PrimaryCell	BI	Unknown
chr9	123664835	123670260	14.4818	rs4836834;rs9886724;rs10739577;rs10818486;rs2241003;rs10435843;rs62578379	RAB14	2.64631e-06	E041	Blood & T-cell	P._T_helper_cells_PMA-I_stimulated	P. T helper cells PMA-I stimulated	Primary T helper cells PMA-I stimulated	BLOOD	PrimaryCell	BI	Unknown
chr9	123664835	123670260	14.4818	rs10818485;rs10435844;rs4837799;rs7848332;rs10435843;rs10739577;rs10818486;rs9886724;rs4836834;rs2241003	PHF19	3.08733e-05	E041	Blood & T-cell	P._T_helper_cells_PMA-I_stimulated	P. T helper cells PMA-I stimulated	Primary T helper cells PMA-I stimulated	BLOOD	PrimaryCell	BI	Unknown
chr21	34751454	34758151	15.8671	rs28735854;rs6517167;rs62226376;rs12329794;rs7280245;rs2834208	TMEM50B	2.61584e-13	E041	Blood & T-cell	P._T_helper_cells_PMA-I_stimulated	P. T helper cells PMA-I stimulated	Primary T helper cells PMA-I stimulated	BLOOD	PrimaryCell	BI	Unknown
chr21	34751454	34758151	15.8671	rs6517167;rs8129395;rs8127569	GART	5.53608e-07	E041	Blood & T-cell	P._T_helper_cells_PMA-I_stimulated	P. T helper cells PMA-I stimulated	Primary T helper cells PMA-I stimulated	BLOOD	PrimaryCell	BI	Unknown
chr21	34751454	34758151	15.8671	rs2834208;rs7279869;rs62226377;rs7280413	IL10RB	9.45875e-07	E041	Blood & T-cell	P._T_helper_cells_PMA-I_stimulated	P. T helper cells PMA-I stimulated	Primary T helper cells PMA-I stimulated	BLOOD	PrimaryCell	BI	Unknown
chr21	34751454	34758151	15.8671	rs7280245;rs62226376;rs12329794;rs2834208	IFNAR1	0.000203007	E041	Blood & T-cell	P._T_helper_cells_PMA-I_stimulated	P. T helper cells PMA-I stimulated	Primary T helper cells PMA-I stimulated	BLOOD	PrimaryCell	BI	Unknown
chr21	34751454	34758151	15.8671	rs28735854	ITSN1	0.000421201	E041	Blood & T-cell	P._T_helper_cells_PMA-I_stimulated	P. T helper cells PMA-I stimulated	Primary T helper cells PMA-I stimulated	BLOOD	PrimaryCell	BI	Unknown
chr9	123693249	123700337	14.7671	rs10760128;rs10760129;rs10739581;rs10739579;rs7031096;rs10739580	TRAF1	1.50114e-18	E041	Blood & T-cell	P._T_helper_cells_PMA-I_stimulated	P. T helper cells PMA-I stimulated	Primary T helper cells PMA-I stimulated	BLOOD	PrimaryCell	BI	Unknown
chr9	123693249	123700337	14.7671	rs7031096;rs10739580;rs10739579;rs10760129;rs10739581;rs10760128;rs74971050	PSMD5-AS1	8.10826e-16	E041	Blood & T-cell	P._T_helper_cells_PMA-I_stimulated	P. T helper cells PMA-I stimulated	Primary T helper cells PMA-I stimulated	BLOOD	PrimaryCell	BI	Unknown
chr9	123693249	123700337	14.7671	rs10739581;rs10760129;rs10760128;rs7031096;rs10739580;rs10739579;rs62578394;rs74322175;rs62578395	RAB14	1.33997e-06	E041	Blood & T-cell	P._T_helper_cells_PMA-I_stimulated	P. T helper cells PMA-I stimulated	Primary T helper cells PMA-I stimulated	BLOOD	PrimaryCell	BI	Unknown
chr9	123693249	123700337	14.7671	rs10739579;rs7031096;rs10739580;rs10739581;rs10760128;rs10760129	PHF19	2.61788e-05	E041	Blood & T-cell	P._T_helper_cells_PMA-I_stimulated	P. T helper cells PMA-I stimulated	Primary T helper cells PMA-I stimulated	BLOOD	PrimaryCell	BI	Unknown
chr1	154410193	154416686	15.813	rs113325045	NUP210L	1.09781e-14	E041	Blood & T-cell	P._T_helper_cells_PMA-I_stimulated	P. T helper cells PMA-I stimulated	Primary T helper cells PMA-I stimulated	BLOOD	PrimaryCell	BI	Unknown
chr1	154410193	154416686	15.813	rs113325045	SLC39A1	0.000378829	E041	Blood & T-cell	P._T_helper_cells_PMA-I_stimulated	P. T helper cells PMA-I stimulated	Primary T helper cells PMA-I stimulated	BLOOD	PrimaryCell	BI	Unknown
chr1	154410193	154416686	15.813	rs4845622;rs4393147;rs4453032;rs6664201;rs4845372;rs4845623	SNAPIN	0.000492481	E041	Blood & T-cell	P._T_helper_cells_PMA-I_stimulated	P. T helper cells PMA-I stimulated	Primary T helper cells PMA-I stimulated	BLOOD	PrimaryCell	BI	Unknown
chr1	154410193	154416686	15.813	rs4845372;rs4845623	FLAD1	0.000710841	E041	Blood & T-cell	P._T_helper_cells_PMA-I_stimulated	P. T helper cells PMA-I stimulated	Primary T helper cells PMA-I stimulated	BLOOD	PrimaryCell	BI	Unknown
chr1	198585853	198604172	12.6768	rs9988618;rs28733694;rs59812768;rs74134759;rs9988639;rs1326267;rs1926231	PTPRC	3.31455e-05	E041	Blood & T-cell	P._T_helper_cells_PMA-I_stimulated	P. T helper cells PMA-I stimulated	Primary T helper cells PMA-I stimulated	BLOOD	PrimaryCell	BI	Unknown
chr1	198585853	198604172	12.6768	rs16843518	C1orf53	0.000808577	E041	Blood & T-cell	P._T_helper_cells_PMA-I_stimulated	P. T helper cells PMA-I stimulated	Primary T helper cells PMA-I stimulated	BLOOD	PrimaryCell	BI	Unknown
chr2	65608322	65611393	12.3426	rs876933;rs268132;rs268131;rs1876518;rs874952	ACTR2	1.95163e-12	E041	Blood & T-cell	P._T_helper_cells_PMA-I_stimulated	P. T helper cells PMA-I stimulated	Primary T helper cells PMA-I stimulated	BLOOD	PrimaryCell	BI	Unknown
chr1	198651158	198661382	9.32816	rs2182419;rs3767745;rs1326281;rs12144388;rs4915314;rs7410883;rs2359952;rs1326280;rs79726526;rs3754098;rs17669032;rs16843698;rs80120393;rs16843712	PTPRC	9.93501e-06	E041	Blood & T-cell	P._T_helper_cells_PMA-I_stimulated	P. T helper cells PMA-I stimulated	Primary T helper cells PMA-I stimulated	BLOOD	PrimaryCell	BI	Unknown
chr1	154395814	154397439	10.4547	rs77302258	GBAP1	6.0829e-05	E041	Blood & T-cell	P._T_helper_cells_PMA-I_stimulated	P. T helper cells PMA-I stimulated	Primary T helper cells PMA-I stimulated	BLOOD	PrimaryCell	BI	Unknown
chr1	154395814	154397439	10.4547	rs6684439	SNAPIN	0.000370871	E041	Blood & T-cell	P._T_helper_cells_PMA-I_stimulated	P. T helper cells PMA-I stimulated	Primary T helper cells PMA-I stimulated	BLOOD	PrimaryCell	BI	Unknown
chr1	154395814	154397439	10.4547	rs77302258	FLAD1	0.000403796	E041	Blood & T-cell	P._T_helper_cells_PMA-I_stimulated	P. T helper cells PMA-I stimulated	Primary T helper cells PMA-I stimulated	BLOOD	PrimaryCell	BI	Unknown
chr1	154402684	154406375	10.6452	rs56383622	SNAPIN	0.000630154	E041	Blood & T-cell	P._T_helper_cells_PMA-I_stimulated	P. T helper cells PMA-I stimulated	Primary T helper cells PMA-I stimulated	BLOOD	PrimaryCell	BI	Unknown
chr6	149813961	149820040	8.75412	rs909792;rs4897131;rs4897132;rs7753560;rs2880075;rs2341551;rs2105200;rs62442787;rs2341550;rs62442788;rs17732745;rs4897133	GINM1	4.9343e-05	E041	Blood & T-cell	P._T_helper_cells_PMA-I_stimulated	P. T helper cells PMA-I stimulated	Primary T helper cells PMA-I stimulated	BLOOD	PrimaryCell	BI	Unknown
chr6	149813961	149820040	8.75412	rs909792	ZC3H12D	0.000664302	E041	Blood & T-cell	P._T_helper_cells_PMA-I_stimulated	P. T helper cells PMA-I stimulated	Primary T helper cells PMA-I stimulated	BLOOD	PrimaryCell	BI	Unknown
chr3	27769231	27772267	11.4367	rs1353286;rs34269949	EOMES	1.72877e-05	E041	Blood & T-cell	P._T_helper_cells_PMA-I_stimulated	P. T helper cells PMA-I stimulated	Primary T helper cells PMA-I stimulated	BLOOD	PrimaryCell	BI	Unknown
chr1	154425445	154427171	10.5794	rs12126142;rs4129267;rs2228145	SNAPIN	0.000149948	E041	Blood & T-cell	P._T_helper_cells_PMA-I_stimulated	P. T helper cells PMA-I stimulated	Primary T helper cells PMA-I stimulated	BLOOD	PrimaryCell	BI	Unknown
chr22	21941531	21942853	9.71754	rs12484550;rs9621715;rs5998599	UBE2L3	2.50382e-38	E041	Blood & T-cell	P._T_helper_cells_PMA-I_stimulated	P. T helper cells PMA-I stimulated	Primary T helper cells PMA-I stimulated	BLOOD	PrimaryCell	BI	Unknown
chr1	198668006	198671810	9.48004	rs78200658;rs17623914	PTPRC	0.000158196	E041	Blood & T-cell	P._T_helper_cells_PMA-I_stimulated	P. T helper cells PMA-I stimulated	Primary T helper cells PMA-I stimulated	BLOOD	PrimaryCell	BI	Unknown
chr6	149827569	149830131	6.80991	rs12665533	GINM1	0.000169585	E041	Blood & T-cell	P._T_helper_cells_PMA-I_stimulated	P. T helper cells PMA-I stimulated	Primary T helper cells PMA-I stimulated	BLOOD	PrimaryCell	BI	Unknown
chr4	123460217	123465228	9.86016	rs72669168	TRPC3	0.000561051	E041	Blood & T-cell	P._T_helper_cells_PMA-I_stimulated	P. T helper cells PMA-I stimulated	Primary T helper cells PMA-I stimulated	BLOOD	PrimaryCell	BI	Unknown
chr6	44229260	44231914	9.02506	rs3957269;rs3997541;rs3997540	AARS2	3.88454e-14	E041	Blood & T-cell	P._T_helper_cells_PMA-I_stimulated	P. T helper cells PMA-I stimulated	Primary T helper cells PMA-I stimulated	BLOOD	PrimaryCell	BI	Unknown
chr6	149830290	149831444	9.99902	rs9399689	GINM1	0.000118807	E041	Blood & T-cell	P._T_helper_cells_PMA-I_stimulated	P. T helper cells PMA-I stimulated	Primary T helper cells PMA-I stimulated	BLOOD	PrimaryCell	BI	Unknown
chr9	123678373	123680599	7.86814	rs10118357	TRAF1	1.69228e-18	E041	Blood & T-cell	P._T_helper_cells_PMA-I_stimulated	P. T helper cells PMA-I stimulated	Primary T helper cells PMA-I stimulated	BLOOD	PrimaryCell	BI	Unknown
chr9	123678373	123680599	7.86814	rs10118357	PSMD5-AS1	9.44212e-13	E041	Blood & T-cell	P._T_helper_cells_PMA-I_stimulated	P. T helper cells PMA-I stimulated	Primary T helper cells PMA-I stimulated	BLOOD	PrimaryCell	BI	Unknown
chr9	123678373	123680599	7.86814	rs10118357	RAB14	3.24185e-06	E041	Blood & T-cell	P._T_helper_cells_PMA-I_stimulated	P. T helper cells PMA-I stimulated	Primary T helper cells PMA-I stimulated	BLOOD	PrimaryCell	BI	Unknown
chr9	123678373	123680599	7.86814	rs10118357	PHF19	0.000401824	E041	Blood & T-cell	P._T_helper_cells_PMA-I_stimulated	P. T helper cells PMA-I stimulated	Primary T helper cells PMA-I stimulated	BLOOD	PrimaryCell	BI	Unknown
chr1	154416760	154418781	6.36336	rs4576655;rs11265613;rs12753254;rs12730036;rs4845373	SNAPIN	9.77053e-05	E041	Blood & T-cell	P._T_helper_cells_PMA-I_stimulated	P. T helper cells PMA-I stimulated	Primary T helper cells PMA-I stimulated	BLOOD	PrimaryCell	BI	Unknown
chr1	154416760	154418781	6.36336	rs4576655	FLAD1	0.000903357	E041	Blood & T-cell	P._T_helper_cells_PMA-I_stimulated	P. T helper cells PMA-I stimulated	Primary T helper cells PMA-I stimulated	BLOOD	PrimaryCell	BI	Unknown
chr2	61124517	61126762	7.93051	rs34695944;rs10193964	AHSA2	1.63334e-07	E041	Blood & T-cell	P._T_helper_cells_PMA-I_stimulated	P. T helper cells PMA-I stimulated	Primary T helper cells PMA-I stimulated	BLOOD	PrimaryCell	BI	Unknown
chr2	61124517	61126762	7.93051	rs34695944	USP34	4.24476e-07	E041	Blood & T-cell	P._T_helper_cells_PMA-I_stimulated	P. T helper cells PMA-I stimulated	Primary T helper cells PMA-I stimulated	BLOOD	PrimaryCell	BI	Unknown
chr2	61124517	61126762	7.93051	rs10193964	LOC339803	3.31954e-05	E041	Blood & T-cell	P._T_helper_cells_PMA-I_stimulated	P. T helper cells PMA-I stimulated	Primary T helper cells PMA-I stimulated	BLOOD	PrimaryCell	BI	Unknown
chr2	61124517	61126762	7.93051	rs842620	PAPOLG	0.000954762	E041	Blood & T-cell	P._T_helper_cells_PMA-I_stimulated	P. T helper cells PMA-I stimulated	Primary T helper cells PMA-I stimulated	BLOOD	PrimaryCell	BI	Unknown
chr9	123658968	123661311	6.65592	rs2900179;rs10760124;rs1860823;rs1860824;rs7046108;rs7875829;rs10818484;rs7019401	TRAF1	1.50114e-18	E041	Blood & T-cell	P._T_helper_cells_PMA-I_stimulated	P. T helper cells PMA-I stimulated	Primary T helper cells PMA-I stimulated	BLOOD	PrimaryCell	BI	Unknown
chr9	123658968	123661311	6.65592	rs1860823;rs1860824;rs7046108;rs7875829;rs10818484;rs7019401;rs10760124;rs2900179	PSMD5-AS1	4.4312e-14	E041	Blood & T-cell	P._T_helper_cells_PMA-I_stimulated	P. T helper cells PMA-I stimulated	Primary T helper cells PMA-I stimulated	BLOOD	PrimaryCell	BI	Unknown
chr9	123658968	123661311	6.65592	rs10760124;rs2900179	RAB14	3.24185e-06	E041	Blood & T-cell	P._T_helper_cells_PMA-I_stimulated	P. T helper cells PMA-I stimulated	Primary T helper cells PMA-I stimulated	BLOOD	PrimaryCell	BI	Unknown
chr9	123658968	123661311	6.65592	rs1860823;rs1860824;rs7046108;rs7875829;rs10818484;rs7019401;rs2900179;rs10760124	PHF19	3.08733e-05	E041	Blood & T-cell	P._T_helper_cells_PMA-I_stimulated	P. T helper cells PMA-I stimulated	Primary T helper cells PMA-I stimulated	BLOOD	PrimaryCell	BI	Unknown
chr9	123635282	123637241	9.177	rs10985070	TRAF1	3.30563e-18	E041	Blood & T-cell	P._T_helper_cells_PMA-I_stimulated	P. T helper cells PMA-I stimulated	Primary T helper cells PMA-I stimulated	BLOOD	PrimaryCell	BI	Unknown
chr9	123635282	123637241	9.177	rs10985070	PSMD5-AS1	1.56468e-12	E041	Blood & T-cell	P._T_helper_cells_PMA-I_stimulated	P. T helper cells PMA-I stimulated	Primary T helper cells PMA-I stimulated	BLOOD	PrimaryCell	BI	Unknown
chr9	123635282	123637241	9.177	rs10985070	RAB14	2.69397e-06	E041	Blood & T-cell	P._T_helper_cells_PMA-I_stimulated	P. T helper cells PMA-I stimulated	Primary T helper cells PMA-I stimulated	BLOOD	PrimaryCell	BI	Unknown
chr9	123635282	123637241	9.177	rs10985070	PHF19	0.000212854	E041	Blood & T-cell	P._T_helper_cells_PMA-I_stimulated	P. T helper cells PMA-I stimulated	Primary T helper cells PMA-I stimulated	BLOOD	PrimaryCell	BI	Unknown
chr1	198639629	198643541	7.93189	rs79784096;rs77235602;rs17668708	PTPRC	0.000202286	E041	Blood & T-cell	P._T_helper_cells_PMA-I_stimulated	P. T helper cells PMA-I stimulated	Primary T helper cells PMA-I stimulated	BLOOD	PrimaryCell	BI	Unknown
chr4	123497397	123499217	6.02845	rs17005850	TRPC3	0.000561051	E041	Blood & T-cell	P._T_helper_cells_PMA-I_stimulated	P. T helper cells PMA-I stimulated	Primary T helper cells PMA-I stimulated	BLOOD	PrimaryCell	BI	Unknown
chr6	159514370	159517149	8.03412	rs2249937	TAGAP	0.000345612	E041	Blood & T-cell	P._T_helper_cells_PMA-I_stimulated	P. T helper cells PMA-I stimulated	Primary T helper cells PMA-I stimulated	BLOOD	PrimaryCell	BI	Unknown
chr16	11831029	11835687	8.37535	rs11075012;rs7206670;rs3743585;rs7192366;rs8055462;rs11644466;rs11642852;rs7192404;rs4781145	SNN	3.34833e-14	E041	Blood & T-cell	P._T_helper_cells_PMA-I_stimulated	P. T helper cells PMA-I stimulated	Primary T helper cells PMA-I stimulated	BLOOD	PrimaryCell	BI	Unknown
chr22	21982151	21983127	7.63241	rs878825;rs2298428;rs861857	UBE2L3	5.77634e-39	E041	Blood & T-cell	P._T_helper_cells_PMA-I_stimulated	P. T helper cells PMA-I stimulated	Primary T helper cells PMA-I stimulated	BLOOD	PrimaryCell	BI	Unknown
chr19	10766634	10775316	6.37065	rs10407692;rs7248205;rs10419865;rs4804515;rs6511707;rs2060236;rs2043304;rs10417412;rs2360944;rs7248558;rs4435370;rs34046714	FBXL12	1.33886e-05	E041	Blood & T-cell	P._T_helper_cells_PMA-I_stimulated	P. T helper cells PMA-I stimulated	Primary T helper cells PMA-I stimulated	BLOOD	PrimaryCell	BI	Unknown
chr19	10766634	10775316	6.37065	rs10417412;rs2360944;rs7248558;rs4435370;rs34046714;rs4804515;rs6511707;rs2060236;rs2043304;rs10419865;rs10407692;rs7248205	KRI1	0.000117195	E041	Blood & T-cell	P._T_helper_cells_PMA-I_stimulated	P. T helper cells PMA-I stimulated	Primary T helper cells PMA-I stimulated	BLOOD	PrimaryCell	BI	Unknown
chr19	10766634	10775316	6.37065	rs10407692	YIPF2	0.0003079	E041	Blood & T-cell	P._T_helper_cells_PMA-I_stimulated	P. T helper cells PMA-I stimulated	Primary T helper cells PMA-I stimulated	BLOOD	PrimaryCell	BI	Unknown
chr19	10766634	10775316	6.37065	rs10407692;rs10417412;rs2360944;rs7248558;rs4435370;rs34046714	SLC44A2	0.000691125	E041	Blood & T-cell	P._T_helper_cells_PMA-I_stimulated	P. T helper cells PMA-I stimulated	Primary T helper cells PMA-I stimulated	BLOOD	PrimaryCell	BI	Unknown
chr6	149863637	149866384	6.31445	rs62442798	GINM1	0.00021423	E041	Blood & T-cell	P._T_helper_cells_PMA-I_stimulated	P. T helper cells PMA-I stimulated	Primary T helper cells PMA-I stimulated	BLOOD	PrimaryCell	BI	Unknown
chr9	123661980	123663652	7.88744	rs10760125;rs10760126	TRAF1	1.77794e-18	E041	Blood & T-cell	P._T_helper_cells_PMA-I_stimulated	P. T helper cells PMA-I stimulated	Primary T helper cells PMA-I stimulated	BLOOD	PrimaryCell	BI	Unknown
chr9	123661980	123663652	7.88744	rs10760126;rs10760125	PSMD5-AS1	6.10055e-13	E041	Blood & T-cell	P._T_helper_cells_PMA-I_stimulated	P. T helper cells PMA-I stimulated	Primary T helper cells PMA-I stimulated	BLOOD	PrimaryCell	BI	Unknown
chr9	123661980	123663652	7.88744	rs10760126;rs10760125	RAB14	2.64631e-06	E041	Blood & T-cell	P._T_helper_cells_PMA-I_stimulated	P. T helper cells PMA-I stimulated	Primary T helper cells PMA-I stimulated	BLOOD	PrimaryCell	BI	Unknown
chr9	123661980	123663652	7.88744	rs10760125;rs10760126	PHF19	0.000464411	E041	Blood & T-cell	P._T_helper_cells_PMA-I_stimulated	P. T helper cells PMA-I stimulated	Primary T helper cells PMA-I stimulated	BLOOD	PrimaryCell	BI	Unknown
chr10	63787599	63790032	6.36147	rs16912974;rs16916919;rs10995016	RTKN2	0.000762569	E041	Blood & T-cell	P._T_helper_cells_PMA-I_stimulated	P. T helper cells PMA-I stimulated	Primary T helper cells PMA-I stimulated	BLOOD	PrimaryCell	BI	Unknown
chr4	123499388	123500898	5.40008	rs4833836	TRPC3	0.00046166	E041	Blood & T-cell	P._T_helper_cells_PMA-I_stimulated	P. T helper cells PMA-I stimulated	Primary T helper cells PMA-I stimulated	BLOOD	PrimaryCell	BI	Unknown
chr6	149836294	149838804	5.45338	rs78296717	GINM1	0.00021423	E041	Blood & T-cell	P._T_helper_cells_PMA-I_stimulated	P. T helper cells PMA-I stimulated	Primary T helper cells PMA-I stimulated	BLOOD	PrimaryCell	BI	Unknown
chr3	17046050	17049094	5.85925	rs9845137;rs7616589;rs4290789;rs12233538;rs4472039;rs3924971;rs76620096;rs6442660	PLCL2	5.21221e-05	E041	Blood & T-cell	P._T_helper_cells_PMA-I_stimulated	P. T helper cells PMA-I stimulated	Primary T helper cells PMA-I stimulated	BLOOD	PrimaryCell	BI	Unknown
chr22	21943553	21944363	7.05016	rs5754238;rs1034329	UBE2L3	7.34836e-38	E041	Blood & T-cell	P._T_helper_cells_PMA-I_stimulated	P. T helper cells PMA-I stimulated	Primary T helper cells PMA-I stimulated	BLOOD	PrimaryCell	BI	Unknown
chr3	17044471	17045936	5.52444	rs4461404;rs9835432	PLCL2	0.000128918	E041	Blood & T-cell	P._T_helper_cells_PMA-I_stimulated	P. T helper cells PMA-I stimulated	Primary T helper cells PMA-I stimulated	BLOOD	PrimaryCell	BI	Unknown
chr21	43854096	43855789	5.94952	rs1893592;rs17177961;rs4101	UBASH3A	1.28324e-08	E041	Blood & T-cell	P._T_helper_cells_PMA-I_stimulated	P. T helper cells PMA-I stimulated	Primary T helper cells PMA-I stimulated	BLOOD	PrimaryCell	BI	Unknown
chr5	102595251	102596167	6.27616	rs28158;rs28157	PPIP5K2	1.45522e-07	E041	Blood & T-cell	P._T_helper_cells_PMA-I_stimulated	P. T helper cells PMA-I stimulated	Primary T helper cells PMA-I stimulated	BLOOD	PrimaryCell	BI	Unknown
chr5	102595251	102596167	6.27616	rs28157;rs28158	PAM	8.38693e-07	E041	Blood & T-cell	P._T_helper_cells_PMA-I_stimulated	P. T helper cells PMA-I stimulated	Primary T helper cells PMA-I stimulated	BLOOD	PrimaryCell	BI	Unknown
chr22	21944442	21946518	6.17131	rs5749502;rs2283789;rs5998619;rs73166632	UBE2L3	2.50382e-38	E041	Blood & T-cell	P._T_helper_cells_PMA-I_stimulated	P. T helper cells PMA-I stimulated	Primary T helper cells PMA-I stimulated	BLOOD	PrimaryCell	BI	Unknown
chr2	191966664	191970128	5.82474	rs13407419	GLS	0.000702609	E041	Blood & T-cell	P._T_helper_cells_PMA-I_stimulated	P. T helper cells PMA-I stimulated	Primary T helper cells PMA-I stimulated	BLOOD	PrimaryCell	BI	Unknown
chr6	167525995	167527537	6.12392	rs968334;rs6930998;rs6909252;rs6931530;rs6908364;rs968333;rs1015077	RNASET2	1.82603e-17	E041	Blood & T-cell	P._T_helper_cells_PMA-I_stimulated	P. T helper cells PMA-I stimulated	Primary T helper cells PMA-I stimulated	BLOOD	PrimaryCell	BI	Unknown
chr2	191957075	191958996	6.31517	rs78712823	INPP1	0.00066101	E041	Blood & T-cell	P._T_helper_cells_PMA-I_stimulated	P. T helper cells PMA-I stimulated	Primary T helper cells PMA-I stimulated	BLOOD	PrimaryCell	BI	Unknown
chr22	21979375	21982114	4.73583	rs12158299;rs1811069;rs5754422;rs5754426;rs4821130	UBE2L3	7.34836e-38	E041	Blood & T-cell	P._T_helper_cells_PMA-I_stimulated	P. T helper cells PMA-I stimulated	Primary T helper cells PMA-I stimulated	BLOOD	PrimaryCell	BI	Unknown
chr11	36508902	36510595	5.74059	rs5030482;rs1046864;rs5030485;rs5030486	TRAF6	0.000120631	E041	Blood & T-cell	P._T_helper_cells_PMA-I_stimulated	P. T helper cells PMA-I stimulated	Primary T helper cells PMA-I stimulated	BLOOD	PrimaryCell	BI	Unknown
chr22	21939313	21940018	5.21945	rs5754217;rs5749493	UBE2L3	1.39869e-39	E041	Blood & T-cell	P._T_helper_cells_PMA-I_stimulated	P. T helper cells PMA-I stimulated	Primary T helper cells PMA-I stimulated	BLOOD	PrimaryCell	BI	Unknown
chr10	6107887	6108965	5.36822	rs4147359	IL2RA	0.000556807	E041	Blood & T-cell	P._T_helper_cells_PMA-I_stimulated	P. T helper cells PMA-I stimulated	Primary T helper cells PMA-I stimulated	BLOOD	PrimaryCell	BI	Unknown
chr11	95311082	95311407	4.41877	rs12575636	SESN3	1.88511e-06	E041	Blood & T-cell	P._T_helper_cells_PMA-I_stimulated	P. T helper cells PMA-I stimulated	Primary T helper cells PMA-I stimulated	BLOOD	PrimaryCell	BI	Unknown
chr4	123473708	123474709	4.66802	rs4576012	TRPC3	0.000561051	E041	Blood & T-cell	P._T_helper_cells_PMA-I_stimulated	P. T helper cells PMA-I stimulated	Primary T helper cells PMA-I stimulated	BLOOD	PrimaryCell	BI	Unknown
chr6	36350777	36351320	4.65418	rs881647;rs10947604;rs1885206	ETV7	5.26831e-17	E041	Blood & T-cell	P._T_helper_cells_PMA-I_stimulated	P. T helper cells PMA-I stimulated	Primary T helper cells PMA-I stimulated	BLOOD	PrimaryCell	BI	Unknown
chr6	36350777	36351320	4.65418	rs10947604;rs881647	STK38	4.30019e-10	E041	Blood & T-cell	P._T_helper_cells_PMA-I_stimulated	P. T helper cells PMA-I stimulated	Primary T helper cells PMA-I stimulated	BLOOD	PrimaryCell	BI	Unknown
chr6	36350777	36351320	4.65418	rs881647;rs10947604	KCTD20	1.72852e-05	E041	Blood & T-cell	P._T_helper_cells_PMA-I_stimulated	P. T helper cells PMA-I stimulated	Primary T helper cells PMA-I stimulated	BLOOD	PrimaryCell	BI	Unknown
chr6	36350777	36351320	4.65418	rs10947604	SRSF3	4.59579e-05	E041	Blood & T-cell	P._T_helper_cells_PMA-I_stimulated	P. T helper cells PMA-I stimulated	Primary T helper cells PMA-I stimulated	BLOOD	PrimaryCell	BI	Unknown
chr6	149809789	149810250	4.59728	rs2341768	GINM1	0.000288731	E041	Blood & T-cell	P._T_helper_cells_PMA-I_stimulated	P. T helper cells PMA-I stimulated	Primary T helper cells PMA-I stimulated	BLOOD	PrimaryCell	BI	Unknown
chr1	154407357	154407785	4.21011	rs7521458;rs7518199	SNAPIN	0.000292478	E041	Blood & T-cell	P._T_helper_cells_PMA-I_stimulated	P. T helper cells PMA-I stimulated	Primary T helper cells PMA-I stimulated	BLOOD	PrimaryCell	BI	Unknown
chr22	21958999	21959402	4.21011	rs4821108	UBE2L3	7.34836e-38	E041	Blood & T-cell	P._T_helper_cells_PMA-I_stimulated	P. T helper cells PMA-I stimulated	Primary T helper cells PMA-I stimulated	BLOOD	PrimaryCell	BI	Unknown
chr5	131394308	131394942	4.21011	rs660597;rs76167168	SLC22A5	3.57213e-09	E041	Blood & T-cell	P._T_helper_cells_PMA-I_stimulated	P. T helper cells PMA-I stimulated	Primary T helper cells PMA-I stimulated	BLOOD	PrimaryCell	BI	Unknown
chr5	131394308	131394942	4.21011	rs2073506	ACSL6	3.26952e-08	E041	Blood & T-cell	P._T_helper_cells_PMA-I_stimulated	P. T helper cells PMA-I stimulated	Primary T helper cells PMA-I stimulated	BLOOD	PrimaryCell	BI	Unknown
chr12	111879706	111884693	12.1611	rs2239194;rs2238154;rs2239195;rs28362508	TMEM116	6.29493e-10	E042	Blood & T-cell	P._T_helper_17_cells_PMA-I_stimulated	P. T helper 17 cells PMA-I stimulated	Primary T helper 17 cells PMA-I stimulated	BLOOD	PrimaryCell	BI	Unknown
chr12	111879706	111884693	12.1611	rs2238154	ERP29	0.000104437	E042	Blood & T-cell	P._T_helper_17_cells_PMA-I_stimulated	P. T helper 17 cells PMA-I stimulated	Primary T helper 17 cells PMA-I stimulated	BLOOD	PrimaryCell	BI	Unknown
chr5	131429994	131431949	13.8428	rs657075	ACSL6	1.00175e-08	E042	Blood & T-cell	P._T_helper_17_cells_PMA-I_stimulated	P. T helper 17 cells PMA-I stimulated	Primary T helper 17 cells PMA-I stimulated	BLOOD	PrimaryCell	BI	Unknown
chr21	34751781	34752889	14.8763	rs28735854;rs62226376;rs2834208	TMEM50B	2.61584e-13	E042	Blood & T-cell	P._T_helper_17_cells_PMA-I_stimulated	P. T helper 17 cells PMA-I stimulated	Primary T helper 17 cells PMA-I stimulated	BLOOD	PrimaryCell	BI	Unknown
chr21	34751781	34752889	14.8763	rs2834208	IL10RB	9.45875e-07	E042	Blood & T-cell	P._T_helper_17_cells_PMA-I_stimulated	P. T helper 17 cells PMA-I stimulated	Primary T helper 17 cells PMA-I stimulated	BLOOD	PrimaryCell	BI	Unknown
chr21	34751781	34752889	14.8763	rs62226376;rs2834208	IFNAR1	0.000404691	E042	Blood & T-cell	P._T_helper_17_cells_PMA-I_stimulated	P. T helper 17 cells PMA-I stimulated	Primary T helper 17 cells PMA-I stimulated	BLOOD	PrimaryCell	BI	Unknown
chr21	34751781	34752889	14.8763	rs28735854	ITSN1	0.000421201	E042	Blood & T-cell	P._T_helper_17_cells_PMA-I_stimulated	P. T helper 17 cells PMA-I stimulated	Primary T helper 17 cells PMA-I stimulated	BLOOD	PrimaryCell	BI	Unknown
chr9	123693278	123699818	10.1766	rs10760128;rs10739581;rs10739579;rs7031096;rs10739580	TRAF1	1.50114e-18	E042	Blood & T-cell	P._T_helper_17_cells_PMA-I_stimulated	P. T helper 17 cells PMA-I stimulated	Primary T helper 17 cells PMA-I stimulated	BLOOD	PrimaryCell	BI	Unknown
chr9	123693278	123699818	10.1766	rs7031096;rs10739580;rs10739579;rs10739581;rs10760128;rs74971050	PSMD5-AS1	8.10826e-16	E042	Blood & T-cell	P._T_helper_17_cells_PMA-I_stimulated	P. T helper 17 cells PMA-I stimulated	Primary T helper 17 cells PMA-I stimulated	BLOOD	PrimaryCell	BI	Unknown
chr9	123693278	123699818	10.1766	rs10739581;rs10760128;rs7031096;rs10739580;rs10739579;rs62578394;rs74322175;rs62578395	RAB14	1.33997e-06	E042	Blood & T-cell	P._T_helper_17_cells_PMA-I_stimulated	P. T helper 17 cells PMA-I stimulated	Primary T helper 17 cells PMA-I stimulated	BLOOD	PrimaryCell	BI	Unknown
chr9	123693278	123699818	10.1766	rs10739579;rs7031096;rs10739580;rs10739581;rs10760128	PHF19	2.61788e-05	E042	Blood & T-cell	P._T_helper_17_cells_PMA-I_stimulated	P. T helper 17 cells PMA-I stimulated	Primary T helper 17 cells PMA-I stimulated	BLOOD	PrimaryCell	BI	Unknown
chr6	149813749	149816142	11.4194	rs909792;rs2880075;rs2341551;rs2105200;rs62442787;rs1474640;rs2341550;rs62442788;rs17732745	GINM1	4.9343e-05	E042	Blood & T-cell	P._T_helper_17_cells_PMA-I_stimulated	P. T helper 17 cells PMA-I stimulated	Primary T helper 17 cells PMA-I stimulated	BLOOD	PrimaryCell	BI	Unknown
chr6	149813749	149816142	11.4194	rs909792	ZC3H12D	0.000664302	E042	Blood & T-cell	P._T_helper_17_cells_PMA-I_stimulated	P. T helper 17 cells PMA-I stimulated	Primary T helper 17 cells PMA-I stimulated	BLOOD	PrimaryCell	BI	Unknown
chr9	123665361	123669528	9.66007	rs10739577;rs10818486;rs2241003;rs4836834;rs10818485;rs10435844;rs4837799;rs7848332;rs10435843	TRAF1	1.50114e-18	E042	Blood & T-cell	P._T_helper_17_cells_PMA-I_stimulated	P. T helper 17 cells PMA-I stimulated	Primary T helper 17 cells PMA-I stimulated	BLOOD	PrimaryCell	BI	Unknown
chr9	123665361	123669528	9.66007	rs10435843;rs10818485;rs10435844;rs4837799;rs7848332;rs4836834;rs10739577;rs10818486;rs2241003;rs113727801	PSMD5-AS1	3.15891e-14	E042	Blood & T-cell	P._T_helper_17_cells_PMA-I_stimulated	P. T helper 17 cells PMA-I stimulated	Primary T helper 17 cells PMA-I stimulated	BLOOD	PrimaryCell	BI	Unknown
chr9	123665361	123669528	9.66007	rs4836834;rs10739577;rs10818486;rs2241003;rs10435843	RAB14	2.64631e-06	E042	Blood & T-cell	P._T_helper_17_cells_PMA-I_stimulated	P. T helper 17 cells PMA-I stimulated	Primary T helper 17 cells PMA-I stimulated	BLOOD	PrimaryCell	BI	Unknown
chr9	123665361	123669528	9.66007	rs10818485;rs10435844;rs4837799;rs7848332;rs10435843;rs10739577;rs10818486;rs4836834;rs2241003	PHF19	3.08733e-05	E042	Blood & T-cell	P._T_helper_17_cells_PMA-I_stimulated	P. T helper 17 cells PMA-I stimulated	Primary T helper 17 cells PMA-I stimulated	BLOOD	PrimaryCell	BI	Unknown
chr1	154412207	154415290	10.031	rs113325045	SLC39A1	0.000378829	E042	Blood & T-cell	P._T_helper_17_cells_PMA-I_stimulated	P. T helper 17 cells PMA-I stimulated	Primary T helper 17 cells PMA-I stimulated	BLOOD	PrimaryCell	BI	Unknown
chr1	154412207	154415290	10.031	rs4393147;rs4453032;rs6664201	SNAPIN	0.000492481	E042	Blood & T-cell	P._T_helper_17_cells_PMA-I_stimulated	P. T helper 17 cells PMA-I stimulated	Primary T helper 17 cells PMA-I stimulated	BLOOD	PrimaryCell	BI	Unknown
chr12	111861953	111872857	6.91265	rs10849947;rs4766462;rs2283358;rs73199895;rs2285520;rs11065898	TMEM116	1.15855e-08	E042	Blood & T-cell	P._T_helper_17_cells_PMA-I_stimulated	P. T helper 17 cells PMA-I stimulated	Primary T helper 17 cells PMA-I stimulated	BLOOD	PrimaryCell	BI	Unknown
chr12	111861953	111872857	6.91265	rs3782887	NAA25	2.59471e-07	E042	Blood & T-cell	P._T_helper_17_cells_PMA-I_stimulated	P. T helper 17 cells PMA-I stimulated	Primary T helper 17 cells PMA-I stimulated	BLOOD	PrimaryCell	BI	Unknown
chr12	111861953	111872857	6.91265	rs10849947;rs4766462	ERP29	0.000104437	E042	Blood & T-cell	P._T_helper_17_cells_PMA-I_stimulated	P. T helper 17 cells PMA-I stimulated	Primary T helper 17 cells PMA-I stimulated	BLOOD	PrimaryCell	BI	Unknown
chr1	154416884	154417951	11.502	rs12753254;rs12730036;rs4845373	SNAPIN	0.000492481	E042	Blood & T-cell	P._T_helper_17_cells_PMA-I_stimulated	P. T helper 17 cells PMA-I stimulated	Primary T helper 17 cells PMA-I stimulated	BLOOD	PrimaryCell	BI	Unknown
chr1	154404388	154406247	8.25257	rs56383622	SNAPIN	0.000630154	E042	Blood & T-cell	P._T_helper_17_cells_PMA-I_stimulated	P. T helper 17 cells PMA-I stimulated	Primary T helper 17 cells PMA-I stimulated	BLOOD	PrimaryCell	BI	Unknown
chr6	167538088	167539276	10.0784	rs10946216	RNASET2	1.37182e-20	E042	Blood & T-cell	P._T_helper_17_cells_PMA-I_stimulated	P. T helper 17 cells PMA-I stimulated	Primary T helper 17 cells PMA-I stimulated	BLOOD	PrimaryCell	BI	Unknown
chr2	65609026	65610912	10.0291	rs876933;rs268132;rs268131	ACTR2	1.95163e-12	E042	Blood & T-cell	P._T_helper_17_cells_PMA-I_stimulated	P. T helper 17 cells PMA-I stimulated	Primary T helper 17 cells PMA-I stimulated	BLOOD	PrimaryCell	BI	Unknown
chr4	123460301	123465044	8.82731	rs72669168	TRPC3	0.000561051	E042	Blood & T-cell	P._T_helper_17_cells_PMA-I_stimulated	P. T helper 17 cells PMA-I stimulated	Primary T helper 17 cells PMA-I stimulated	BLOOD	PrimaryCell	BI	Unknown
chr6	167539417	167540373	9.34099	rs3093018;rs3093019	RNASET2	2.58136e-16	E042	Blood & T-cell	P._T_helper_17_cells_PMA-I_stimulated	P. T helper 17 cells PMA-I stimulated	Primary T helper 17 cells PMA-I stimulated	BLOOD	PrimaryCell	BI	Unknown
chr16	11832935	11835690	9.41804	rs7206670;rs3743585;rs7192366;rs8055462;rs11644466;rs7192404	SNN	6.00116e-14	E042	Blood & T-cell	P._T_helper_17_cells_PMA-I_stimulated	P. T helper 17 cells PMA-I stimulated	Primary T helper 17 cells PMA-I stimulated	BLOOD	PrimaryCell	BI	Unknown
chr2	100833628	100837066	6.87995	rs10194635;rs10865035;rs13034176;rs1122231;rs1465800;rs11123817;rs1465801;rs999052;rs6750097	AFF3	1.10301e-08	E042	Blood & T-cell	P._T_helper_17_cells_PMA-I_stimulated	P. T helper 17 cells PMA-I stimulated	Primary T helper 17 cells PMA-I stimulated	BLOOD	PrimaryCell	BI	Unknown
chr9	123635207	123637541	7.71641	rs10985070	TRAF1	3.30563e-18	E042	Blood & T-cell	P._T_helper_17_cells_PMA-I_stimulated	P. T helper 17 cells PMA-I stimulated	Primary T helper 17 cells PMA-I stimulated	BLOOD	PrimaryCell	BI	Unknown
chr9	123635207	123637541	7.71641	rs10985070	PSMD5-AS1	1.56468e-12	E042	Blood & T-cell	P._T_helper_17_cells_PMA-I_stimulated	P. T helper 17 cells PMA-I stimulated	Primary T helper 17 cells PMA-I stimulated	BLOOD	PrimaryCell	BI	Unknown
chr9	123635207	123637541	7.71641	rs10985070	RAB14	2.69397e-06	E042	Blood & T-cell	P._T_helper_17_cells_PMA-I_stimulated	P. T helper 17 cells PMA-I stimulated	Primary T helper 17 cells PMA-I stimulated	BLOOD	PrimaryCell	BI	Unknown
chr9	123635207	123637541	7.71641	rs10985070	PHF19	0.000212854	E042	Blood & T-cell	P._T_helper_17_cells_PMA-I_stimulated	P. T helper 17 cells PMA-I stimulated	Primary T helper 17 cells PMA-I stimulated	BLOOD	PrimaryCell	BI	Unknown
chr9	123678300	123682871	8.13247	rs10118357;rs1008381;rs1008382;rs917770	TRAF1	1.69228e-18	E042	Blood & T-cell	P._T_helper_17_cells_PMA-I_stimulated	P. T helper 17 cells PMA-I stimulated	Primary T helper 17 cells PMA-I stimulated	BLOOD	PrimaryCell	BI	Unknown
chr9	123678300	123682871	8.13247	rs1008382;rs1008381;rs10118357;rs13440146	PSMD5-AS1	1.65881e-14	E042	Blood & T-cell	P._T_helper_17_cells_PMA-I_stimulated	P. T helper 17 cells PMA-I stimulated	Primary T helper 17 cells PMA-I stimulated	BLOOD	PrimaryCell	BI	Unknown
chr9	123678300	123682871	8.13247	rs10118357;rs917770;rs1008382	RAB14	3.24185e-06	E042	Blood & T-cell	P._T_helper_17_cells_PMA-I_stimulated	P. T helper 17 cells PMA-I stimulated	Primary T helper 17 cells PMA-I stimulated	BLOOD	PrimaryCell	BI	Unknown
chr9	123678300	123682871	8.13247	rs1008382;rs1008381;rs10118357	PHF19	3.07042e-05	E042	Blood & T-cell	P._T_helper_17_cells_PMA-I_stimulated	P. T helper 17 cells PMA-I stimulated	Primary T helper 17 cells PMA-I stimulated	BLOOD	PrimaryCell	BI	Unknown
chr1	198655931	198658182	7.24505	rs3767745;rs1326281;rs12144388;rs4915314;rs7410883;rs2359952;rs79726526;rs16843698	PTPRC	1.47445e-05	E042	Blood & T-cell	P._T_helper_17_cells_PMA-I_stimulated	P. T helper 17 cells PMA-I stimulated	Primary T helper 17 cells PMA-I stimulated	BLOOD	PrimaryCell	BI	Unknown
chr6	159514602	159516684	7.33059	rs2249937	TAGAP	0.000345612	E042	Blood & T-cell	P._T_helper_17_cells_PMA-I_stimulated	P. T helper 17 cells PMA-I stimulated	Primary T helper 17 cells PMA-I stimulated	BLOOD	PrimaryCell	BI	Unknown
chr9	123645223	123646381	8.00491	rs10760119;rs7858209	TRAF1	1.27775e-18	E042	Blood & T-cell	P._T_helper_17_cells_PMA-I_stimulated	P. T helper 17 cells PMA-I stimulated	Primary T helper 17 cells PMA-I stimulated	BLOOD	PrimaryCell	BI	Unknown
chr9	123645223	123646381	8.00491	rs7858209;rs10760119;rs12336764	PSMD5-AS1	8.82177e-13	E042	Blood & T-cell	P._T_helper_17_cells_PMA-I_stimulated	P. T helper 17 cells PMA-I stimulated	Primary T helper 17 cells PMA-I stimulated	BLOOD	PrimaryCell	BI	Unknown
chr9	123645223	123646381	8.00491	rs7858209;rs10760119	RAB14	1.33997e-06	E042	Blood & T-cell	P._T_helper_17_cells_PMA-I_stimulated	P. T helper 17 cells PMA-I stimulated	Primary T helper 17 cells PMA-I stimulated	BLOOD	PrimaryCell	BI	Unknown
chr9	123645223	123646381	8.00491	rs7858209;rs10760119	PHF19	0.000235246	E042	Blood & T-cell	P._T_helper_17_cells_PMA-I_stimulated	P. T helper 17 cells PMA-I stimulated	Primary T helper 17 cells PMA-I stimulated	BLOOD	PrimaryCell	BI	Unknown
chr6	44229703	44231536	6.16329	rs3957269;rs3997541;rs3997540	AARS2	3.88454e-14	E042	Blood & T-cell	P._T_helper_17_cells_PMA-I_stimulated	P. T helper 17 cells PMA-I stimulated	Primary T helper 17 cells PMA-I stimulated	BLOOD	PrimaryCell	BI	Unknown
chr6	149865160	149866340	7.22234	rs62442798	GINM1	0.00021423	E042	Blood & T-cell	P._T_helper_17_cells_PMA-I_stimulated	P. T helper 17 cells PMA-I stimulated	Primary T helper 17 cells PMA-I stimulated	BLOOD	PrimaryCell	BI	Unknown
chr1	198640257	198642862	8.49816	rs77235602;rs17668708	PTPRC	0.000371629	E042	Blood & T-cell	P._T_helper_17_cells_PMA-I_stimulated	P. T helper 17 cells PMA-I stimulated	Primary T helper 17 cells PMA-I stimulated	BLOOD	PrimaryCell	BI	Unknown
chr22	21941582	21942883	7.64156	rs12484550;rs9621715;rs5998599	UBE2L3	2.50382e-38	E042	Blood & T-cell	P._T_helper_17_cells_PMA-I_stimulated	P. T helper 17 cells PMA-I stimulated	Primary T helper 17 cells PMA-I stimulated	BLOOD	PrimaryCell	BI	Unknown
chr5	131391226	131394139	6.68774	rs587759;rs17165633	ACSL6	2.06577e-11	E042	Blood & T-cell	P._T_helper_17_cells_PMA-I_stimulated	P. T helper 17 cells PMA-I stimulated	Primary T helper 17 cells PMA-I stimulated	BLOOD	PrimaryCell	BI	Unknown
chr5	131391226	131394139	6.68774	rs4705915;rs587759	SLC22A5	5.51314e-11	E042	Blood & T-cell	P._T_helper_17_cells_PMA-I_stimulated	P. T helper 17 cells PMA-I stimulated	Primary T helper 17 cells PMA-I stimulated	BLOOD	PrimaryCell	BI	Unknown
chr5	131391226	131394139	6.68774	rs4705915	SLC22A4	3.50759e-07	E042	Blood & T-cell	P._T_helper_17_cells_PMA-I_stimulated	P. T helper 17 cells PMA-I stimulated	Primary T helper 17 cells PMA-I stimulated	BLOOD	PrimaryCell	BI	Unknown
chr3	27769670	27772183	7.53517	rs1353286	EOMES	1.72877e-05	E042	Blood & T-cell	P._T_helper_17_cells_PMA-I_stimulated	P. T helper 17 cells PMA-I stimulated	Primary T helper 17 cells PMA-I stimulated	BLOOD	PrimaryCell	BI	Unknown
chr1	198651590	198653408	7.02036	rs1326280;rs17669032	PTPRC	0.000158196	E042	Blood & T-cell	P._T_helper_17_cells_PMA-I_stimulated	P. T helper 17 cells PMA-I stimulated	Primary T helper 17 cells PMA-I stimulated	BLOOD	PrimaryCell	BI	Unknown
chr10	6107163	6108680	6.68637	rs4147359	IL2RA	0.000556807	E042	Blood & T-cell	P._T_helper_17_cells_PMA-I_stimulated	P. T helper 17 cells PMA-I stimulated	Primary T helper 17 cells PMA-I stimulated	BLOOD	PrimaryCell	BI	Unknown
chr6	149816556	149819099	4.72996	rs4897131;rs4897132;rs7753560;rs4897133	GINM1	7.24979e-05	E042	Blood & T-cell	P._T_helper_17_cells_PMA-I_stimulated	P. T helper 17 cells PMA-I stimulated	Primary T helper 17 cells PMA-I stimulated	BLOOD	PrimaryCell	BI	Unknown
chr1	154410479	154411724	4.84896	rs4845622	SNAPIN	0.000492481	E042	Blood & T-cell	P._T_helper_17_cells_PMA-I_stimulated	P. T helper 17 cells PMA-I stimulated	Primary T helper 17 cells PMA-I stimulated	BLOOD	PrimaryCell	BI	Unknown
chr6	167540641	167542005	4.84896	rs1571878;rs3093017	RNASET2	1.75347e-19	E042	Blood & T-cell	P._T_helper_17_cells_PMA-I_stimulated	P. T helper 17 cells PMA-I stimulated	Primary T helper 17 cells PMA-I stimulated	BLOOD	PrimaryCell	BI	Unknown
chr21	45639919	45641220	6.23385	rs2070554;rs2838533;rs7283760	ICOSLG	6.12141e-09	E042	Blood & T-cell	P._T_helper_17_cells_PMA-I_stimulated	P. T helper 17 cells PMA-I stimulated	Primary T helper 17 cells PMA-I stimulated	BLOOD	PrimaryCell	BI	Unknown
chr5	102595225	102596025	5.26527	rs28158;rs28157	PPIP5K2	1.45522e-07	E042	Blood & T-cell	P._T_helper_17_cells_PMA-I_stimulated	P. T helper 17 cells PMA-I stimulated	Primary T helper 17 cells PMA-I stimulated	BLOOD	PrimaryCell	BI	Unknown
chr5	102595225	102596025	5.26527	rs28157;rs28158	PAM	8.38693e-07	E042	Blood & T-cell	P._T_helper_17_cells_PMA-I_stimulated	P. T helper 17 cells PMA-I stimulated	Primary T helper 17 cells PMA-I stimulated	BLOOD	PrimaryCell	BI	Unknown
chr10	63788704	63789039	5.01429	rs16912974;rs16916919	RTKN2	0.000762569	E042	Blood & T-cell	P._T_helper_17_cells_PMA-I_stimulated	P. T helper 17 cells PMA-I stimulated	Primary T helper 17 cells PMA-I stimulated	BLOOD	PrimaryCell	BI	Unknown
chr2	191957562	191958731	5.29877	rs78712823	INPP1	0.00066101	E042	Blood & T-cell	P._T_helper_17_cells_PMA-I_stimulated	P. T helper 17 cells PMA-I stimulated	Primary T helper 17 cells PMA-I stimulated	BLOOD	PrimaryCell	BI	Unknown
chr6	149819848	149821454	4.41365	rs7774597;rs7774559;rs12524946;rs6570968	GINM1	5.0663e-05	E042	Blood & T-cell	P._T_helper_17_cells_PMA-I_stimulated	P. T helper 17 cells PMA-I stimulated	Primary T helper 17 cells PMA-I stimulated	BLOOD	PrimaryCell	BI	Unknown
chr3	17044672	17045879	5.16544	rs4461404;rs9835432	PLCL2	0.000128918	E042	Blood & T-cell	P._T_helper_17_cells_PMA-I_stimulated	P. T helper 17 cells PMA-I stimulated	Primary T helper 17 cells PMA-I stimulated	BLOOD	PrimaryCell	BI	Unknown
chr5	102596440	102597107	4.81562	rs26233;rs26232	PPIP5K2	3.10147e-09	E042	Blood & T-cell	P._T_helper_17_cells_PMA-I_stimulated	P. T helper 17 cells PMA-I stimulated	Primary T helper 17 cells PMA-I stimulated	BLOOD	PrimaryCell	BI	Unknown
chr5	102596440	102597107	4.81562	rs26232;rs26233	PAM	1.77479e-06	E042	Blood & T-cell	P._T_helper_17_cells_PMA-I_stimulated	P. T helper 17 cells PMA-I stimulated	Primary T helper 17 cells PMA-I stimulated	BLOOD	PrimaryCell	BI	Unknown
chr9	123661736	123662689	4.26236	rs10760125;rs10760126	TRAF1	1.77794e-18	E042	Blood & T-cell	P._T_helper_17_cells_PMA-I_stimulated	P. T helper 17 cells PMA-I stimulated	Primary T helper 17 cells PMA-I stimulated	BLOOD	PrimaryCell	BI	Unknown
chr9	123661736	123662689	4.26236	rs10760126;rs10760125	PSMD5-AS1	6.10055e-13	E042	Blood & T-cell	P._T_helper_17_cells_PMA-I_stimulated	P. T helper 17 cells PMA-I stimulated	Primary T helper 17 cells PMA-I stimulated	BLOOD	PrimaryCell	BI	Unknown
chr9	123661736	123662689	4.26236	rs10760126;rs10760125	RAB14	2.64631e-06	E042	Blood & T-cell	P._T_helper_17_cells_PMA-I_stimulated	P. T helper 17 cells PMA-I stimulated	Primary T helper 17 cells PMA-I stimulated	BLOOD	PrimaryCell	BI	Unknown
chr9	123661736	123662689	4.26236	rs10760125;rs10760126	PHF19	0.000464411	E042	Blood & T-cell	P._T_helper_17_cells_PMA-I_stimulated	P. T helper 17 cells PMA-I stimulated	Primary T helper 17 cells PMA-I stimulated	BLOOD	PrimaryCell	BI	Unknown
chr22	21943763	21944467	4.20047	rs1034329	UBE2L3	7.34836e-38	E042	Blood & T-cell	P._T_helper_17_cells_PMA-I_stimulated	P. T helper 17 cells PMA-I stimulated	Primary T helper 17 cells PMA-I stimulated	BLOOD	PrimaryCell	BI	Unknown
chr4	123500440	123500719	4.22523	rs4833836	TRPC3	0.00046166	E042	Blood & T-cell	P._T_helper_17_cells_PMA-I_stimulated	P. T helper 17 cells PMA-I stimulated	Primary T helper 17 cells PMA-I stimulated	BLOOD	PrimaryCell	BI	Unknown
chr22	21952955	21953309	4.33257	rs5994638;rs5998644	UBE2L3	2.27553e-39	E042	Blood & T-cell	P._T_helper_17_cells_PMA-I_stimulated	P. T helper 17 cells PMA-I stimulated	Primary T helper 17 cells PMA-I stimulated	BLOOD	PrimaryCell	BI	Unknown
chr12	111861879	111877040	19.5249	rs10849947;rs4766462;rs10849948;rs2283358;rs73199895;rs2285520;rs11065898	TMEM116	1.15855e-08	E043	Blood & T-cell	P._T_helper_cells_f._PB	P. T helper cells f. PB	Primary T helper cells from PB	BLOOD	PrimaryCell	BI	Unknown
chr12	111861879	111877040	19.5249	rs3782887	NAA25	2.59471e-07	E043	Blood & T-cell	P._T_helper_cells_f._PB	P. T helper cells f. PB	Primary T helper cells from PB	BLOOD	PrimaryCell	BI	Unknown
chr12	111861879	111877040	19.5249	rs10849947;rs4766462;rs10849948	ERP29	0.000104437	E043	Blood & T-cell	P._T_helper_cells_f._PB	P. T helper cells f. PB	Primary T helper cells from PB	BLOOD	PrimaryCell	BI	Unknown
chr9	123664829	123669552	15.3692	rs10739577;rs10818486;rs2241003;rs9886724;rs4836834;rs10818485;rs10435844;rs4837799;rs7848332;rs10435843	TRAF1	1.50114e-18	E043	Blood & T-cell	P._T_helper_cells_f._PB	P. T helper cells f. PB	Primary T helper cells from PB	BLOOD	PrimaryCell	BI	Unknown
chr9	123664829	123669552	15.3692	rs10435843;rs10818485;rs10435844;rs4837799;rs7848332;rs4836834;rs9886724;rs10739577;rs10818486;rs2241003;rs113727801	PSMD5-AS1	3.15891e-14	E043	Blood & T-cell	P._T_helper_cells_f._PB	P. T helper cells f. PB	Primary T helper cells from PB	BLOOD	PrimaryCell	BI	Unknown
chr9	123664829	123669552	15.3692	rs4836834;rs9886724;rs10739577;rs10818486;rs2241003;rs10435843	RAB14	2.64631e-06	E043	Blood & T-cell	P._T_helper_cells_f._PB	P. T helper cells f. PB	Primary T helper cells from PB	BLOOD	PrimaryCell	BI	Unknown
chr9	123664829	123669552	15.3692	rs10818485;rs10435844;rs4837799;rs7848332;rs10435843;rs10739577;rs10818486;rs9886724;rs4836834;rs2241003	PHF19	3.08733e-05	E043	Blood & T-cell	P._T_helper_cells_f._PB	P. T helper cells f. PB	Primary T helper cells from PB	BLOOD	PrimaryCell	BI	Unknown
chr1	198620366	198625215	12.8846	rs1326273	PTPRC	0.000620038	E043	Blood & T-cell	P._T_helper_cells_f._PB	P. T helper cells f. PB	Primary T helper cells from PB	BLOOD	PrimaryCell	BI	Unknown
chr6	44229477	44232810	15.4808	rs3957269;rs3997541;rs3997540;rs730775	AARS2	3.88454e-14	E043	Blood & T-cell	P._T_helper_cells_f._PB	P. T helper cells f. PB	Primary T helper cells from PB	BLOOD	PrimaryCell	BI	Unknown
chr1	198587701	198602376	13.098	rs9988618;rs59812768;rs74134759;rs9988639	PTPRC	3.31455e-05	E043	Blood & T-cell	P._T_helper_cells_f._PB	P. T helper cells f. PB	Primary T helper cells from PB	BLOOD	PrimaryCell	BI	Unknown
chr1	198587701	198602376	13.098	rs16843518	C1orf53	0.000808577	E043	Blood & T-cell	P._T_helper_cells_f._PB	P. T helper cells f. PB	Primary T helper cells from PB	BLOOD	PrimaryCell	BI	Unknown
chr1	198651214	198658150	14.7087	rs3767745;rs1326281;rs12144388;rs4915314;rs7410883;rs2359952;rs1326280;rs79726526;rs17669032;rs16843698	PTPRC	1.47445e-05	E043	Blood & T-cell	P._T_helper_cells_f._PB	P. T helper cells f. PB	Primary T helper cells from PB	BLOOD	PrimaryCell	BI	Unknown
chr1	154416857	154418428	15.8251	rs11265613;rs12753254;rs12730036;rs4845373	SNAPIN	0.000191878	E043	Blood & T-cell	P._T_helper_cells_f._PB	P. T helper cells f. PB	Primary T helper cells from PB	BLOOD	PrimaryCell	BI	Unknown
chr6	149828740	149830110	14.8009	rs12665533	GINM1	0.000169585	E043	Blood & T-cell	P._T_helper_cells_f._PB	P. T helper cells f. PB	Primary T helper cells from PB	BLOOD	PrimaryCell	BI	Unknown
chr21	34751590	34758525	10.6701	rs28735854;rs6517167;rs62226376;rs12329794;rs7280245;rs2834208	TMEM50B	2.61584e-13	E043	Blood & T-cell	P._T_helper_cells_f._PB	P. T helper cells f. PB	Primary T helper cells from PB	BLOOD	PrimaryCell	BI	Unknown
chr21	34751590	34758525	10.6701	rs6517167;rs8129395;rs8127569	GART	5.53608e-07	E043	Blood & T-cell	P._T_helper_cells_f._PB	P. T helper cells f. PB	Primary T helper cells from PB	BLOOD	PrimaryCell	BI	Unknown
chr21	34751590	34758525	10.6701	rs2834208;rs7279869;rs62226377;rs7280413	IL10RB	9.45875e-07	E043	Blood & T-cell	P._T_helper_cells_f._PB	P. T helper cells f. PB	Primary T helper cells from PB	BLOOD	PrimaryCell	BI	Unknown
chr21	34751590	34758525	10.6701	rs7280245;rs62226376;rs12329794;rs2834208	IFNAR1	0.000203007	E043	Blood & T-cell	P._T_helper_cells_f._PB	P. T helper cells f. PB	Primary T helper cells from PB	BLOOD	PrimaryCell	BI	Unknown
chr21	34751590	34758525	10.6701	rs28735854	ITSN1	0.000421201	E043	Blood & T-cell	P._T_helper_cells_f._PB	P. T helper cells f. PB	Primary T helper cells from PB	BLOOD	PrimaryCell	BI	Unknown
chr6	159514413	159517059	12.8352	rs2249937	TAGAP	0.000345612	E043	Blood & T-cell	P._T_helper_cells_f._PB	P. T helper cells f. PB	Primary T helper cells from PB	BLOOD	PrimaryCell	BI	Unknown
chr1	154411986	154416410	13.4068	rs113325045	NUP210L	1.09781e-14	E043	Blood & T-cell	P._T_helper_cells_f._PB	P. T helper cells f. PB	Primary T helper cells from PB	BLOOD	PrimaryCell	BI	Unknown
chr1	154411986	154416410	13.4068	rs113325045	SLC39A1	0.000378829	E043	Blood & T-cell	P._T_helper_cells_f._PB	P. T helper cells f. PB	Primary T helper cells from PB	BLOOD	PrimaryCell	BI	Unknown
chr1	154411986	154416410	13.4068	rs4393147;rs4453032;rs6664201;rs4845372;rs4845623	SNAPIN	0.000492481	E043	Blood & T-cell	P._T_helper_cells_f._PB	P. T helper cells f. PB	Primary T helper cells from PB	BLOOD	PrimaryCell	BI	Unknown
chr1	154411986	154416410	13.4068	rs4845372;rs4845623	FLAD1	0.000710841	E043	Blood & T-cell	P._T_helper_cells_f._PB	P. T helper cells f. PB	Primary T helper cells from PB	BLOOD	PrimaryCell	BI	Unknown
chr1	198668685	198671699	11.7539	rs78200658;rs17623914	PTPRC	0.000158196	E043	Blood & T-cell	P._T_helper_cells_f._PB	P. T helper cells f. PB	Primary T helper cells from PB	BLOOD	PrimaryCell	BI	Unknown
chr6	149863481	149866381	10.0997	rs62442798	GINM1	0.00021423	E043	Blood & T-cell	P._T_helper_cells_f._PB	P. T helper cells f. PB	Primary T helper cells from PB	BLOOD	PrimaryCell	BI	Unknown
chr1	154410528	154411794	10.063	rs4845622	SNAPIN	0.000492481	E043	Blood & T-cell	P._T_helper_cells_f._PB	P. T helper cells f. PB	Primary T helper cells from PB	BLOOD	PrimaryCell	BI	Unknown
chr1	154403039	154405800	11.2416	rs56383622	SNAPIN	0.000630154	E043	Blood & T-cell	P._T_helper_cells_f._PB	P. T helper cells f. PB	Primary T helper cells from PB	BLOOD	PrimaryCell	BI	Unknown
chr2	65608566	65610825	11.4849	rs876933;rs268132;rs268131;rs1876518	ACTR2	1.95163e-12	E043	Blood & T-cell	P._T_helper_cells_f._PB	P. T helper cells f. PB	Primary T helper cells from PB	BLOOD	PrimaryCell	BI	Unknown
chr3	27769223	27772319	10.4068	rs1353286;rs34269949	EOMES	1.72877e-05	E043	Blood & T-cell	P._T_helper_cells_f._PB	P. T helper cells f. PB	Primary T helper cells from PB	BLOOD	PrimaryCell	BI	Unknown
chr16	11831581	11836108	10.9458	rs7206670;rs3743585;rs7192366;rs8055462;rs11644466;rs11642852;rs7192404;rs3743586	SNN	6.00116e-14	E043	Blood & T-cell	P._T_helper_cells_f._PB	P. T helper cells f. PB	Primary T helper cells from PB	BLOOD	PrimaryCell	BI	Unknown
chr16	11831581	11836108	10.9458	rs3743586	CPPED1	0.000776254	E043	Blood & T-cell	P._T_helper_cells_f._PB	P. T helper cells f. PB	Primary T helper cells from PB	BLOOD	PrimaryCell	BI	Unknown
chr9	123658842	123660627	7.21338	rs2900179;rs10985080;rs10760124;rs1860823;rs1860824;rs7046108;rs7875829	TRAF1	1.50114e-18	E043	Blood & T-cell	P._T_helper_cells_f._PB	P. T helper cells f. PB	Primary T helper cells from PB	BLOOD	PrimaryCell	BI	Unknown
chr9	123658842	123660627	7.21338	rs1860823;rs1860824;rs7046108;rs7875829;rs10985080;rs10760124;rs2900179	PSMD5-AS1	4.4312e-14	E043	Blood & T-cell	P._T_helper_cells_f._PB	P. T helper cells f. PB	Primary T helper cells from PB	BLOOD	PrimaryCell	BI	Unknown
chr9	123658842	123660627	7.21338	rs10985080;rs10760124;rs2900179	RAB14	3.24185e-06	E043	Blood & T-cell	P._T_helper_cells_f._PB	P. T helper cells f. PB	Primary T helper cells from PB	BLOOD	PrimaryCell	BI	Unknown
chr9	123658842	123660627	7.21338	rs1860823;rs1860824;rs7046108;rs7875829;rs2900179;rs10985080;rs10760124	PHF19	3.08733e-05	E043	Blood & T-cell	P._T_helper_cells_f._PB	P. T helper cells f. PB	Primary T helper cells from PB	BLOOD	PrimaryCell	BI	Unknown
chr22	21941019	21942628	10.0338	rs12484550;rs9621715;rs5998599	UBE2L3	2.50382e-38	E043	Blood & T-cell	P._T_helper_cells_f._PB	P. T helper cells f. PB	Primary T helper cells from PB	BLOOD	PrimaryCell	BI	Unknown
chr22	21980234	21983778	10.3576	rs878825;rs2298428;rs1811069;rs5754422;rs5754426;rs4821130;rs861857	UBE2L3	5.77634e-39	E043	Blood & T-cell	P._T_helper_cells_f._PB	P. T helper cells f. PB	Primary T helper cells from PB	BLOOD	PrimaryCell	BI	Unknown
chr1	198640202	198643657	8.86498	rs77235602;rs17668708	PTPRC	0.000371629	E043	Blood & T-cell	P._T_helper_cells_f._PB	P. T helper cells f. PB	Primary T helper cells from PB	BLOOD	PrimaryCell	BI	Unknown
chr6	149816551	149818277	9.66629	rs4897131;rs4897132;rs7753560;rs4897133	GINM1	7.24979e-05	E043	Blood & T-cell	P._T_helper_cells_f._PB	P. T helper cells f. PB	Primary T helper cells from PB	BLOOD	PrimaryCell	BI	Unknown
chr6	167526037	167528056	8.38579	rs968334;rs6930998;rs6909252;rs6931530;rs6908364;rs9347175;rs6456157;rs6456158;rs968333;rs1015077	RNASET2	1.82603e-17	E043	Blood & T-cell	P._T_helper_cells_f._PB	P. T helper cells f. PB	Primary T helper cells from PB	BLOOD	PrimaryCell	BI	Unknown
chr5	102595097	102596267	8.87496	rs28158;rs28157	PPIP5K2	1.45522e-07	E043	Blood & T-cell	P._T_helper_cells_f._PB	P. T helper cells f. PB	Primary T helper cells from PB	BLOOD	PrimaryCell	BI	Unknown
chr5	102595097	102596267	8.87496	rs28157;rs28158	PAM	8.38693e-07	E043	Blood & T-cell	P._T_helper_cells_f._PB	P. T helper cells f. PB	Primary T helper cells from PB	BLOOD	PrimaryCell	BI	Unknown
chr4	123499352	123500951	9.4277	rs4833836	TRPC3	0.00046166	E043	Blood & T-cell	P._T_helper_cells_f._PB	P. T helper cells f. PB	Primary T helper cells from PB	BLOOD	PrimaryCell	BI	Unknown
chr1	198658240	198661581	6.77014	rs2182419;rs3754098;rs80120393;rs16843712	PTPRC	9.93501e-06	E043	Blood & T-cell	P._T_helper_cells_f._PB	P. T helper cells f. PB	Primary T helper cells from PB	BLOOD	PrimaryCell	BI	Unknown
chr9	123635314	123636954	8.02706	rs10985070	TRAF1	3.30563e-18	E043	Blood & T-cell	P._T_helper_cells_f._PB	P. T helper cells f. PB	Primary T helper cells from PB	BLOOD	PrimaryCell	BI	Unknown
chr9	123635314	123636954	8.02706	rs10985070	PSMD5-AS1	1.56468e-12	E043	Blood & T-cell	P._T_helper_cells_f._PB	P. T helper cells f. PB	Primary T helper cells from PB	BLOOD	PrimaryCell	BI	Unknown
chr9	123635314	123636954	8.02706	rs10985070	RAB14	2.69397e-06	E043	Blood & T-cell	P._T_helper_cells_f._PB	P. T helper cells f. PB	Primary T helper cells from PB	BLOOD	PrimaryCell	BI	Unknown
chr9	123635314	123636954	8.02706	rs10985070	PHF19	0.000212854	E043	Blood & T-cell	P._T_helper_cells_f._PB	P. T helper cells f. PB	Primary T helper cells from PB	BLOOD	PrimaryCell	BI	Unknown
chr1	154395751	154397386	6.6827	rs77302258	GBAP1	6.0829e-05	E043	Blood & T-cell	P._T_helper_cells_f._PB	P. T helper cells f. PB	Primary T helper cells from PB	BLOOD	PrimaryCell	BI	Unknown
chr1	154395751	154397386	6.6827	rs6684439	SNAPIN	0.000370871	E043	Blood & T-cell	P._T_helper_cells_f._PB	P. T helper cells f. PB	Primary T helper cells from PB	BLOOD	PrimaryCell	BI	Unknown
chr1	154395751	154397386	6.6827	rs77302258	FLAD1	0.000403796	E043	Blood & T-cell	P._T_helper_cells_f._PB	P. T helper cells f. PB	Primary T helper cells from PB	BLOOD	PrimaryCell	BI	Unknown
chr1	154425671	154427053	7.88467	rs4129267;rs2228145	SNAPIN	0.000149948	E043	Blood & T-cell	P._T_helper_cells_f._PB	P. T helper cells f. PB	Primary T helper cells from PB	BLOOD	PrimaryCell	BI	Unknown
chr6	149813904	149816059	5.83835	rs909792;rs2880075;rs2341551;rs2105200;rs62442787;rs1474640;rs2341550;rs62442788;rs17732745	GINM1	4.9343e-05	E043	Blood & T-cell	P._T_helper_cells_f._PB	P. T helper cells f. PB	Primary T helper cells from PB	BLOOD	PrimaryCell	BI	Unknown
chr6	149813904	149816059	5.83835	rs909792	ZC3H12D	0.000664302	E043	Blood & T-cell	P._T_helper_cells_f._PB	P. T helper cells f. PB	Primary T helper cells from PB	BLOOD	PrimaryCell	BI	Unknown
chr6	167537363	167537782	6.86677	rs1855025	RNASET2	1.31204e-15	E043	Blood & T-cell	P._T_helper_cells_f._PB	P. T helper cells f. PB	Primary T helper cells from PB	BLOOD	PrimaryCell	BI	Unknown
chr6	149830162	149830899	5.98985	rs9399689	GINM1	0.000118807	E043	Blood & T-cell	P._T_helper_cells_f._PB	P. T helper cells f. PB	Primary T helper cells from PB	BLOOD	PrimaryCell	BI	Unknown
chr2	191958072	191958814	6.73407	rs78712823	INPP1	0.00066101	E043	Blood & T-cell	P._T_helper_cells_f._PB	P. T helper cells f. PB	Primary T helper cells from PB	BLOOD	PrimaryCell	BI	Unknown
chr3	17044919	17046688	5.75025	rs12233538;rs4461404;rs6442660;rs9835432	PLCL2	9.22807e-05	E043	Blood & T-cell	P._T_helper_cells_f._PB	P. T helper cells f. PB	Primary T helper cells from PB	BLOOD	PrimaryCell	BI	Unknown
chr3	17046774	17048872	5.02645	rs9845137;rs7616589;rs4290789;rs4472039;rs3924971;rs76620096	PLCL2	5.21221e-05	E043	Blood & T-cell	P._T_helper_cells_f._PB	P. T helper cells f. PB	Primary T helper cells from PB	BLOOD	PrimaryCell	BI	Unknown
chr6	167538824	167539291	5.6496	rs10946216	RNASET2	1.37182e-20	E043	Blood & T-cell	P._T_helper_cells_f._PB	P. T helper cells f. PB	Primary T helper cells from PB	BLOOD	PrimaryCell	BI	Unknown
chr22	21944581	21946240	5.00105	rs5749502;rs5998619;rs73166632	UBE2L3	2.50382e-38	E043	Blood & T-cell	P._T_helper_cells_f._PB	P. T helper cells f. PB	Primary T helper cells from PB	BLOOD	PrimaryCell	BI	Unknown
chr10	63788790	63789952	5.72396	rs16916919;rs10995016	RTKN2	0.000762569	E043	Blood & T-cell	P._T_helper_cells_f._PB	P. T helper cells f. PB	Primary T helper cells from PB	BLOOD	PrimaryCell	BI	Unknown
chr22	21943517	21944466	4.42909	rs5754238;rs1034329	UBE2L3	7.34836e-38	E043	Blood & T-cell	P._T_helper_cells_f._PB	P. T helper cells f. PB	Primary T helper cells from PB	BLOOD	PrimaryCell	BI	Unknown
chr22	21938948	21939797	4.31269	rs5754217;rs5749493	UBE2L3	1.39869e-39	E043	Blood & T-cell	P._T_helper_cells_f._PB	P. T helper cells f. PB	Primary T helper cells from PB	BLOOD	PrimaryCell	BI	Unknown
chr5	131390835	131393538	4.31269	rs587759;rs17165633	ACSL6	2.06577e-11	E043	Blood & T-cell	P._T_helper_cells_f._PB	P. T helper cells f. PB	Primary T helper cells from PB	BLOOD	PrimaryCell	BI	Unknown
chr5	131390835	131393538	4.31269	rs4705915;rs587759	SLC22A5	5.51314e-11	E043	Blood & T-cell	P._T_helper_cells_f._PB	P. T helper cells f. PB	Primary T helper cells from PB	BLOOD	PrimaryCell	BI	Unknown
chr5	131390835	131393538	4.31269	rs4705915	SLC22A4	3.50759e-07	E043	Blood & T-cell	P._T_helper_cells_f._PB	P. T helper cells f. PB	Primary T helper cells from PB	BLOOD	PrimaryCell	BI	Unknown
chr11	36509983	36510830	4.02645	rs5030482;rs1046864	TRAF6	0.000120631	E043	Blood & T-cell	P._T_helper_cells_f._PB	P. T helper cells f. PB	Primary T helper cells from PB	BLOOD	PrimaryCell	BI	Unknown
chr22	21953284	21953871	4.71385	rs5998644	UBE2L3	2.27553e-39	E043	Blood & T-cell	P._T_helper_cells_f._PB	P. T helper cells f. PB	Primary T helper cells from PB	BLOOD	PrimaryCell	BI	Unknown
chr11	36526361	36527625	4.70938	rs552140	TRAF6	0.000384832	E043	Blood & T-cell	P._T_helper_cells_f._PB	P. T helper cells f. PB	Primary T helper cells from PB	BLOOD	PrimaryCell	BI	Unknown
chr21	43854939	43855737	4.53107	rs1893592;rs4101	UBASH3A	1.28324e-08	E043	Blood & T-cell	P._T_helper_cells_f._PB	P. T helper cells f. PB	Primary T helper cells from PB	BLOOD	PrimaryCell	BI	Unknown
chr22	21979193	21979739	4.1627	rs4821124;rs12158299	UBE2L3	5.24534e-38	E043	Blood & T-cell	P._T_helper_cells_f._PB	P. T helper cells f. PB	Primary T helper cells from PB	BLOOD	PrimaryCell	BI	Unknown
chr18	67543776	67544085	4.14165	rs2469434	RTTN	0.000343209	E043	Blood & T-cell	P._T_helper_cells_f._PB	P. T helper cells f. PB	Primary T helper cells from PB	BLOOD	PrimaryCell	BI	Unknown
chr11	36504745	36504996	4.04044	rs7109169	TRAF6	0.000256145	E043	Blood & T-cell	P._T_helper_cells_f._PB	P. T helper cells f. PB	Primary T helper cells from PB	BLOOD	PrimaryCell	BI	Unknown
chr16	11811873	11812302	4.04044	rs7203803	SNN	9.03388e-13	E043	Blood & T-cell	P._T_helper_cells_f._PB	P. T helper cells f. PB	Primary T helper cells from PB	BLOOD	PrimaryCell	BI	Unknown
chr9	123664806	123669640	21.2058	rs10739577;rs10818486;rs2241003;rs9886724;rs4836834;rs10818485;rs10435844;rs4837799;rs7848332;rs10435843	TRAF1	1.50114e-18	E044	Blood & T-cell	P._T_regulatory_cells_f._PB	P. T regulatory cells f. PB	Primary T regulatory cells from PB	BLOOD	PrimaryCell	BI	Unknown
chr9	123664806	123669640	21.2058	rs10435843;rs10818485;rs10435844;rs4837799;rs7848332;rs4836834;rs9886724;rs10739577;rs10818486;rs2241003;rs113727801	PSMD5-AS1	3.15891e-14	E044	Blood & T-cell	P._T_regulatory_cells_f._PB	P. T regulatory cells f. PB	Primary T regulatory cells from PB	BLOOD	PrimaryCell	BI	Unknown
chr9	123664806	123669640	21.2058	rs4836834;rs9886724;rs10739577;rs10818486;rs2241003;rs10435843	RAB14	2.64631e-06	E044	Blood & T-cell	P._T_regulatory_cells_f._PB	P. T regulatory cells f. PB	Primary T regulatory cells from PB	BLOOD	PrimaryCell	BI	Unknown
chr9	123664806	123669640	21.2058	rs10818485;rs10435844;rs4837799;rs7848332;rs10435843;rs10739577;rs10818486;rs9886724;rs4836834;rs2241003	PHF19	3.08733e-05	E044	Blood & T-cell	P._T_regulatory_cells_f._PB	P. T regulatory cells f. PB	Primary T regulatory cells from PB	BLOOD	PrimaryCell	BI	Unknown
chr6	44229809	44232950	16.5375	rs730775	AARS2	0.00039633	E044	Blood & T-cell	P._T_regulatory_cells_f._PB	P. T regulatory cells f. PB	Primary T regulatory cells from PB	BLOOD	PrimaryCell	BI	Unknown
chr6	167531219	167533505	14.3287	rs3093025;rs61056617;rs3093024;rs1854853;rs1331299;rs3093026	RNASET2	1.26671e-19	E044	Blood & T-cell	P._T_regulatory_cells_f._PB	P. T regulatory cells f. PB	Primary T regulatory cells from PB	BLOOD	PrimaryCell	BI	Unknown
chr9	123658922	123660078	15.2319	rs2900179;rs1860823;rs1860824	TRAF1	1.50114e-18	E044	Blood & T-cell	P._T_regulatory_cells_f._PB	P. T regulatory cells f. PB	Primary T regulatory cells from PB	BLOOD	PrimaryCell	BI	Unknown
chr9	123658922	123660078	15.2319	rs1860823;rs1860824;rs2900179	PSMD5-AS1	4.4312e-14	E044	Blood & T-cell	P._T_regulatory_cells_f._PB	P. T regulatory cells f. PB	Primary T regulatory cells from PB	BLOOD	PrimaryCell	BI	Unknown
chr9	123658922	123660078	15.2319	rs2900179	RAB14	4.40312e-06	E044	Blood & T-cell	P._T_regulatory_cells_f._PB	P. T regulatory cells f. PB	Primary T regulatory cells from PB	BLOOD	PrimaryCell	BI	Unknown
chr9	123658922	123660078	15.2319	rs1860823;rs1860824;rs2900179	PHF19	3.08733e-05	E044	Blood & T-cell	P._T_regulatory_cells_f._PB	P. T regulatory cells f. PB	Primary T regulatory cells from PB	BLOOD	PrimaryCell	BI	Unknown
chr12	111863837	111869355	12.1368	rs10849947;rs2283358;rs73199895;rs2285520	TMEM116	1.15855e-08	E044	Blood & T-cell	P._T_regulatory_cells_f._PB	P. T regulatory cells f. PB	Primary T regulatory cells from PB	BLOOD	PrimaryCell	BI	Unknown
chr12	111863837	111869355	12.1368	rs3782887	NAA25	2.59471e-07	E044	Blood & T-cell	P._T_regulatory_cells_f._PB	P. T regulatory cells f. PB	Primary T regulatory cells from PB	BLOOD	PrimaryCell	BI	Unknown
chr12	111863837	111869355	12.1368	rs10849947	ERP29	0.000104437	E044	Blood & T-cell	P._T_regulatory_cells_f._PB	P. T regulatory cells f. PB	Primary T regulatory cells from PB	BLOOD	PrimaryCell	BI	Unknown
chr1	154416867	154418018	13.0559	rs12753254;rs12730036;rs4845373	SNAPIN	0.000492481	E044	Blood & T-cell	P._T_regulatory_cells_f._PB	P. T regulatory cells f. PB	Primary T regulatory cells from PB	BLOOD	PrimaryCell	BI	Unknown
chr21	34751877	34754367	10.6195	rs28735854;rs62226376;rs12329794;rs2834208	TMEM50B	2.61584e-13	E044	Blood & T-cell	P._T_regulatory_cells_f._PB	P. T regulatory cells f. PB	Primary T regulatory cells from PB	BLOOD	PrimaryCell	BI	Unknown
chr21	34751877	34754367	10.6195	rs2834208	IL10RB	9.45875e-07	E044	Blood & T-cell	P._T_regulatory_cells_f._PB	P. T regulatory cells f. PB	Primary T regulatory cells from PB	BLOOD	PrimaryCell	BI	Unknown
chr21	34751877	34754367	10.6195	rs62226376;rs12329794;rs2834208	IFNAR1	0.000404691	E044	Blood & T-cell	P._T_regulatory_cells_f._PB	P. T regulatory cells f. PB	Primary T regulatory cells from PB	BLOOD	PrimaryCell	BI	Unknown
chr21	34751877	34754367	10.6195	rs28735854	ITSN1	0.000421201	E044	Blood & T-cell	P._T_regulatory_cells_f._PB	P. T regulatory cells f. PB	Primary T regulatory cells from PB	BLOOD	PrimaryCell	BI	Unknown
chr1	198651324	198659326	11.2472	rs3767745;rs1326281;rs12144388;rs4915314;rs7410883;rs2359952;rs1326280;rs79726526;rs3754098;rs17669032;rs16843698;rs80120393	PTPRC	1.47445e-05	E044	Blood & T-cell	P._T_regulatory_cells_f._PB	P. T regulatory cells f. PB	Primary T regulatory cells from PB	BLOOD	PrimaryCell	BI	Unknown
chr22	21981972	21983643	12.1855	rs878825;rs2298428;rs1811069;rs861857	UBE2L3	5.77634e-39	E044	Blood & T-cell	P._T_regulatory_cells_f._PB	P. T regulatory cells f. PB	Primary T regulatory cells from PB	BLOOD	PrimaryCell	BI	Unknown
chr22	37539389	37544743	9.55245	rs2284034;rs3218266;rs3218264;rs1833448	TRIOBP	0.000441751	E044	Blood & T-cell	P._T_regulatory_cells_f._PB	P. T regulatory cells f. PB	Primary T regulatory cells from PB	BLOOD	PrimaryCell	BI	Unknown
chr1	198659371	198661502	8.71487	rs2182419;rs16843712	PTPRC	9.93501e-06	E044	Blood & T-cell	P._T_regulatory_cells_f._PB	P. T regulatory cells f. PB	Primary T regulatory cells from PB	BLOOD	PrimaryCell	BI	Unknown
chr16	11832007	11835622	8.76363	rs7206670;rs7192366;rs8055462;rs11644466;rs11642852;rs7192404	SNN	6.00116e-14	E044	Blood & T-cell	P._T_regulatory_cells_f._PB	P. T regulatory cells f. PB	Primary T regulatory cells from PB	BLOOD	PrimaryCell	BI	Unknown
chr16	11822784	11825291	8.90522	rs1579258;rs11639945;rs1583001	SNN	1.35132e-13	E044	Blood & T-cell	P._T_regulatory_cells_f._PB	P. T regulatory cells f. PB	Primary T regulatory cells from PB	BLOOD	PrimaryCell	BI	Unknown
chr22	21941868	21942826	6.9773	rs12484550;rs9621715;rs5998599	UBE2L3	2.50382e-38	E044	Blood & T-cell	P._T_regulatory_cells_f._PB	P. T regulatory cells f. PB	Primary T regulatory cells from PB	BLOOD	PrimaryCell	BI	Unknown
chr1	198640183	198643477	8.39778	rs77235602;rs17668708	PTPRC	0.000371629	E044	Blood & T-cell	P._T_regulatory_cells_f._PB	P. T regulatory cells f. PB	Primary T regulatory cells from PB	BLOOD	PrimaryCell	BI	Unknown
chr6	149816612	149819178	6.30116	rs4897131;rs4897132;rs7753560;rs4897133	GINM1	7.24979e-05	E044	Blood & T-cell	P._T_regulatory_cells_f._PB	P. T regulatory cells f. PB	Primary T regulatory cells from PB	BLOOD	PrimaryCell	BI	Unknown
chr6	149864801	149866396	7.65661	rs62442798	GINM1	0.00021423	E044	Blood & T-cell	P._T_regulatory_cells_f._PB	P. T regulatory cells f. PB	Primary T regulatory cells from PB	BLOOD	PrimaryCell	BI	Unknown
chr5	102595418	102597217	8.26876	rs26233;rs26232;rs26234;rs28158;rs28157	PPIP5K2	3.10147e-09	E044	Blood & T-cell	P._T_regulatory_cells_f._PB	P. T regulatory cells f. PB	Primary T regulatory cells from PB	BLOOD	PrimaryCell	BI	Unknown
chr5	102595418	102597217	8.26876	rs28157;rs26232;rs26234;rs28158;rs26233	PAM	8.38693e-07	E044	Blood & T-cell	P._T_regulatory_cells_f._PB	P. T regulatory cells f. PB	Primary T regulatory cells from PB	BLOOD	PrimaryCell	BI	Unknown
chr16	11825610	11826278	7.61905	rs11075010;rs11642880	SNN	1.35132e-13	E044	Blood & T-cell	P._T_regulatory_cells_f._PB	P. T regulatory cells f. PB	Primary T regulatory cells from PB	BLOOD	PrimaryCell	BI	Unknown
chr6	149828707	149830314	6.20205	rs12665533	GINM1	0.000169585	E044	Blood & T-cell	P._T_regulatory_cells_f._PB	P. T regulatory cells f. PB	Primary T regulatory cells from PB	BLOOD	PrimaryCell	BI	Unknown
chr1	154410510	154411847	6.98064	rs4845622	SNAPIN	0.000492481	E044	Blood & T-cell	P._T_regulatory_cells_f._PB	P. T regulatory cells f. PB	Primary T regulatory cells from PB	BLOOD	PrimaryCell	BI	Unknown
chr16	11827566	11828615	7.20384	rs11075011;rs35955905;rs56392104;rs4780398	SNN	6.52893e-14	E044	Blood & T-cell	P._T_regulatory_cells_f._PB	P. T regulatory cells f. PB	Primary T regulatory cells from PB	BLOOD	PrimaryCell	BI	Unknown
chr6	149813853	149816025	5.62604	rs909792;rs2880075;rs2341551;rs2105200;rs62442787;rs1474640;rs2341550;rs62442788;rs17732745	GINM1	4.9343e-05	E044	Blood & T-cell	P._T_regulatory_cells_f._PB	P. T regulatory cells f. PB	Primary T regulatory cells from PB	BLOOD	PrimaryCell	BI	Unknown
chr6	149813853	149816025	5.62604	rs909792	ZC3H12D	0.000664302	E044	Blood & T-cell	P._T_regulatory_cells_f._PB	P. T regulatory cells f. PB	Primary T regulatory cells from PB	BLOOD	PrimaryCell	BI	Unknown
chr1	154394584	154397514	6.37184	rs77302258	GBAP1	6.0829e-05	E044	Blood & T-cell	P._T_regulatory_cells_f._PB	P. T regulatory cells f. PB	Primary T regulatory cells from PB	BLOOD	PrimaryCell	BI	Unknown
chr1	154394584	154397514	6.37184	rs6684439;rs4133213	SNAPIN	0.000370871	E044	Blood & T-cell	P._T_regulatory_cells_f._PB	P. T regulatory cells f. PB	Primary T regulatory cells from PB	BLOOD	PrimaryCell	BI	Unknown
chr1	154394584	154397514	6.37184	rs77302258;rs12047973	FLAD1	0.000403796	E044	Blood & T-cell	P._T_regulatory_cells_f._PB	P. T regulatory cells f. PB	Primary T regulatory cells from PB	BLOOD	PrimaryCell	BI	Unknown
chr3	27770815	27772470	7.31799	rs1353286	EOMES	1.72877e-05	E044	Blood & T-cell	P._T_regulatory_cells_f._PB	P. T regulatory cells f. PB	Primary T regulatory cells from PB	BLOOD	PrimaryCell	BI	Unknown
chr1	198668725	198671187	6.61253	rs78200658;rs17623914	PTPRC	0.000158196	E044	Blood & T-cell	P._T_regulatory_cells_f._PB	P. T regulatory cells f. PB	Primary T regulatory cells from PB	BLOOD	PrimaryCell	BI	Unknown
chr2	65608991	65609771	6.90064	rs876933;rs268132	ACTR2	1.95163e-12	E044	Blood & T-cell	P._T_regulatory_cells_f._PB	P. T regulatory cells f. PB	Primary T regulatory cells from PB	BLOOD	PrimaryCell	BI	Unknown
chr1	154413978	154414509	5.42679	rs4393147;rs4453032;rs6664201	SNAPIN	0.000492481	E044	Blood & T-cell	P._T_regulatory_cells_f._PB	P. T regulatory cells f. PB	Primary T regulatory cells from PB	BLOOD	PrimaryCell	BI	Unknown
chr9	123635359	123636325	6.1678	rs10985070	TRAF1	3.30563e-18	E044	Blood & T-cell	P._T_regulatory_cells_f._PB	P. T regulatory cells f. PB	Primary T regulatory cells from PB	BLOOD	PrimaryCell	BI	Unknown
chr9	123635359	123636325	6.1678	rs10985070	PSMD5-AS1	1.56468e-12	E044	Blood & T-cell	P._T_regulatory_cells_f._PB	P. T regulatory cells f. PB	Primary T regulatory cells from PB	BLOOD	PrimaryCell	BI	Unknown
chr9	123635359	123636325	6.1678	rs10985070	RAB14	2.69397e-06	E044	Blood & T-cell	P._T_regulatory_cells_f._PB	P. T regulatory cells f. PB	Primary T regulatory cells from PB	BLOOD	PrimaryCell	BI	Unknown
chr9	123635359	123636325	6.1678	rs10985070	PHF19	0.000212854	E044	Blood & T-cell	P._T_regulatory_cells_f._PB	P. T regulatory cells f. PB	Primary T regulatory cells from PB	BLOOD	PrimaryCell	BI	Unknown
chr11	36509174	36510274	6.52797	rs5030482;rs5030485	TRAF6	0.000120631	E044	Blood & T-cell	P._T_regulatory_cells_f._PB	P. T regulatory cells f. PB	Primary T regulatory cells from PB	BLOOD	PrimaryCell	BI	Unknown
chr7	92239064	92239678	6.23701	rs42034;rs42035	CDK6	8.27962e-05	E044	Blood & T-cell	P._T_regulatory_cells_f._PB	P. T regulatory cells f. PB	Primary T regulatory cells from PB	BLOOD	PrimaryCell	BI	Unknown
chr5	131391359	131392829	5.87843	rs587759;rs17165633	ACSL6	2.06577e-11	E044	Blood & T-cell	P._T_regulatory_cells_f._PB	P. T regulatory cells f. PB	Primary T regulatory cells from PB	BLOOD	PrimaryCell	BI	Unknown
chr5	131391359	131392829	5.87843	rs4705915;rs587759	SLC22A5	5.51314e-11	E044	Blood & T-cell	P._T_regulatory_cells_f._PB	P. T regulatory cells f. PB	Primary T regulatory cells from PB	BLOOD	PrimaryCell	BI	Unknown
chr5	131391359	131392829	5.87843	rs4705915	SLC22A4	3.50759e-07	E044	Blood & T-cell	P._T_regulatory_cells_f._PB	P. T regulatory cells f. PB	Primary T regulatory cells from PB	BLOOD	PrimaryCell	BI	Unknown
chr22	21980403	21981101	6.09277	rs5754426;rs4821130	UBE2L3	3.77372e-37	E044	Blood & T-cell	P._T_regulatory_cells_f._PB	P. T regulatory cells f. PB	Primary T regulatory cells from PB	BLOOD	PrimaryCell	BI	Unknown
[truncated: 836 more rows]
