# Supplementary material for: Integrative genomic deconvolution of rheumatoid arthritis GWAS loci into gene and cell type associations
Source: Genome Biol. 2016 Apr 30;17:79. doi: 10.1186/s13059-016-0948-6 (PMC4853861; doi:10.1186/s13059-016-0948-6)
Supplement: Additional file 12: Figure S8. — Network connectivity and neighborhoods of genes identified through overlap with enhancers and active genes in primary B cell, T cell, and monocyte datasets. A Network connectivity parameters compared for GWAS-associated genes identified in this study compared to those annotated by NCBI phenotype-genotype integrator. B Enrichment of interactome subnetwork genes in cell types and canonical pathways. C Subnetwork of genes that were found to be unique to T cells. D Enrichment of T cell specific interactome subnetwork genes in cell types and canonical pathways [2, 28]. (ZIP 7.33 mb) [file 13059_2016_948_MOESM12_ESM.zip]

Archive with 2 entries (2 files):
- 13059_2016_948_MOESM12_ESM/13059_2016_948_MOESM12_ESM.docx
- 13059_2016_948_MOESM12_ESM/13059_2016_948_MOESM12_ESM.pdf
